# Supplementary material for: The Impact of IL-6 and IL-10 Gene Polymorphisms in Diffuse Large B-Cell Lymphoma Risk and Overall Survival in an Arab Population: A Case-Control Study
Source: Cancers (Basel). 2020 Feb 7;12(2):382. doi: 10.3390/cancers12020382 (PMC7072608; doi:10.3390/cancers12020382)
Supplement: Supplementary file 1 [file cancers-12-00382-s001.zip]

Archive with 6 entries (6 files):
- S1_Dataset.xlsx
- S2_Survival analysis.xlsx
- Table S1.pdf
- Table S2.pdf
- Table S3.pdf
- Table S4.pdf
