# Supplementary material for: The Impact of IL-6 and IL-10 Gene Polymorphisms in Diffuse Large B-Cell Lymphoma Risk and Overall Survival in an Arab Population: A Case-Control Study
Source: Cancers (Basel). 2020 Feb 7;12(2):382. doi: 10.3390/cancers12020382 (PMC7072608; doi:10.3390/cancers12020382)
Supplement: Supplementary file 1 [file cancers-12-00382-s001.zip › S1_Dataset.xlsx]

## Sheet: Samples
	Plate Layouts																	Sample Fail Rate
												Number of Plates	10		LOW						HIGH
	P1	CAGRF18165 DLBCL - NHL Patient Plate 1
		1	2	3	4	5	6	7	8	9	10	11	12
	A	D1	D9	D17	D25	D33	D41	D49	D57	D65	D73	D81	D89
	B	D2	D10	D18	D26	D34	D42	D50	D58	D66	D74	D82	D90
	C	D3	D11	D19	D27	D35	D43	D51	D59	D67	D75	D83	D91
	D	D4	D12	D20	D28	D36	D44	D52	D60	D68	D76	D84	D92
	E	D5	D13	D21	D29	D37	D45	D53	D61	D69	D77	D85	D93
	F	D6	D14	D22	D30	D38	D46	D54	D62	D70	D78	D86	D94
	G	D7	D15	D23	D31	D39	D47	D55	D63	D71	D79	D87	D95
	H	D8	D16	D24	D32	D40	D48	D56	D64	D72	D80	D88	D96
	P2	CAGRF18165 DLBCL - NHL Patient Plate 2
		1	2	3	4	5	6	7	8	9	10	11	12
	A	D97	D105	D113
	B	D98	D106
	C	D99	D107
	D	D100	D108
	E	D101	D109
	F	D102	D110
	G	D103	D111
	H	D104	D112
	P5	CAGRF18165 DLBCL - NHL Patients
		1	2	3	4	5	6	7	8	9	10	11	12
	A	N1	N9	N17	N25	N33	N41	N49	N57	N65	N73
	B	N2	N10	N18	N26	N34	N42	N50	N58	N66	N74
	C	N3	N11	N19	N27	N35	N43	N51	N59	N67	N75
	D	N4	N12	N20	N28	N36	N44	N52	N60	N68	N76
	E	N5	N13	N21	N29	N37	N45	N53	N61	N69	N77
	F	N6	N14	N22	N30	N38	N46	N54	N62	N70	N78
	G	N7	N15	N23	N31	N39	N47	N55	N63	N71	N79
	H	N8	N16	N24	N32	N40	N48	N56	N64	N72	N80
	P7	CAGRF18165 DLBCL Control Plate 1
		1	2	3	4	5	6	7	8	9	10	11	12
	A	C1	C9	C17	C25	C33	C41	C49	C57	C65	C73	C81	C89
	B	C2	C10	C18	C26	C34	C42	C50	C58	C66	C74	C82	C90
	C	C3	C11	C19	C27	C35	C43	C51	C59	C67	C75	C83	C91
	D	C4	C12	C20	C28	C36	C44	C52	C60	C68	C76	C84	C92
	E	C5	C13	C21	C29	C37	C45	C53	C61	C69	C77	C85	C93
	F	C6	C14	C22	C30	C38	C46	C54	C62	C70	C78	C86	C94
	G	C7	C15	C23	C31	C39	C47	C55	C63	C71	C79	C87	C95
	H	C8	C16	C24	C32	C40	C48	C56	C64	C72	C80	C88	C96
	P8	CAGRF18165 DLBCL Control Plate 2
		1	2	3	4	5	6	7	8	9	10	11	12
	A	C97	C105	C113	C121	C129	C137	C145	C153
	B	C98	C106	C114	C122	C130	C138	C146	C154
	C	C99	C107	C115	C123	C131	C139	C147	C155
	D	C100	C108	C116	C124	C132	C140	C148	C156
	E	C101	C109	C117	C125	C133	C141	C149	C157
	F	C102	C110	C118	C126	C134	C142	C150
	G	C103	C111	C119	C127	C135	C143	C151
	H	C104	C112	C120	C128	C136	C144	C152
	P9	CAGRF18165 DLBCL Control Plate 3
		1	2	3	4	5	6	7	8	9	10	11	12
	A	C158	C166	C174	C182	C190	C198	C206	C214	C222	C230	C238	C246
	B	C159	C167	C175	C183	C191	C199	C207	C215	C223	C231	C239	C247
	C	C160	C168	C176	C184	C192	C200	C208	C216	C224	C232	C240	C248
	D	C161	C169	C177	C185	C193	C201	C209	C217	C225	C233	C241	C249
	E	C162	C170	C178	C186	C194	C202	C210	C218	C226	C234	C242	C250
	F	C163	C171	C179	C187	C195	C203	C211	C219	C227	C235	C243	C251
	G	C164	C172	C180	C188	C196	C204	C212	C220	C228	C236	C244	C252
	H	C165	C173	C181	C189	C197	C205	C213	C221	C229	C237	C245	C253
	P10	CAGRF18165 Control Plate 4
		1	2	3	4	5	6	7	8	9	10	11	12
	A	C254	C262	C270	C278	C286	C294
	B	C255	C263	C271	C279	C287	C295
	C	C256	C264	C272	C280	C288	C296
	D	C257	C265	C273	C281	C289	C297
	E	C258	C266	C274	C282	C290	C298
	F	C259	C267	C275	C283	C291	C299
	G	C260	C268	C276	C284	C292	C300
	H	C261	C269	C277	C285	C293	C301
	P11	(optional) name this plate
		1	2	3	4	5	6	7	8	9	10	11	12
	A
	B
	C
	D
	E
	F
	G
	H
	P12	(optional) name this plate
		1	2	3	4	5	6	7	8	9	10	11	12
	A
	B
	C
	D
	E
	F
	G
	H
	P13	(optional) name this plate
		1	2	3	4	5	6	7	8	9	10	11	12
	A
	B
	C
	D
	E
	F
	G
	H
	P14	(optional) name this plate
		1	2	3	4	5	6	7	8	9	10	11	12
	A
	B
	C
	D
	E
	F
	G
	H
	P15	(optional) name this plate
		1	2	3	4	5	6	7	8	9	10	11	12
	A
	B
	C
	D
	E
	F
	G
	H
	P16	(optional) name this plate
		1	2	3	4	5	6	7	8	9	10	11	12
	A
	B
	C
	D
	E
	F
	G
	H
	P17	(optional) name this plate
		1	2	3	4	5	6	7	8	9	10	11	12
	A
	B
	C
	D
	E
	F
	G
	H
	P18	(optional) name this plate
		1	2	3	4	5	6	7	8	9	10	11	12
	A
	B
	C
	D
	E
	F
	G
	H
	P19	(optional) name this plate
		1	2	3	4	5	6	7	8	9	10	11	12
	A
	B
	C
	D
	E
	F
	G
	H
	P20	(optional) name this plate
		1	2	3	4	5	6	7	8	9	10	11	12
	A
	B
	C
	D
	E
	F
	G
	H

## Sheet: Results
	rs1800795	rs1800796	rs1800797	rs1800871	rs1800872	rs1800890	rs1800896
C1	GG	GG	GG	Fail	GT	AA	TT
C2	GG	GG	GG	GA	GT	AA	TT
C3	GG	GC	GG	Fail	GT	AA	TT
C4	GG	GG	GG	AA	TT	AA	TT
C5	Fail	Fail	Fail	Fail	Fail	Fail	Fail
C6	GG	GC	GG	GG	GG	AA	CC
C7	GG	GG	GG	GG	GG	AT	CT
C8	CG	GG	AG	Fail	GG	Fail	TT
C9	CG	GG	AG	GA	GT	Fail	TT
C10	GG	GG	GG	GG	GG	AT	CC
C11	Fail	Fail	Fail	Fail	Fail	Fail	Fail
C12	GG	GC	GG	GG	GG	AA	CT
C13	GG	GG	GG	GA	GT	AA	CT
C14	GG	GC	GG	GG	GG	AA	TT
C15	GG	GG	GG	GA	GT	AT	CT
C16	CG	GG	AG	GA	GT	AA	TT
C17	GG	GG	GG	GG	GG	AA	CT
C18	GG	GG	GG	GA	GT	AT	CT
C19	GG	GG	GG	GA	GT	AA	TT
C20	GG	GC	GG	GG	GG	AA	CC
C21	GG	GG	GG	GG	GG	AT	CT
C22	GG	GG	GG	GG	GG	AT	CT
C23	GG	GG	GG	GA	GT	AT	CT
C24	GG	GG	GG	GA	GT	AT	CT
C25	CG	GG	AG	AA	TT	AA	TT
C26	GG	GG	GG	GA	GT	AA	TT
C27	GG	GC	GG	GA	GT	AA	TT
C28	CG	GG	AG	GA	GT	AA	TT
C29	GG	GG	GG	GA	GT	AA	TT
C30	GG	GC	GG	GA	GT	AA	TT
C31	GG	GG	GG	GG	GG	TT	CC
C32	GG	GG	GG	GG	GG	AA	CT
C33	CG	GC	AG	GA	GT	AA	TT
C34	GG	GG	GG	Fail	GT	AA	TT
C35	CG	GC	AG	Fail	TT	Fail	TT
C36	GG	GG	GG	Fail	GT	AA	TT
C37	GG	GG	GG	GG	GG	AA	CT
C38	CG	GG	AG	AA	TT	AA	TT
C39	Fail	GG	AG	GG	GG	TT	CC
C40	GG	GG	GG	GG	GG	AT	CT
C41	GG	Fail	Fail	GG	GG	AA	CT
C42	GG	GG	GG	GA	GT	AA	TT
C43	GG	GG	GG	GA	GT	AA	TT
C44	CG	GG	AG	GG	GG	AA	CT
C45	GG	GC	GG	GG	GG	Fail	CT
C46	GG	GC	GG	GG	GG	AT	CT
C47	CG	GG	AG	GA	GT	AA	CT
C48	CC	GG	AA	GG	GG	AA	TT
C49	Fail	GG	AG	GA	GT	AA	CT
C50	CG	GG	AG	AA	TT	AA	TT
C51	Fail	Fail	Fail	Fail	Fail	Fail	Fail
C52	GG	GG	GG	Fail	GT	AA	TT
C53	GG	GG	GG	GG	GG	AA	CC
C54	CG	GG	AG	GG	GG	AT	CC
C55	CG	GG	AG	GG	GG	AA	CT
C56	GG	GG	GG	GA	GT	AT	CT
C57	GG	GG	GG	GA	GT	AT	CT
C58	GG	GG	GG	Fail	GT	AA	CT
C59	CG	GG	AG	GG	GG	AA	TT
C60	GG	GG	GG	GG	GG	AT	CT
C61	GG	GG	GG	GA	GT	AT	CT
C62	GG	GG	GG	GG	GG	AT	CT
C63	GG	GG	GG	GA	GT	AA	CT
C64	GG	GG	GG	GG	GG	TT	CC
C65	Fail	GC	AG	GA	GT	Fail	CT
C66	CG	GG	AG	GG	GG	TT	CC
C67	Fail	GG	GG	Fail	GT	AA	CT
C68	GG	GG	GG	GG	GG	AA	CT
C69	GG	GC	GG	GG	GG	AT	CC
C70	GG	GG	GG	GA	GT	AT	CT
C71	GG	GG	GG	GA	GT	AT	CT
C72	GG	GG	GG	GA	GT	Fail	CT
C73	CC	GG	AA	GG	GG	AT	CC
C74	GG	GG	GG	GG	GG	TT	CC
C75	GG	GG	GG	GG	GG	AA	TT
C76	CG	GG	AG	GG	GG	AA	TT
C77	GG	GG	GG	GG	GG	AT	CT
C78	GG	GG	GG	GG	GG	AT	CT
C79	GG	GG	GG	GA	GT	AA	CT
C80	GG	GG	GG	GG	GG	AT	CT
C81	GG	GG	GG	GA	GT	AT	CT
C82	GG	GC	GG	GA	GT	AT	CT
C83	GG	GG	GG	AA	TT	AA	TT
C84	GG	GG	GG	GG	GG	AA	TT
C85	GG	GG	GG	GA	GT	AA	TT
C86	GG	GG	GG	Fail	GT	Fail	CT
C87	GG	GG	GG	GG	GG	AT	CT
C88	CG	GG	AG	GG	GG	AA	TT
C89	CG	GC	AG	GG	GG	Fail	CC
C90	GG	GG	GG	GA	GT	AT	CT
C91	GG	GG	GG	GG	GG	AT	CT
C92	CG	GG	AG	GG	GG	TT	CC
C93	GG	GG	GG	GA	GT	AT	CT
C94	GG	CC	GG	GG	GG	Fail	CT
C95	CG	GG	AG	GG	GG	AT	CC
C96	GG	GC	GG	Fail	GG	Fail	CC
C97	GG	GG	GG	GA	GT	AA	TT
C98	Fail	GG	AG	GG	GG	AT	CC
C99	GG	GG	GG	GA	GT	AA	CT
C100	GG	GG	GG	GA	GT	AT	CT
C101	GG	GG	GG	AA	TT	AA	TT
C102	GG	GG	GG	AA	TT	AA	TT
C103	GG	GG	GG	GG	GG	AT	CT
C104	GG	GG	GG	GA	GT	AA	CT
C105	GG	GC	GG	GG	GG	AT	CT
C106	GG	GG	GG	GA	GT	AA	TT
C107	GG	GG	GG	GA	GT	AA	TT
C108	Fail	GC	AG	GA	GT	AT	CT
C109	GG	GG	GG	GG	GG	TT	CC
C110	Fail	GG	GG	Fail	GT	Fail	Fail
C111	CG	GG	AG	GG	GG	TT	CC
C112	GG	GG	GG	GG	GG	AT	CT
C113	GG	Fail	GG	GG	Fail	Fail	CT
C114	CG	GG	AG	AA	TT	AA	TT
C115	GG	GG	GG	GG	GG	TT	CC
C116	CG	GG	AG	GG	GG	AA	TT
C117	GG	GG	GG	GG	GG	AT	CT
C118	CG	GG	AG	GG	GG	AA	TT
C119	CG	GG	AG	GA	GT	AT	CT
C120	GG	GG	GG	Fail	GT	AA	CT
C121	GG	GC	GG	GG	GG	AA	TT
C122	CC	GG	AA	GG	GG	AA	CT
C123	CC	GG	AA	GG	GG	AA	TT
C124	GG	GG	GG	GG	GG	Fail	CT
C125	GG	GC	GG	GA	GT	AA	TT
C126	GG	GG	GG	GG	GG	AT	CT
C127	CG	GG	AG	GA	GT	AA	TT
C128	GG	GG	GG	GG	GG	AT	CT
C129	CG	GG	AG	GG	GG	AT	CT
C130	GG	GG	GG	GA	GT	AA	TT
C131	GG	GG	GG	GG	GG	AA	TT
C132	GG	GC	GG	GG	GG	AT	CT
C133	CG	GC	AG	GA	GT	AT	CT
C134	Fail	Fail	Fail	Fail	Fail	Fail	Fail
C135	GG	GC	GG	GG	GG	TT	CC
C136	GG	GG	Fail	Fail	GG	AT	CT
C137	CG	GG	AG	GA	GT	AT	CT
C138	GG	GC	GG	GA	GT	AA	CT
C139	GG	GG	GG	GG	GG	TT	CC
C140	GG	GG	GG	GG	GG	AA	TT
C141	GG	GG	GG	GG	GG	AT	CT
C142	GG	GG	GG	GG	GG	TT	CC
C143	GG	GG	GG	GG	GG	AT	CC
C144	GG	GG	GG	GG	GG	AA	CT
C145	GG	GG	GG	GG	GG	AT	CC
C146	GG	GG	GG	GG	GG	AA	TT
C147	Fail	GG	AG	GA	GT	AT	TT
C148	Fail	Fail	Fail	Fail	Fail	Fail	Fail
C149	Fail	GG	AA	GG	GG	AA	Fail
C150	Fail	Fail	Fail	Fail	Fail	Fail	Fail
C151	GG	GG	GG	GA	GT	AA	CT
C152	CG	GG	GG	AA	TT	AA	TT
C153	GG	GG	GG	GG	GG	AT	CC
C154	Fail	GG	AG	GA	GT	AA	TT
C155	GG	GG	GG	GG	GG	TT	CC
C156	GG	GG	GG	GG	GG	AT	CT
C157	GG	GG	GG	GA	GT	AA	TT
C158	Fail	Fail	Fail	Fail	Fail	Fail	Fail
C159	CG	GG	AG	Fail	GG	AA	TT
C160	GG	GG	GG	GG	GG	AA	CT
C161	CG	GG	AG	GA	GT	AA	TT
C162	GG	GG	GG	GA	GT	AA	TT
C163	GG	GG	GG	GA	GT	AA	TT
C164	GG	GG	GG	GA	GT	AA	TT
C165	GG	GG	GG	GA	GT	AT	CT
C166	CG	GG	AG	GA	GT	AA	CT
C167	Fail	GG	AG	GA	GT	AA	TT
C168	CG	GG	AG	GG	GG	TT	CC
C169	CG	GG	AG	GG	GG	AT	CT
C170	GG	GG	GG	GG	GG	AT	CT
C171	CG	GG	AG	GG	GG	AA	TT
C172	GG	GC	GG	GA	GT	AA	CT
C173	CG	GG	AG	GG	GG	AT	CT
C174	GG	GG	GG	GG	GG	AT	CC
C175	CG	GG	AG	GA	GT	AA	TT
C176	GG	GC	GG	GG	GG	AT	CT
C177	GG	GG	GG	GA	GT	AT	CT
C178	CG	GG	AG	GA	GT	AA	TT
C179	CG	GG	AG	GG	GG	AA	TT
C180	GG	GG	GG	GG	GG	AT	CT
C181	GG	GC	GG	GG	GG	AT	CT
C182	CG	GC	AG	GG	GG	AA	TT
C183	GG	GG	GG	GG	GG	TT	CC
C184	GG	GG	GG	AA	TT	AA	TT
C185	GG	GG	GG	AA	TT	AA	TT
C186	GG	GG	GG	GG	GG	AA	CT
C187	CG	GG	AG	GG	GG	AA	TT
C188	CG	GG	AG	GA	GT	AA	TT
C189	GG	GG	GG	GG	GG	Fail	CC
C190	GG	GG	GG	AA	TT	AA	TT
C191	GG	GG	GG	GG	GG	AT	CC
C192	GG	GG	GG	GG	GG	AA	CT
C193	Fail	Fail	Fail	Fail	Fail	Fail	Fail
C194	GG	GC	GG	GA	GT	AT	CT
C195	CC	GG	AA	GG	GG	AA	CT
C196	GG	GC	GG	GG	GG	AA	CT
C197	CG	GG	AG	Fail	GT	AT	CT
C198	CG	GG	AG	GG	GG	AT	CC
C199	GG	GG	GG	GG	GG	TT	CC
C200	GG	GG	GG	GA	GT	AA	CT
C201	GG	GG	GG	GG	GG	TT	CC
C202	GG	GG	GG	GG	GG	AT	CT
C203	GG	GG	GG	GG	GG	AA	CT
C204	CG	GG	AG	GG	GG	AA	CC
C205	CC	GG	AA	GA	GT	AA	TT
C206	GG	GG	GG	Fail	GG	AA	TT
C207	GG	GG	GG	GG	GG	AT	CT
C208	GG	GG	GG	GG	GG	AT	CC
C209	GG	GG	GG	AA	GT	AT	CT
C210	GG	GG	GG	Fail	GT	AT	CT
C211	GG	GG	GG	Fail	TT	AA	TT
C212	GG	GG	GG	Fail	GT	AA	CT
C213	GG	GG	GG	GG	GG	AT	CC
C214	Fail	GG	Fail	Fail	Fail	Fail	CT
C215	GG	GG	GG	GG	GG	TT	CC
C216	CG	GG	GG	AA	TT	AA	TT
C217	Fail	GG	Fail	Fail	GT	AT	CT
C218	CG	GG	AG	Fail	GT	AA	TT
C219	GG	GG	GG	Fail	GT	AT	CT
C220	GG	GG	GG	GG	GG	AT	CT
C221	GG	GG	GG	GG	GG	AA	CT
C222	GG	GC	GG	GG	GG	TT	CC
C223	GG	GG	GG	GG	GG	AA	CT
C224	GG	GG	GG	Fail	GG	AA	Fail
C225	GG	GG	GG	AA	TT	AA	TT
C226	GG	GG	GG	GA	GT	AA	CT
C227	GG	GG	GG	GG	GG	AT	CT
C228	GG	GG	GG	GG	GG	AA	TT
C229	CG	GG	GG	Fail	GG	AA	CC
C230	GG	GC	GG	GA	GT	AA	TT
C231	GG	GG	GG	Fail	GG	Fail	CC
C232	GG	GG	GG	GA	GT	AT	CT
C233	GG	GG	GG	GG	GG	AT	CC
C234	CG	GG	AG	GG	GG	AA	CC
C235	GG	GG	GG	GG	GG	AT	CT
C236	GG	GG	GG	GA	GT	AT	CT
C237	GG	GG	GG	GG	GG	AT	CT
C238	GG	GG	GG	GG	GG	AT	CT
C239	GG	GG	GG	GG	GG	AT	CC
C240	GG	GG	GG	GG	GG	TT	CC
C241	CG	GG	AG	GA	GT	AT	CT
C242	GG	GC	GG	AA	TT	AA	TT
C243	CG	GG	AG	GG	GG	AT	CC
C244	CG	GG	AG	GA	GT	AA	TT
C245	CG	GC	AG	AA	TT	AA	TT
C246	GG	GG	GG	GA	GT	AA	TT
C247	CG	GG	AG	AA	TT	AA	TT
C248	GG	GC	GG	GA	GT	AA	TT
C249	CG	GG	AG	GA	GT	AA	CT
C250	GG	GG	GG	GG	GG	TT	CC
C251	GG	GC	GG	Fail	GG	TT	CT
C252	GG	GG	GG	GA	GT	AA	TT
C253	GG	GG	GG	GG	GG	AT	CT
C254	Fail	Fail	Fail	Fail	Fail	Fail	Fail
C255	GG	GG	GG	GA	GT	AT	CT
C256	GG	GC	GG	AA	TT	AA	TT
C257	GG	GG	GG	GG	GG	AT	CT
C258	GG	GG	GG	GA	GT	AT	CT
C259	CG	GG	AG	GG	GG	AT	TT
C260	GG	GG	GG	GG	GG	AA	CT
C261	GG	GG	GG	GG	GG	Fail	CT
C262	GG	GG	GG	GG	GG	Fail	CT
C263	GG	GG	GG	GA	GT	AT	CT
C264	GG	GG	GG	GG	GG	AT	CT
C265	Fail	GG	AG	GG	GG	AT	CT
C266	CG	GG	AG	GA	GT	AA	TT
C267	GG	GG	GG	GA	GT	AT	CT
C268	GG	GG	GG	GG	GG	AA	CT
C269	GG	GG	GG	GG	GG	AA	CT
C270	GG	GG	GG	GA	GT	AA	CT
C271	GG	GG	GG	GA	GT	AA	TT
C272	GG	GC	GG	GG	GG	AA	CT
C273	CG	GG	AG	GG	Fail	AT	CT
C274	Fail	Fail	Fail	Fail	Fail	Fail	Fail
C275	Fail	Fail	Fail	Fail	Fail	Fail	Fail
C276	CG	GG	AG	GG	GG	AA	TT
C277	GG	GC	GG	GA	GT	AA	TT
C278	Fail	Fail	Fail	Fail	Fail	Fail	Fail
C279	GG	GG	GG	GG	GG	AT	CT
C280	GG	GG	GG	GA	GT	AA	CT
C281	GG	GG	GG	AA	TT	AA	TT
C282	CG	GG	AG	GA	GT	Fail	TT
C283	GG	GG	GG	GA	GT	AA	TT
C284	GG	GG	GG	GG	GG	AA	TT
C285	GG	GG	GG	GA	GT	AT	CT
C286	GG	GG	GG	AA	TT	AA	TT
C287	CG	GG	AG	GG	GG	AA	CT
C288	GG	GG	GG	GG	GG	AA	TT
C289	GG	GG	GG	GG	GG	AT	CC
C290	CG	GG	AG	GG	GG	TT	CC
C291	CG	GG	AG	GG	GG	TT	CC
C292	GG	GG	GG	GG	GG	AT	CC
C293	CG	GG	AG	AA	TT	AA	TT
C294	GG	GG	GG	GA	GT	AA	TT
C295	GG	GG	GG	GG	GG	AT	CC
C296	GG	GG	GG	GA	GT	AA	TT
C297	GG	GG	GG	GA	GT	AT	CT
C298	GG	GG	GG	GA	GT	AA	TT
C299	GG	GG	GG	GG	GG	AA	TT
C300	GG	GG	GG	GA	GT	AT	CT
C301	GG	GG	GG	GA	GT	AT	CT
D1	GG	GG	GG	GA	GT	AA	TT
D2	GG	GC	GG	GA	GT	AT	CT
D3	GG	GC	GG	GA	GT	Fail	CT
D4	CC	GG	AA	GG	GG	AT	CC
D5	CG	GG	AG	AA	TT	AA	TT
D6	GG	GG	GG	GA	GT	Fail	TT
D7	Fail	Fail	Fail	Fail	Fail	Fail	Fail
D8	Fail	Fail	Fail	Fail	Fail	Fail	Fail
D9	GG	GG	GG	AA	TT	AA	TT
D10	Fail	Fail	Fail	Fail	Fail	Fail	Fail
D11	CG	GG	AG	GA	Fail	Fail	CT
D12	Fail	Fail	Fail	Fail	Fail	Fail	Fail
D13	Fail	Fail	Fail	Fail	Fail	Fail	Fail
D14	CG	GG	AG	GG	GG	AT	CT
D15	CG	GG	Fail	Fail	GT	Fail	CT
D16	GG	GG	GG	GG	Fail	AT	CT
D17	GG	GG	Fail	GG	GG	TT	CC
D18	GG	GG	GG	Fail	Fail	AA	TT
D19	GG	GG	GG	Fail	Fail	Fail	Fail
D20	GG	GC	GG	GG	GG	AT	CT
D21	GG	GG	GG	GG	GG	AT	CT
D22	GG	GG	GG	GA	GT	AA	TT
D23	Fail	Fail	Fail	Fail	Fail	Fail	Fail
D24	Fail	Fail	Fail	Fail	Fail	Fail	Fail
D25	CC	GG	AA	GG	GG	Fail	CT
D26	GG	GG	GG	GA	GT	AA	TT
D27	GG	GG	GG	GG	GG	AT	CC
D28	GG	GG	GG	GG	GG	Fail	Fail
D29	GG	GG	GG	GG	GG	AA	Fail
D30	GG	GG	GG	GA	GT	AT	CT
D31	CG	GG	AG	GG	GG	AT	CT
D32	GG	GG	GG	GA	GT	AA	TT
D33	CG	GG	AG	AA	TT	AA	TT
D34	GG	GG	GG	GG	GG	TT	CC
D35	CG	GC	AG	GA	GT	AT	CT
D36	CG	GC	AG	GG	GG	AT	CT
D37	Fail	GG	AG	GG	GG	AT	CT
D38	GG	GC	GG	GG	GG	AA	TT
D39	CG	GG	AG	GA	GT	AA	TT
D40	CG	GG	Fail	GA	GT	AA	TT
D41	GG	GG	GG	GG	Fail	AT	CT
D42	GG	GG	GG	GA	GT	AA	TT
D43	GG	GC	GG	AA	TT	Fail	TT
D44	GG	GC	GG	GG	GG	TT	CC
D45	GG	GC	GG	GG	GG	TT	CC
D46	GG	GG	GG	GA	GT	AT	CT
D47	GG	GG	GG	GA	GT	AA	CT
D48	CG	GG	AG	GG	GG	AA	TT
D49	Fail	GG	Fail	GG	GG	AT	CC
D50	GG	GG	GG	GG	GG	AA	TT
D51	CG	GC	GG	GA	GT	AT	CT
D52	GG	GG	GG	GA	GT	AA	CT
D53	GG	GG	GG	Fail	GT	AT	CT
D54	GG	GG	GG	AA	TT	AA	TT
D55	GG	GG	GG	GG	GG	AT	CC
D56	GG	GG	GG	Fail	Fail	Fail	CT
D57	CG	GG	AG	GG	GG	AA	TT
D58	CG	GC	AG	Fail	Fail	AA	TT
D59	Fail	Fail	Fail	Fail	Fail	Fail	Fail
D60	Fail	Fail	Fail	Fail	Fail	Fail	Fail
D61	GG	GC	GG	GG	GG	AA	TT
D62	CG	GG	AG	GG	GG	Fail	CT
D63	GG	GG	GG	AA	TT	AA	TT
D64	GG	GG	GG	AA	TT	AA	TT
D65	GG	GG	GG	GG	GG	AT	CT
D66	CG	GG	AG	GG	GG	AA	CT
D67	GG	GG	GG	GA	GT	AA	TT
D68	GG	GG	GG	GG	GG	AA	TT
D69	GG	GG	GG	Fail	GT	AA	TT
D70	Fail	GG	AG	GG	GG	Fail	CT
D71	GG	GC	GG	GG	GG	AT	CT
D72	CG	GG	AG	GA	GT	AA	TT
D73	GG	GG	GG	GG	GG	Fail	TT
D74	GG	GG	GG	GA	GT	AT	CT
D75	GG	GG	GG	GA	GT	AA	TT
D76	CG	GG	AG	GG	GG	AA	TT
D77	GG	GG	GG	AA	TT	AA	TT
D78	GG	GC	GG	GA	GT	AA	TT
D79	GG	GG	GG	GG	GG	TT	CC
D80	GG	GG	GG	GA	GT	AT	CT
D81	GG	GC	GG	GG	GG	AT	CT
D82	GG	GG	GG	GG	GG	TT	CC
D83	CG	GG	AG	GG	GG	AT	CT
D84	GG	GG	GG	GA	GT	AT	CT
D85	GG	GG	GG	GA	GT	AA	TT
D86	Fail	GC	AG	GG	GG	Fail	TT
D87	GG	GC	GG	GA	GT	AA	TT
D88	GG	GG	GG	GA	GT	AT	CT
D89	CG	GG	AG	GA	GT	AA	TT
D90	GG	GG	GG	AA	TT	AA	TT
D91	CG	GG	AG	GG	GG	AT	CT
D92	Fail	GG	Fail	GG	GG	AT	CT
D93	CG	GG	AG	GG	GG	AT	CT
D94	GG	GC	GG	GA	GT	AA	TT
D95	GG	GG	GG	GG	GG	AT	CC
D96	GG	GG	GG	GG	GG	AT	CT
D97	GG	GG	GG	GG	GG	TT	CC
D98	GG	Fail	GG	GG	GG	AA	TT
D99	GG	GG	GG	Fail	Fail	AA	TT
D100	Fail	GG	AG	GG	GG	AT	CT
D101	GG	GG	GG	GA	GT	AT	CT
D102	GG	GG	GG	GG	GG	AA	CT
D103	GG	GG	GG	GG	GG	TT	CC
D104	CG	GG	AG	GG	GG	AT	CC
D105	GG	GC	GG	GA	GT	AA	TT
D106	CG	GG	AG	GG	GG	AA	CT
D107	GG	GG	GG	Fail	Fail	AA	TT
D108	GG	GG	GG	GA	GT	AA	TT
D109	Fail	Fail	Fail	Fail	Fail	Fail	Fail
D110	GG	GG	GG	AA	TT	AA	TT
D111	CC	GG	AA	GG	GG	AT	CT
D112	GG	GG	GG	GA	GT	AA	TT
D113	GG	GC	GG	GA	GT	AT	CT
N1	GG	GG	GG	GA	GT	AT	CT
N2	GG	GG	GG	AA	TT	AA	TT
N3	GG	GG	GG	GG	GG	AT	CT
N4	GG	GG	GG	GG	GG	AT	CC
N5	CG	GG	AG	GG	GG	Fail	CT
N6	GG	GG	GG	GG	GG	AA	TT
N7	GG	GG	GG	GA	GT	AA	TT
N8	CG	GG	AG	GG	GG	AA	TT
N9	CG	GG	AG	Fail	GG	Fail	TT
N10	GG	GG	GG	GG	GG	AA	CT
N11	GG	GC	GG	GG	GG	AT	CT
N12	CG	GG	AG	GA	GT	AT	CT
N13	CG	GC	AG	GA	GT	AT	CT
N14	GG	GG	GG	GG	GG	TT	CC
N15	GG	GG	GG	GG	GG	TT	CC
N16	GG	GG	GG	Fail	GT	AT	CT
N17	GG	GG	GG	Fail	TT	Fail	TT
N18	GG	GG	GG	GA	GT	AT	CT
N19	CC	GG	AA	GG	GG	AT	Fail
N20	CG	GC	AG	GA	GT	AT	CT
N21	GG	GG	GG	GA	GT	AT	Fail
N22	CG	GG	AG	GG	GG	AA	CT
N23	GG	GC	GG	GG	GG	AA	CT
N24	GG	GG	Fail	Fail	GG	Fail	CT
N25	GG	GG	GG	GA	GT	AA	TT
N26	Fail	Fail	Fail	Fail	Fail	Fail	Fail
N27	GG	GG	GG	GA	GT	AT	CT
N28	GG	GG	GG	GA	GT	AT	CT
N29	GG	GG	GG	GG	GG	Fail	CC
N30	GG	GC	GG	GG	GG	AA	CT
N31	GG	GG	GG	GG	GG	AA	TT
N32	GG	GC	GG	GA	GT	AA	CT
N33	Fail	GG	AG	GG	GG	TT	CC
N34	Fail	Fail	Fail	Fail	Fail	Fail	Fail
N35	GG	GG	GG	GG	GG	AA	CT
N36	GG	GG	GG	GG	GG	AA	CC
N37	GG	GG	GG	GA	GT	AT	CT
N38	CG	GG	AG	GA	GT	AT	CT
N39	GG	GC	GG	GG	GG	AT	CC
N40	CG	GG	AG	GG	GG	AT	CT
N41	GG	GG	GG	GA	GT	AT	CT
N42	Fail	Fail	Fail	Fail	Fail	Fail	Fail
N43	GG	GG	GG	GG	GG	AT	CT
N44	GG	GG	GG	GA	GT	AT	CT
N45	GG	GG	GG	GA	GT	AT	CT
N46	GG	GG	GG	AA	TT	AA	TT
N47	GG	GG	GG	GA	GT	AT	CT
N48	GG	GG	GG	GA	GT	AA	TT
N49	CG	GG	AG	GG	GG	AT	CT
N50	GG	GG	GG	GA	GT	AA	TT
N51	GG	GG	GG	GG	GG	AA	CT
N52	GG	GG	GG	GA	GT	AT	CT
N53	CG	GG	AG	GG	GG	TT	CC
N54	GG	GG	GG	GG	GG	TT	CC
N55	GG	GG	GG	GG	GG	TT	CC
N56	GG	GC	GG	GG	GG	AT	CT
N57	GG	GG	GG	GG	GG	AA	CT
N58	GG	GC	GG	GG	GG	AT	CT
N59	GG	GG	GG	GG	GG	AT	CT
N60	GG	GC	GG	GG	GG	AT	CT
N61	Fail	Fail	Fail	Fail	Fail	Fail	Fail
N62	CG	GG	AG	GA	GT	AA	CT
N63	CG	GG	AG	GA	GT	AA	TT
N64	GG	GG	GG	GG	GG	AA	TT
N65	GG	GG	GG	GA	GT	AT	CT
N66	Fail	Fail	Fail	Fail	Fail	Fail	Fail
N67	CG	GG	AG	AA	TT	AA	TT
N68	CG	GG	AG	GA	GT	AA	CT
N69	CG	GG	AG	GA	GT	AA	CT
N70	GG	GG	GG	GA	GT	Fail	CT
N71	GG	GG	GG	GA	GT	AA	CT
N72	GG	GG	GG	GA	GT	AA	CT
N73	Fail	GG	GG	Fail	TT	Fail	TT
N74	GG	GG	GG	Fail	GG	AA	CT
N75	GG	GG	GG	GA	GT	AA	TT
N76	CG	GG	AG	GG	GG	AT	CT
N77	GG	GG	GG	GA	GT	AT	CT
N78	Fail	Fail	Fail	Fail	Fail	Fail	Fail
N79	CG	GG	AG	GA	GT	AA	CT
N80	CG	GG	AG	GG	GG	AT	CT

## Sheet: Summary
Assay	APR	Fails	N	MAF	CH	H	RH	c2	P value
rs1800795	0.911677	59	609	0.149425	444	148	17	1.17667	0.278035	IL6	LEGEND
rs1800796	0.947605	35	633	0.0781991	537	93	3	0.230573	0.631099	IL6	APR	Assay Pass Rate
rs1800797	0.937126	42	626	0.157348	446	163	17	0.204777	0.650892	IL6	Fails	Failing genotypes
rs1800871	0.872754	85	583	0.270154	320	211	52	3.94069	0.0471315	IL10	N	Number of calls
rs1800872	0.931138	46	622	0.283762	326	239	57	1.86164	0.172436	IL10	MAF	Minor Allele Frequency
rs1800890	0.884731	77	591	0.28934	306	228	57	2.26483	0.132341	IL10	CH	Common homozygote
rs1800896	0.941617	39	629	0.415739	220	295	114	0.7524	0.385717	Il10	H	Heterozygote
											RH	Rare homozygote
											c2	Chi-squared (Hardy-Weinberg equilibrium)
NP = Non-polymorphic											P Value	1 degree of freedom (Hardy-Weinberg equilibrium)

## Sheet: Primers
SNP_ID	PCR Primer 1	PCR Primer 2	Extension Primer
rs1800795	ACGTTGGATGAGCCTCAATGACGACCTAAG	ACGTTGGATGGATTGTGCAATGTGACGTCC	atcaCCCTAGTTGTGTCTTGC
rs1800796	ACGTTGGATGTCTTCTGTGTTCTGGCTCTC	ACGTTGGATGTGGAGACGCCTTGAAGTAAC	GGCTCTCCCTGTGAG
rs1800797	ACGTTGGATGTGGAGACGCCTTGAAGTAAC	ACGTTGGATGTCTTCTGTGTTCTGGCTCTC	AACTGCACGAAATTTGAGG
rs1800871	ACGTTGGATGGGTGTACCCTTGTACAGGTG	ACGTTGGATGATGCTAGTCAGGTAGTGCTC	CCTTGTACAGGTGATGTAA
rs1800872	ACGTTGGATGAAAGGAGCCTGGAACACATC	ACGTTGGATGTCCTCAAAGTTCCCAAGCAG	gaCTGTGACCCCGCCTGT
rs1800890	ACGTTGGATGCAAGCCCAGATGCATAGTAG	ACGTTGGATGCTGATTTCCCAGTACATCCC	CAATGCTTATTATACTGATTTTAAATG
rs1800896	ACGTTGGATGATTCCATGGAGGCTGGATAG	ACGTTGGATGGACAACACTACTAAGGCTTC	gttgCCTATCCCTACTTCCCC
