# Supplementary material for: The Impact of IL-6 and IL-10 Gene Polymorphisms in Diffuse Large B-Cell Lymphoma Risk and Overall Survival in an Arab Population: A Case-Control Study
Source: Cancers (Basel). 2020 Feb 7;12(2):382. doi: 10.3390/cancers12020382 (PMC7072608; doi:10.3390/cancers12020382)
Supplement: Supplementary file 1 [file cancers-12-00382-s001.zip › S2_Survival analysis.xlsx]

## Sheet: Summary
			Log Rank (Mantel-Cox)					Wilcoxon (Gehan) Statistic
SNP No.	SNP Name	p-Cod	p-Dom	p-Reces	p-OvDom	p-Cod	p-Dom	p-Reces	p-OvDom
SNP1	1800795	0.73	0.339	0.936	0.487	0.313	0.299	0.532	0.212
SNP2	1800796	0.151	0.151	----	0.151	0.205	0.205	----	0.205
SNP3	1800797	0.72	0.355	0.355	0	0.028	0.513	0.016	0.173
SNP4	1800871	0.148	0.169	0.412	0.336	0.236	0.093	0.093	0.18
SNP5	1800872	0.329	0.222	0.242	0.558	0.236	0.114	0.29	0.301
SNP6	1800890	0.606	0.739	0.42	0.425	0.58	0.643	0.456	0.366
SNP7	1800896	0.408	0.222	0.584	0.584	0.45	0.317	0.827	0.827

## Sheet: rs795
Time	GG	CG	CC	GG	CG-CC	GG-CG	CC	GG-CC	CG										Life Table																Life Table
0	0.9	0.98	0.8	0.9	0.94	0.93	0.8	0.88	0.98										First-order Controls		Interval Start Time	Number Entering Interval	Number Withdrawing during Interval	Number Exposed to Risk	Number of Terminal Events	Proportion Terminating	Proportion Surviving	Cumulative Proportion Surviving at End of Interval	Std. Error of Cumulative Proportion Surviving at End of Interval	Probability Density	Std. Error of Probability Density	Hazard Rate	Std. Error of Hazard Rate		First-order Controls		Interval Start Time	Number Entering Interval	Number Withdrawing during Interval	Number Exposed to Risk	Number of Terminal Events	Proportion Terminating	Proportion Surviving	Cumulative Proportion Surviving at End of Interval	Std. Error of Cumulative Proportion Surviving at End of Interval	Probability Density	Std. Error of Probability Density	Hazard Rate	Std. Error of Hazard Rate
1	0.88	0.98	0.8	0.88	0.94	0.92	0.8	0.87	0.98										SNPrs1800795	GG	0	59	0	59	6	0.1	0.9	0.9	0.04	0.102	0.039	0.11	0.04		SNPrs1800795 Dominant	GG	0	59	0	59	6	0.1	0.9	0.9	0.04	0.102	0.039	0.11	0.04
2	0.85	0.95	0.7	0.85	0.9	0.89	0.7	0.83	0.95												1	53	0	53	1	0.02	0.98	0.88	0.04	0.017	0.017	0.02	0.02				1	53	0	53	1	0.02	0.98	0.88	0.04	0.017	0.017	0.02	0.02
3	0.83	0.93	0.7	0.83	0.88	0.87	0.7	0.81	0.93												2	52	0	52	2	0.04	0.96	0.85	0.05	0.034	0.024	0.04	0.03				2	52	0	52	2	0.04	0.96	0.85	0.05	0.034	0.024	0.04	0.03
4	0.78	0.93	0.7	0.78	0.88	0.84	0.7	0.77	0.93												3	50	0	50	1	0.02	0.98	0.83	0.05	0.017	0.017	0.02	0.02				3	50	0	50	1	0.02	0.98	0.83	0.05	0.017	0.017	0.02	0.02
5	0.75	0.93	0.7	0.75	0.88	0.82	0.7	0.74	0.93												4	49	0	49	3	0.06	0.94	0.78	0.05	0.051	0.029	0.06	0.04				4	49	0	49	3	0.06	0.94	0.78	0.05	0.051	0.029	0.06	0.04
6	0.75	0.93	0.7	0.75	0.88	0.82	0.7	0.74	0.93												5	46	0	46	2	0.04	0.96	0.75	0.06	0.034	0.024	0.04	0.03				5	46	0	46	2	0.04	0.96	0.75	0.06	0.034	0.024	0.04	0.03
7	0.75	0.93	0.7	0.75	0.88	0.82	0.7	0.74	0.93												6	44	0	44	0	0	1	0.75	0.06	0	0	0	0				6	44	0	44	0	0	1	0.75	0.06	0	0	0	0
8	0.75	0.9	0.7	0.75	0.86	0.81	0.7	0.74	0.9												7	44	0	44	0	0	1	0.75	0.06	0	0	0	0				7	44	0	44	0	0	1	0.75	0.06	0	0	0	0
9	0.69	0.9	0.7	0.69	0.86	0.78	0.7	0.7	0.9												8	44	0	44	0	0	1	0.75	0.06	0	0	0	0				8	44	0	44	0	0	1	0.75	0.06	0	0	0	0
10	0.66	0.9	0.7	0.66	0.86	0.76	0.7	0.67	0.9												9	44	0	44	3	0.07	0.93	0.69	0.06	0.051	0.029	0.07	0.04				9	44	0	44	3	0.07	0.93	0.69	0.06	0.051	0.029	0.07	0.04
11	0.66	0.9	0.7	0.66	0.86	0.76	0.7	0.67	0.9												10	41	0	41	2	0.05	0.95	0.66	0.06	0.034	0.024	0.05	0.04				10	41	0	41	2	0.05	0.95	0.66	0.06	0.034	0.024	0.05	0.04
12	0.66	0.88	0.7	0.66	0.84	0.75	0.7	0.67	0.88												11	39	0	39	0	0	1	0.66	0.06	0	0	0	0				11	39	0	39	0	0	1	0.66	0.06	0	0	0	0
13	0.64	0.83	0.7	0.64	0.8	0.72	0.7	0.65	0.83												12	39	0	39	0	0	1	0.66	0.06	0	0	0	0				12	39	0	39	0	0	1	0.66	0.06	0	0	0	0
14	0.63	0.83	0.7	0.63	0.8	0.71	0.7	0.64	0.83												13	39	0	39	1	0.03	0.97	0.64	0.06	0.017	0.017	0.03	0.03				13	39	0	39	1	0.03	0.97	0.64	0.06	0.017	0.017	0.03	0.03
15	0.61	0.83	0.7	0.61	0.8	0.7	0.7	0.62	0.83												14	38	0	38	1	0.03	0.97	0.63	0.06	0.017	0.017	0.03	0.03				14	38	0	38	1	0.03	0.97	0.63	0.06	0.017	0.017	0.03	0.03
16	0.61	0.83	0.7	0.61	0.8	0.7	0.7	0.62	0.83												15	37	0	37	1	0.03	0.97	0.61	0.06	0.017	0.017	0.03	0.03				15	37	0	37	1	0.03	0.97	0.61	0.06	0.017	0.017	0.03	0.03
17	0.61	0.83	0.7	0.61	0.8	0.7	0.7	0.62	0.83												16	36	0	36	0	0	1	0.61	0.06	0	0	0	0				16	36	0	36	0	0	1	0.61	0.06	0	0	0	0
18	0.61	0.8	0.7	0.61	0.78	0.69	0.7	0.62	0.8	Median Survival Time				Overall Comparisons							17	36	0	36	0	0	1	0.61	0.06	0	0	0	0				17	36	0	36	0	0	1	0.61	0.06	0	0	0	0
19	0.61	0.8	0.7	0.61	0.78	0.69	0.7	0.62	0.8	First-order Controls		Med Time			Chi-Square	df	Sig.				18	36	0	36	0	0	1	0.61	0.06	0	0	0	0				18	36	0	36	0	0	1	0.61	0.06	0	0	0	0
20	0.61	0.8	0.7	0.61	0.78	0.69	0.7	0.62	0.8	SNPrs1800795	GG	101.03		Log Rank (Mantel-Cox)	1.862	1	0.172				19	36	1	35.5	0	0	1	0.61	0.06	0	0	0	0				19	36	1	35.5	0	0	1	0.61	0.06	0	0	0	0
21	0.61	0.8	0.7	0.61	0.78	0.69	0.7	0.62	0.8		CG	168		The vector of trend weights is -1, 0, 1. This is the default.							20	35	0	35	0	0	1	0.61	0.06	0	0	0	0				20	35	0	35	0	0	1	0.61	0.06	0	0	0	0
22	0.61	0.8	0.7	0.61	0.78	0.69	0.7	0.62	0.8		CC	173									21	35	0	35	0	0	1	0.61	0.06	0	0	0	0				21	35	0	35	0	0	1	0.61	0.06	0	0	0	0
23	0.61	0.77	0.7	0.61	0.76	0.68	0.7	0.62	0.77												22	35	0	35	0	0	1	0.61	0.06	0	0	0	0				22	35	0	35	0	0	1	0.61	0.06	0	0	0	0
24	0.61	0.75	0.7	0.61	0.74	0.67	0.7	0.62	0.75	Overall Comparisonsa											23	35	0	35	0	0	1	0.61	0.06	0	0	0	0				23	35	0	35	0	0	1	0.61	0.06	0	0	0	0
25	0.61	0.75	0.7	0.61	0.74	0.67	0.7	0.62	0.75	Wilcoxon (Gehan) Statistic	df	Sig.									24	35	0	35	0	0	1	0.61	0.06	0	0	0	0				24	35	0	35	0	0	1	0.61	0.06	0	0	0	0
26	0.61	0.75	0.7	0.61	0.74	0.67	0.7	0.62	0.75	2.828	2	0.243									25	35	0	35	0	0	1	0.61	0.06	0	0	0	0				25	35	0	35	0	0	1	0.61	0.06	0	0	0	0
27	0.61	0.75	0.7	0.61	0.74	0.67	0.7	0.62	0.75	a Comparisons are exact.											26	35	0	35	0	0	1	0.61	0.06	0	0	0	0				26	35	0	35	0	0	1	0.61	0.06	0	0	0	0
28	0.59	0.75	0.7	0.59	0.74	0.66	0.7	0.61	0.75												27	35	0	35	0	0	1	0.61	0.06	0	0	0	0				27	35	0	35	0	0	1	0.61	0.06	0	0	0	0
29	0.59	0.75	0.7	0.59	0.74	0.66	0.7	0.61	0.75												28	35	3	33.5	1	0.03	0.97	0.59	0.06	0.018	0.018	0.03	0.03				28	35	3	33.5	1	0.03	0.97	0.59	0.06	0.018	0.018	0.03	0.03
30	0.59	0.75	0.7	0.59	0.74	0.66	0.7	0.61	0.75												29	31	0	31	0	0	1	0.59	0.06	0	0	0	0				29	31	0	31	0	0	1	0.59	0.06	0	0	0	0
31	0.59	0.75	0.7	0.59	0.74	0.66	0.7	0.61	0.75												30	31	0	31	0	0	1	0.59	0.06	0	0	0	0				30	31	0	31	0	0	1	0.59	0.06	0	0	0	0
32	0.59	0.75	0.7	0.59	0.74	0.66	0.7	0.61	0.75												31	31	0	31	0	0	1	0.59	0.06	0	0	0	0				31	31	0	31	0	0	1	0.59	0.06	0	0	0	0
33	0.59	0.75	0.7	0.59	0.74	0.66	0.7	0.61	0.75												32	31	0	31	0	0	1	0.59	0.06	0	0	0	0				32	31	0	31	0	0	1	0.59	0.06	0	0	0	0
34	0.57	0.75	0.7	0.57	0.74	0.64	0.7	0.59	0.75												33	31	0	31	0	0	1	0.59	0.06	0	0	0	0				33	31	0	31	0	0	1	0.59	0.06	0	0	0	0
35	0.57	0.75	0.7	0.57	0.74	0.64	0.7	0.59	0.75												34	31	0	31	1	0.03	0.97	0.57	0.06	0.019	0.019	0.03	0.03				34	31	0	31	1	0.03	0.97	0.57	0.06	0.019	0.019	0.03	0.03
36	0.57	0.75	0.7	0.57	0.74	0.64	0.7	0.59	0.75												35	30	0	30	0	0	1	0.57	0.06	0	0	0	0				35	30	0	30	0	0	1	0.57	0.06	0	0	0	0
37	0.57	0.75	0.7	0.57	0.74	0.64	0.7	0.59	0.75												36	30	1	29.5	0	0	1	0.57	0.06	0	0	0	0				36	30	1	29.5	0	0	1	0.57	0.06	0	0	0	0
38	0.57	0.75	0.7	0.57	0.74	0.64	0.7	0.59	0.75												37	29	1	28.5	0	0	1	0.57	0.06	0	0	0	0				37	29	1	28.5	0	0	1	0.57	0.06	0	0	0	0
39	0.57	0.75	0.7	0.57	0.74	0.64	0.7	0.59	0.75												38	28	0	28	0	0	1	0.57	0.06	0	0	0	0				38	28	0	28	0	0	1	0.57	0.06	0	0	0	0
40	0.57	0.75	0.7	0.57	0.74	0.64	0.7	0.59	0.75												39	28	0	28	0	0	1	0.57	0.06	0	0	0	0				39	28	0	28	0	0	1	0.57	0.06	0	0	0	0
41	0.57	0.75	0.7	0.57	0.74	0.64	0.7	0.59	0.75												40	28	0	28	0	0	1	0.57	0.06	0	0	0	0				40	28	0	28	0	0	1	0.57	0.06	0	0	0	0
42	0.57	0.72	0.7	0.57	0.72	0.63	0.7	0.59	0.72												41	28	0	28	0	0	1	0.57	0.06	0	0	0	0				41	28	0	28	0	0	1	0.57	0.06	0	0	0	0
43	0.57	0.72	0.7	0.57	0.72	0.63	0.7	0.59	0.72												42	28	0	28	0	0	1	0.57	0.06	0	0	0	0				42	28	0	28	0	0	1	0.57	0.06	0	0	0	0
44	0.57	0.72	0.7	0.57	0.72	0.63	0.7	0.59	0.72												43	28	0	28	0	0	1	0.57	0.06	0	0	0	0				43	28	0	28	0	0	1	0.57	0.06	0	0	0	0
45	0.57	0.72	0.7	0.57	0.72	0.63	0.7	0.59	0.72												44	28	0	28	0	0	1	0.57	0.06	0	0	0	0				44	28	0	28	0	0	1	0.57	0.06	0	0	0	0
46	0.57	0.72	0.7	0.57	0.72	0.63	0.7	0.59	0.72												45	28	0	28	0	0	1	0.57	0.06	0	0	0	0				45	28	0	28	0	0	1	0.57	0.06	0	0	0	0
47	0.57	0.72	0.7	0.57	0.72	0.63	0.7	0.59	0.72												46	28	0	28	0	0	1	0.57	0.06	0	0	0	0				46	28	0	28	0	0	1	0.57	0.06	0	0	0	0
48	0.57	0.69	0.7	0.57	0.7	0.62	0.7	0.59	0.69												47	28	0	28	0	0	1	0.57	0.06	0	0	0	0				47	28	0	28	0	0	1	0.57	0.06	0	0	0	0
49	0.57	0.69	0.7	0.57	0.7	0.62	0.7	0.59	0.69												48	28	1	27.5	0	0	1	0.57	0.06	0	0	0	0				48	28	1	27.5	0	0	1	0.57	0.06	0	0	0	0
50	0.57	0.69	0.7	0.57	0.7	0.62	0.7	0.59	0.69												49	27	0	27	0	0	1	0.57	0.06	0	0	0	0				49	27	0	27	0	0	1	0.57	0.06	0	0	0	0
51	0.55	0.69	0.7	0.55	0.7	0.61	0.7	0.57	0.69												50	27	0	27	0	0	1	0.57	0.06	0	0	0	0				50	27	0	27	0	0	1	0.57	0.06	0	0	0	0
52	0.55	0.69	0.7	0.55	0.7	0.61	0.7	0.57	0.69	Median Survival Time				Overall Comparisons							51	27	0	27	1	0.04	0.96	0.55	0.07	0.021	0.021	0.04	0.04				51	27	0	27	1	0.04	0.96	0.55	0.07	0.021	0.021	0.04	0.04
53	0.55	0.66	0.7	0.55	0.67	0.6	0.7	0.57	0.66	First-order Controls		Med Time			Chi-Square	df	Sig.				52	26	1	25.5	0	0	1	0.55	0.07	0	0	0	0				52	26	1	25.5	0	0	1	0.55	0.07	0	0	0	0
54	0.55	0.66	0.7	0.55	0.67	0.6	0.7	0.57	0.66	SNPrs1800795 Dominant	GG	101.03		Log Rank (Mantel-Cox)	2.419	1	0.12				53	25	1	24.5	0	0	1	0.55	0.07	0	0	0	0				53	25	1	24.5	0	0	1	0.55	0.07	0	0	0	0
55	0.55	0.63	0.7	0.55	0.65	0.58	0.7	0.57	0.63		CG-CC	173		The vector of trend weights is -1, 1. This is the default.							54	24	0	24	0	0	1	0.55	0.07	0	0	0	0				54	24	0	24	0	0	1	0.55	0.07	0	0	0	0
56	0.55	0.63	0.7	0.55	0.65	0.58	0.7	0.57	0.63												55	24	0	24	0	0	1	0.55	0.07	0	0	0	0				55	24	0	24	0	0	1	0.55	0.07	0	0	0	0
57	0.55	0.63	0.7	0.55	0.65	0.58	0.7	0.57	0.63	Overall Comparisonsa											56	24	1	23.5	0	0	1	0.55	0.07	0	0	0	0				56	24	1	23.5	0	0	1	0.55	0.07	0	0	0	0
58	0.55	0.63	0.7	0.55	0.65	0.58	0.7	0.57	0.63	Wilcoxon (Gehan) Statistic	df	Sig.									57	23	0	23	0	0	1	0.55	0.07	0	0	0	0				57	23	0	23	0	0	1	0.55	0.07	0	0	0	0
59	0.55	0.63	0.7	0.55	0.65	0.58	0.7	0.57	0.63	2.576	1	0.108									58	23	0	23	0	0	1	0.55	0.07	0	0	0	0				58	23	0	23	0	0	1	0.55	0.07	0	0	0	0
60	0.53	0.63	0.7	0.53	0.65	0.57	0.7	0.55	0.63	a Comparisons are exact.											59	23	0	23	0	0	1	0.55	0.07	0	0	0	0				59	23	0	23	0	0	1	0.55	0.07	0	0	0	0
61	0.53	0.63	0.7	0.53	0.65	0.57	0.7	0.55	0.63												60	23	0	23	1	0.04	0.96	0.53	0.07	0.024	0.024	0.04	0.04				60	23	0	23	1	0.04	0.96	0.53	0.07	0.024	0.024	0.04	0.04
62	0.53	0.63	0.7	0.53	0.65	0.57	0.7	0.55	0.63												61	22	0	22	0	0	1	0.53	0.07	0	0	0	0				61	22	0	22	0	0	1	0.53	0.07	0	0	0	0
63	0.53	0.63	0.7	0.53	0.65	0.57	0.7	0.55	0.63												62	22	0	22	0	0	1	0.53	0.07	0	0	0	0				62	22	0	22	0	0	1	0.53	0.07	0	0	0	0
64	0.53	0.63	0.7	0.53	0.65	0.57	0.7	0.55	0.63												63	22	0	22	0	0	1	0.53	0.07	0	0	0	0				63	22	0	22	0	0	1	0.53	0.07	0	0	0	0
65	0.53	0.63	0.7	0.53	0.65	0.57	0.7	0.55	0.63												64	22	1	21.5	0	0	1	0.53	0.07	0	0	0	0				64	22	1	21.5	0	0	1	0.53	0.07	0	0	0	0
66	0.53	0.63	0.7	0.53	0.65	0.57	0.7	0.55	0.63												65	21	0	21	0	0	1	0.53	0.07	0	0	0	0				65	21	0	21	0	0	1	0.53	0.07	0	0	0	0
67	0.53	0.63	0.7	0.53	0.65	0.57	0.7	0.55	0.63												66	21	0	21	0	0	1	0.53	0.07	0	0	0	0				66	21	0	21	0	0	1	0.53	0.07	0	0	0	0
68	0.53	0.63	0.7	0.53	0.65	0.57	0.7	0.55	0.63												67	21	0	21	0	0	1	0.53	0.07	0	0	0	0				67	21	0	21	0	0	1	0.53	0.07	0	0	0	0
69	0.53	0.63	0.7	0.53	0.65	0.57	0.7	0.55	0.63												68	21	0	21	0	0	1	0.53	0.07	0	0	0	0				68	21	0	21	0	0	1	0.53	0.07	0	0	0	0
70	0.53	0.63	0.7	0.53	0.65	0.57	0.7	0.55	0.63												69	21	0	21	0	0	1	0.53	0.07	0	0	0	0				69	21	0	21	0	0	1	0.53	0.07	0	0	0	0
71	0.53	0.63	0.7	0.53	0.65	0.57	0.7	0.55	0.63												70	21	0	21	0	0	1	0.53	0.07	0	0	0	0				70	21	0	21	0	0	1	0.53	0.07	0	0	0	0
72	0.53	0.63	0.7	0.53	0.65	0.57	0.7	0.55	0.63												71	21	1	20.5	0	0	1	0.53	0.07	0	0	0	0				71	21	1	20.5	0	0	1	0.53	0.07	0	0	0	0
73	0.53	0.63	0.7	0.53	0.65	0.57	0.7	0.55	0.63												72	20	0	20	0	0	1	0.53	0.07	0	0	0	0				72	20	0	20	0	0	1	0.53	0.07	0	0	0	0
74	0.5	0.63	0.7	0.5	0.65	0.56	0.7	0.53	0.63												73	20	0	20	0	0	1	0.53	0.07	0	0	0	0				73	20	0	20	0	0	1	0.53	0.07	0	0	0	0
75	0.5	0.63	0.7	0.5	0.65	0.56	0.7	0.53	0.63												74	20	0	20	1	0.05	0.95	0.5	0.07	0.026	0.026	0.05	0.05				74	20	0	20	1	0.05	0.95	0.5	0.07	0.026	0.026	0.05	0.05
76	0.5	0.63	0.7	0.5	0.65	0.56	0.7	0.53	0.63												75	19	0	19	0	0	1	0.5	0.07	0	0	0	0				75	19	0	19	0	0	1	0.5	0.07	0	0	0	0
77	0.5	0.63	0.7	0.5	0.65	0.56	0.7	0.53	0.63												76	19	1	18.5	0	0	1	0.5	0.07	0	0	0	0				76	19	1	18.5	0	0	1	0.5	0.07	0	0	0	0
78	0.5	0.6	0.7	0.5	0.62	0.54	0.7	0.53	0.6												77	18	1	17.5	0	0	1	0.5	0.07	0	0	0	0				77	18	1	17.5	0	0	1	0.5	0.07	0	0	0	0
79	0.5	0.6	0.7	0.5	0.62	0.54	0.7	0.53	0.6												78	17	0	17	0	0	1	0.5	0.07	0	0	0	0				78	17	0	17	0	0	1	0.5	0.07	0	0	0	0
80	0.5	0.6	0.7	0.5	0.62	0.54	0.7	0.53	0.6												79	17	0	17	0	0	1	0.5	0.07	0	0	0	0				79	17	0	17	0	0	1	0.5	0.07	0	0	0	0
81	0.5	0.6	0.7	0.5	0.62	0.54	0.7	0.53	0.6												80	17	0	17	0	0	1	0.5	0.07	0	0	0	0				80	17	0	17	0	0	1	0.5	0.07	0	0	0	0
82	0.5	0.6	0.7	0.5	0.62	0.54	0.7	0.53	0.6												81	17	0	17	0	0	1	0.5	0.07	0	0	0	0				81	17	0	17	0	0	1	0.5	0.07	0	0	0	0
83	0.5	0.6	0.7	0.5	0.62	0.54	0.7	0.53	0.6												82	17	0	17	0	0	1	0.5	0.07	0	0	0	0				82	17	0	17	0	0	1	0.5	0.07	0	0	0	0
84	0.5	0.6	0.7	0.5	0.62	0.54	0.7	0.53	0.6	Median Survival Time				Overall Comparisons							83	17	0	17	0	0	1	0.5	0.07	0	0	0	0				83	17	0	17	0	0	1	0.5	0.07	0	0	0	0
85	0.5	0.56	0.7	0.5	0.59	0.52	0.7	0.53	0.56	First-order Controls		Med Time			Chi-Square	df	Sig.				84	17	0	17	0	0	1	0.5	0.07	0	0	0	0				84	17	0	17	0	0	1	0.5	0.07	0	0	0	0
86	0.5	0.56	0.7	0.5	0.59	0.52	0.7	0.53	0.56	SNPrs1800795 Recessive	GG-CG	138.07		Log Rank (Mantel-Cox)	0.159	1	0.69				85	17	0	17	0	0	1	0.5	0.07	0	0	0	0				85	17	0	17	0	0	1	0.5	0.07	0	0	0	0
87	0.5	0.56	0.7	0.5	0.59	0.52	0.7	0.53	0.56		CC	173		The vector of trend weights is -1, 1. This is the default.							86	17	0	17	0	0	1	0.5	0.07	0	0	0	0				86	17	0	17	0	0	1	0.5	0.07	0	0	0	0
88	0.5	0.56	0.7	0.5	0.59	0.52	0.7	0.53	0.56												87	17	0	17	0	0	1	0.5	0.07	0	0	0	0				87	17	0	17	0	0	1	0.5	0.07	0	0	0	0
89	0.5	0.56	0.7	0.5	0.59	0.52	0.7	0.53	0.56	Overall Comparisonsa											88	17	3	15.5	0	0	1	0.5	0.07	0	0	0	0				88	17	3	15.5	0	0	1	0.5	0.07	0	0	0	0
90	0.5	0.56	0.7	0.5	0.59	0.52	0.7	0.53	0.56	Wilcoxon (Gehan) Statistic	df	Sig.									89	14	0	14	0	0	1	0.5	0.07	0	0	0	0				89	14	0	14	0	0	1	0.5	0.07	0	0	0	0
91	0.5	0.56	0.7	0.5	0.59	0.52	0.7	0.53	0.56	0.007	1	0.934									90	14	0	14	0	0	1	0.5	0.07	0	0	0	0				90	14	0	14	0	0	1	0.5	0.07	0	0	0	0
92	0.5	0.56	0.7	0.5	0.59	0.52	0.7	0.53	0.56	a Comparisons are exact.											91	14	0	14	0	0	1	0.5	0.07	0	0	0	0				91	14	0	14	0	0	1	0.5	0.07	0	0	0	0
93	0.5	0.56	0.7	0.5	0.59	0.52	0.7	0.53	0.56												92	14	0	14	0	0	1	0.5	0.07	0	0	0	0				92	14	0	14	0	0	1	0.5	0.07	0	0	0	0
94	0.5	0.56	0.7	0.5	0.59	0.52	0.7	0.53	0.56												93	14	0	14	0	0	1	0.5	0.07	0	0	0	0				93	14	0	14	0	0	1	0.5	0.07	0	0	0	0
95	0.5	0.56	0.7	0.5	0.59	0.52	0.7	0.53	0.56												94	14	0	14	0	0	1	0.5	0.07	0	0	0	0				94	14	0	14	0	0	1	0.5	0.07	0	0	0	0
96	0.5	0.56	0.7	0.5	0.59	0.52	0.7	0.53	0.56												95	14	0	14	0	0	1	0.5	0.07	0	0	0	0				95	14	0	14	0	0	1	0.5	0.07	0	0	0	0
97	0.5	0.56	0.7	0.5	0.59	0.52	0.7	0.53	0.56												96	14	0	14	0	0	1	0.5	0.07	0	0	0	0				96	14	0	14	0	0	1	0.5	0.07	0	0	0	0
98	0.5	0.56	0.7	0.5	0.59	0.52	0.7	0.53	0.56												97	14	0	14	0	0	1	0.5	0.07	0	0	0	0				97	14	0	14	0	0	1	0.5	0.07	0	0	0	0
99	0.5	0.56	0.7	0.5	0.59	0.52	0.7	0.53	0.56												98	14	0	14	0	0	1	0.5	0.07	0	0	0	0				98	14	0	14	0	0	1	0.5	0.07	0	0	0	0
100	0.5	0.56	0.7	0.5	0.59	0.52	0.7	0.53	0.56												99	14	0	14	0	0	1	0.5	0.07	0	0	0	0				99	14	0	14	0	0	1	0.5	0.07	0	0	0	0
101	0.46	0.56	0.7	0.46	0.59	0.5	0.7	0.5	0.56												100	14	1	13.5	0	0	1	0.5	0.07	0	0	0	0				100	14	1	13.5	0	0	1	0.5	0.07	0	0	0	0
102	0.46	0.56	0.56	0.46	0.56	0.5	0.56	0.47	0.56												101	13	0	13	1	0.08	0.92	0.46	0.07	0.039	0.037	0.08	0.08				101	13	0	13	1	0.08	0.92	0.46	0.07	0.039	0.037	0.08	0.08
103	0.46	0.56	0.56	0.46	0.56	0.5	0.56	0.47	0.56												102	12	0	12	0	0	1	0.46	0.07	0	0	0	0				102	12	0	12	0	0	1	0.46	0.07	0	0	0	0
104	0.46	0.56	0.56	0.46	0.56	0.5	0.56	0.47	0.56												103	12	0	12	0	0	1	0.46	0.07	0	0	0	0				103	12	0	12	0	0	1	0.46	0.07	0	0	0	0
105	0.46	0.56	0.56	0.46	0.56	0.5	0.56	0.47	0.56												104	12	0	12	0	0	1	0.46	0.07	0	0	0	0				104	12	0	12	0	0	1	0.46	0.07	0	0	0	0
106	0.46	0.56	0.56	0.46	0.56	0.5	0.56	0.47	0.56												105	12	0	12	0	0	1	0.46	0.07	0	0	0	0				105	12	0	12	0	0	1	0.46	0.07	0	0	0	0
107	0.46	0.56	0.56	0.46	0.56	0.5	0.56	0.47	0.56												106	12	1	11.5	0	0	1	0.46	0.07	0	0	0	0				106	12	1	11.5	0	0	1	0.46	0.07	0	0	0	0
108	0.46	0.56	0.56	0.46	0.56	0.5	0.56	0.47	0.56												107	11	0	11	0	0	1	0.46	0.07	0	0	0	0				107	11	0	11	0	0	1	0.46	0.07	0	0	0	0
109	0.46	0.56	0.56	0.46	0.56	0.5	0.56	0.47	0.56												108	11	0	11	0	0	1	0.46	0.07	0	0	0	0				108	11	0	11	0	0	1	0.46	0.07	0	0	0	0
110	0.46	0.56	0.56	0.46	0.56	0.5	0.56	0.47	0.56												109	11	0	11	0	0	1	0.46	0.07	0	0	0	0				109	11	0	11	0	0	1	0.46	0.07	0	0	0	0
111	0.46	0.56	0.56	0.46	0.56	0.5	0.56	0.47	0.56												110	11	0	11	0	0	1	0.46	0.07	0	0	0	0				110	11	0	11	0	0	1	0.46	0.07	0	0	0	0
112	0.46	0.56	0.56	0.46	0.56	0.5	0.56	0.47	0.56												111	11	1	10.5	0	0	1	0.46	0.07	0	0	0	0				111	11	1	10.5	0	0	1	0.46	0.07	0	0	0	0
113	0.46	0.56	0.56	0.46	0.56	0.5	0.56	0.47	0.56												112	10	0	10	0	0	1	0.46	0.07	0	0	0	0				112	10	0	10	0	0	1	0.46	0.07	0	0	0	0
114	0.46	0.56	0.56	0.46	0.56	0.5	0.56	0.47	0.56												113	10	0	10	0	0	1	0.46	0.07	0	0	0	0				113	10	0	10	0	0	1	0.46	0.07	0	0	0	0
115	0.46	0.56	0.56	0.46	0.56	0.5	0.56	0.47	0.56												114	10	0	10	0	0	1	0.46	0.07	0	0	0	0				114	10	0	10	0	0	1	0.46	0.07	0	0	0	0
116	0.46	0.56	0.56	0.46	0.56	0.5	0.56	0.47	0.56	Median Survival Time				Overall Comparisons							115	10	0	10	0	0	1	0.46	0.07	0	0	0	0				115	10	0	10	0	0	1	0.46	0.07	0	0	0	0
117	0.46	0.56	0.56	0.46	0.56	0.5	0.56	0.47	0.56	First-order Controls		Med Time			Chi-Square	df	Sig.				116	10	0	10	0	0	1	0.46	0.07	0	0	0	0				116	10	0	10	0	0	1	0.46	0.07	0	0	0	0
118	0.46	0.56	0.56	0.46	0.56	0.5	0.56	0.47	0.56	SNPrs1800795 Overdominant	GG-CC	102.08		Log Rank (Mantel-Cox)	1.783	1	0.182				117	10	0	10	0	0	1	0.46	0.07	0	0	0	0				117	10	0	10	0	0	1	0.46	0.07	0	0	0	0
119	0.46	0.56	0.56	0.46	0.56	0.5	0.56	0.47	0.56		CG	168		The vector of trend weights is -1, 1. This is the default.							118	10	1	9.5	0	0	1	0.46	0.07	0	0	0	0				118	10	1	9.5	0	0	1	0.46	0.07	0	0	0	0
120	0.46	0.56	0.56	0.46	0.56	0.5	0.56	0.47	0.56												119	9	0	9	0	0	1	0.46	0.07	0	0	0	0				119	9	0	9	0	0	1	0.46	0.07	0	0	0	0
121	0.46	0.56	0.56	0.46	0.56	0.5	0.56	0.47	0.56	Overall Comparisons											120	9	0	9	0	0	1	0.46	0.07	0	0	0	0				120	9	0	9	0	0	1	0.46	0.07	0	0	0	0
122	0.46	0.56	0.56	0.46	0.56	0.5	0.56	0.47	0.56	Wilcoxon (Gehan) Statistic	df	Sig.									121	9	0	9	0	0	1	0.46	0.07	0	0	0	0				121	9	0	9	0	0	1	0.46	0.07	0	0	0	0
123	0.46	0.56	0.56	0.46	0.56	0.5	0.56	0.47	0.56	2.59	1	0.108									122	9	0	9	0	0	1	0.46	0.07	0	0	0	0				122	9	0	9	0	0	1	0.46	0.07	0	0	0	0
124	0.46	0.56	0.56	0.46	0.56	0.5	0.56	0.47	0.56	a Comparisons are exact.											123	9	0	9	0	0	1	0.46	0.07	0	0	0	0				123	9	0	9	0	0	1	0.46	0.07	0	0	0	0
125	0.46	0.56	0.56	0.46	0.56	0.5	0.56	0.47	0.56												124	9	2	8	0	0	1	0.46	0.07	0	0	0	0				124	9	2	8	0	0	1	0.46	0.07	0	0	0	0
126	0.46	0.56	0.56	0.46	0.56	0.5	0.56	0.47	0.56												125	7	0	7	0	0	1	0.46	0.07	0	0	0	0				125	7	0	7	0	0	1	0.46	0.07	0	0	0	0
127	0.46	0.56	0.56	0.46	0.56	0.5	0.56	0.47	0.56												126	7	0	7	0	0	1	0.46	0.07	0	0	0	0				126	7	0	7	0	0	1	0.46	0.07	0	0	0	0
128	0.46	0.56	0.56	0.46	0.56	0.5	0.56	0.47	0.56												127	7	0	7	0	0	1	0.46	0.07	0	0	0	0				127	7	0	7	0	0	1	0.46	0.07	0	0	0	0
129	0.46	0.56	0.56	0.46	0.56	0.5	0.56	0.47	0.56												128	7	1	6.5	0	0	1	0.46	0.07	0	0	0	0				128	7	1	6.5	0	0	1	0.46	0.07	0	0	0	0
130	0.46	0.56	0.56	0.46	0.56	0.5	0.56	0.47	0.56												129	6	0	6	0	0	1	0.46	0.07	0	0	0	0				129	6	0	6	0	0	1	0.46	0.07	0	0	0	0
131	0.46	0.56	0.56	0.46	0.56	0.5	0.56	0.47	0.56												130	6	0	6	0	0	1	0.46	0.07	0	0	0	0				130	6	0	6	0	0	1	0.46	0.07	0	0	0	0
132	0.46	0.56	0.56	0.46	0.56	0.5	0.56	0.47	0.56												131	6	0	6	0	0	1	0.46	0.07	0	0	0	0				131	6	0	6	0	0	1	0.46	0.07	0	0	0	0
133	0.46	0.56	0.56	0.46	0.56	0.5	0.56	0.47	0.56												132	6	0	6	0	0	1	0.46	0.07	0	0	0	0				132	6	0	6	0	0	1	0.46	0.07	0	0	0	0
134	0.46	0.56	0.56	0.46	0.56	0.5	0.56	0.47	0.56												133	6	1	5.5	0	0	1	0.46	0.07	0	0	0	0				133	6	1	5.5	0	0	1	0.46	0.07	0	0	0	0
135	0.46	0.56	0.56	0.46	0.56	0.5	0.56	0.47	0.56												134	5	0	5	0	0	1	0.46	0.07	0	0	0	0				134	5	0	5	0	0	1	0.46	0.07	0	0	0	0
136	0.46	0.56	0.56	0.46	0.56	0.5	0.56	0.47	0.56												135	5	0	5	0	0	1	0.46	0.07	0	0	0	0				135	5	0	5	0	0	1	0.46	0.07	0	0	0	0
137	0.46	0.56	0.56	0.46	0.56	0.5	0.56	0.47	0.56												136	5	2	4	0	0	1	0.46	0.07	0	0	0	0				136	5	2	4	0	0	1	0.46	0.07	0	0	0	0
138	0.31	0.56	0.56	0.31	0.56	0.45	0.56	0.39	0.56												137	3	0	3	0	0	1	0.46	0.07	0	0	0	0				137	3	0	3	0	0	1	0.46	0.07	0	0	0	0
139	0.31	0.56	0.56	0.31	0.56	0.45	0.56	0.39	0.56												138	3	0	3	1	0.33	0.67	0.31	0.14	0.154	0.128	0.4	0.39				138	3	0	3	1	0.33	0.67	0.31	0.14	0.154	0.128	0.4	0.39
140	0.31	0.56	0.56	0.31	0.56	0.45	0.56	0.39	0.56												139	2	0	2	0	0	1	0.31	0.14	0	0	0	0				139	2	0	2	0	0	1	0.31	0.14	0	0	0	0
141	0.31	0.56	0.56	0.31	0.56	0.45	0.56	0.39	0.56												140	2	0	2	0	0	1	0.31	0.14	0	0	0	0				140	2	0	2	0	0	1	0.31	0.14	0	0	0	0
142	0.31	0.56	0.56	0.31	0.56	0.45	0.56	0.39	0.56												141	2	0	2	0	0	1	0.31	0.14	0	0	0	0				141	2	0	2	0	0	1	0.31	0.14	0	0	0	0
143	0.31	0.56	0.56	0.31	0.56	0.45	0.56	0.39	0.56												142	2	0	2	0	0	1	0.31	0.14	0	0	0	0				142	2	0	2	0	0	1	0.31	0.14	0	0	0	0
144	0.31	0.56	0.56	0.31	0.56	0.45	0.56	0.39	0.56												143	2	0	2	0	0	1	0.31	0.14	0	0	0	0				143	2	0	2	0	0	1	0.31	0.14	0	0	0	0
145	0.31	0.56	0.56	0.31	0.56	0.45	0.56	0.39	0.56												144	2	1	1.5	0	0	1	0.31	0.14	0	0	0	0				144	2	1	1.5	0	0	1	0.31	0.14	0	0	0	0
146	0.31	0.56	0.56	0.31	0.56	0.45	0.56	0.39	0.56												145	1	0	1	0	0	1	0.31	0.14	0	0	0	0				145	1	0	1	0	0	1	0.31	0.14	0	0	0	0
147	0.31	0.56	0.56	0.31	0.56	0.45	0.56	0.39	0.56												146	1	0	1	0	0	1	0.31	0.14	0	0	0	0				146	1	0	1	0	0	1	0.31	0.14	0	0	0	0
148	0.31	0.56	0.56	0.31	0.56	0.45	0.56	0.39	0.56												147	1	0	1	0	0	1	0.31	0.14	0	0	0	0				147	1	0	1	0	0	1	0.31	0.14	0	0	0	0
149	0.31	0.56	0.56	0.31	0.56	0.45	0.56	0.39	0.56												148	1	0	1	0	0	1	0.31	0.14	0	0	0	0				148	1	0	1	0	0	1	0.31	0.14	0	0	0	0
150	0.31	0.56	0.56	0.31	0.56	0.45	0.56	0.39	0.56												149	1	0	1	0	0	1	0.31	0.14	0	0	0	0				149	1	0	1	0	0	1	0.31	0.14	0	0	0	0
151	0.31	0.56	0.56	0.31	0.56	0.45	0.56	0.39	0.56												150	1	0	1	0	0	1	0.31	0.14	0	0	0	0				150	1	0	1	0	0	1	0.31	0.14	0	0	0	0
152	0.31	0.56	0.56	0.31	0.56	0.45	0.56	0.39	0.56												151	1	0	1	0	0	1	0.31	0.14	0	0	0	0				151	1	0	1	0	0	1	0.31	0.14	0	0	0	0
153	0.31	0.56	0.56	0.31	0.56	0.45	0.56	0.39	0.56												152	1	0	1	0	0	1	0.31	0.14	0	0	0	0				152	1	0	1	0	0	1	0.31	0.14	0	0	0	0
154	0.31	0.56	0.56	0.31	0.56	0.45	0.56	0.39	0.56												153	1	0	1	0	0	1	0.31	0.14	0	0	0	0				153	1	0	1	0	0	1	0.31	0.14	0	0	0	0
155	0.31	0.56	0.56	0.31	0.56	0.45	0.56	0.39	0.56												154	1	0	1	0	0	1	0.31	0.14	0	0	0	0				154	1	0	1	0	0	1	0.31	0.14	0	0	0	0
156	0.31	0.56	0.56	0.31	0.56	0.45	0.56	0.39	0.56												155	1	0	1	0	0	1	0.31	0.14	0	0	0	0				155	1	0	1	0	0	1	0.31	0.14	0	0	0	0
157	0.31	0.56	0.56	0.31	0.56	0.45	0.56	0.39	0.56												156	1	0	1	0	0	1	0.31	0.14	0	0	0	0				156	1	0	1	0	0	1	0.31	0.14	0	0	0	0
158	0.31	0.56	0.56	0.31	0.56	0.45	0.56	0.39	0.56												157	1	0	1	0	0	1	0.31	0.14	0	0	0	0				157	1	0	1	0	0	1	0.31	0.14	0	0	0	0
159	0.31	0.56	0.56	0.31	0.56	0.45	0.56	0.39	0.56												158	1	0	1	0	0	1	0.31	0.14	0	0	0	0				158	1	0	1	0	0	1	0.31	0.14	0	0	0	0
160	0.31	0.56	0.56	0.31	0.56	0.45	0.56	0.39	0.56												159	1	0	1	0	0	1	0.31	0.14	0	0	0	0				159	1	0	1	0	0	1	0.31	0.14	0	0	0	0
161	0.31	0.56	0.56	0.31	0.56	0.45	0.56	0.39	0.56												160	1	0	1	0	0	1	0.31	0.14	0	0	0	0				160	1	0	1	0	0	1	0.31	0.14	0	0	0	0
162	0.31	0.56	0.56	0.31	0.56	0.45	0.56	0.39	0.56												161	1	0	1	0	0	1	0.31	0.14	0	0	0	0				161	1	0	1	0	0	1	0.31	0.14	0	0	0	0
163	0.31	0.56	0.56	0.31	0.56	0.45	0.56	0.39	0.56												162	1	0	1	0	0	1	0.31	0.14	0	0	0	0				162	1	0	1	0	0	1	0.31	0.14	0	0	0	0
164	0.31	0.56	0.56	0.31	0.56	0.45	0.56	0.39	0.56												163	1	0	1	0	0	1	0.31	0.14	0	0	0	0				163	1	0	1	0	0	1	0.31	0.14	0	0	0	0
165	0.31	0.56	0.56	0.31	0.56	0.45	0.56	0.39	0.56												164	1	0	1	0	0	1	0.31	0.14	0	0	0	0				164	1	0	1	0	0	1	0.31	0.14	0	0	0	0
166	0.31	0.56	0.56	0.31	0.56	0.45	0.56	0.39	0.56												165	1	0	1	0	0	1	0.31	0.14	0	0	0	0				165	1	0	1	0	0	1	0.31	0.14	0	0	0	0
167	0.31	0.56	0.56	0.31	0.56	0.45	0.56	0.39	0.56												166	1	0	1	0	0	1	0.31	0.14	0	0	0	0				166	1	0	1	0	0	1	0.31	0.14	0	0	0	0
168	0.31	0.56	0.56	0.31	0.56	0.45	0.56	0.39	0.56												167	1	0	1	0	0	1	0.31	0.14	0	0	0	0				167	1	0	1	0	0	1	0.31	0.14	0	0	0	0
169	0.31		0.56	0.31	0.56	0.45	0.56	0.39													168	1	0	1	0	0	1	0.31	0.14	0	0	0	0				168	1	0	1	0	0	1	0.31	0.14	0	0	0	0
170	0.31		0.56	0.31	0.56	0.45	0.56	0.39													169	1	0	1	0	0	1	0.31	0.14	0	0	0	0				169	1	0	1	0	0	1	0.31	0.14	0	0	0	0
171	0.31		0.56	0.31	0.56	0.45	0.56	0.39													170	1	0	1	0	0	1	0.31	0.14	0	0	0	0				170	1	0	1	0	0	1	0.31	0.14	0	0	0	0
172			0.56		0.56		0.56	0.39													171	1	1	0.5	0	0	1	0.31	0.14	0	0	0	0				171	1	1	0.5	0	0	1	0.31	0.14	0	0	0	0
173			0.56		0.56		0.56	0.39												CG	0	40	0	40	1	0.03	0.98	0.98	0.02	0.025	0.025	0.03	0.03			CG-CC	0	50	0	50	3	0.06	0.94	0.94	0.03	0.06	0.034	0.06	0.04
																					1	39	0	39	0	0	1	0.98	0.02	0	0	0	0				1	47	0	47	0	0	1	0.94	0.03	0	0	0	0
																					2	39	0	39	1	0.03	0.97	0.95	0.03	0.025	0.025	0.03	0.03				2	47	0	47	2	0.04	0.96	0.9	0.04	0.04	0.028	0.04	0.03
																					3	38	0	38	1	0.03	0.97	0.93	0.04	0.025	0.025	0.03	0.03				3	45	0	45	1	0.02	0.98	0.88	0.05	0.02	0.02	0.02	0.02
																					4	37	0	37	0	0	1	0.93	0.04	0	0	0	0				4	44	0	44	0	0	1	0.88	0.05	0	0	0	0
																					5	37	0	37	0	0	1	0.93	0.04	0	0	0	0				5	44	0	44	0	0	1	0.88	0.05	0	0	0	0
																					6	37	0	37	0	0	1	0.93	0.04	0	0	0	0				6	44	0	44	0	0	1	0.88	0.05	0	0	0	0
																					7	37	0	37	0	0	1	0.93	0.04	0	0	0	0				7	44	0	44	0	0	1	0.88	0.05	0	0	0	0
																					8	37	0	37	1	0.03	0.97	0.9	0.05	0.025	0.025	0.03	0.03				8	44	0	44	1	0.02	0.98	0.86	0.05	0.02	0.02	0.02	0.02
																					9	36	0	36	0	0	1	0.9	0.05	0	0	0	0				9	43	0	43	0	0	1	0.86	0.05	0	0	0	0
																					10	36	0	36	0	0	1	0.9	0.05	0	0	0	0				10	43	0	43	0	0	1	0.86	0.05	0	0	0	0
																					11	36	0	36	0	0	1	0.9	0.05	0	0	0	0				11	43	0	43	0	0	1	0.86	0.05	0	0	0	0
																					12	36	0	36	1	0.03	0.97	0.88	0.05	0.025	0.025	0.03	0.03				12	43	0	43	1	0.02	0.98	0.84	0.05	0.02	0.02	0.02	0.02
																					13	35	0	35	2	0.06	0.94	0.83	0.06	0.05	0.034	0.06	0.04				13	42	0	42	2	0.05	0.95	0.8	0.06	0.04	0.028	0.05	0.03
																					14	33	0	33	0	0	1	0.83	0.06	0	0	0	0				14	40	0	40	0	0	1	0.8	0.06	0	0	0	0
																					15	33	0	33	0	0	1	0.83	0.06	0	0	0	0				15	40	0	40	0	0	1	0.8	0.06	0	0	0	0
																					16	33	0	33	0	0	1	0.83	0.06	0	0	0	0				16	40	0	40	0	0	1	0.8	0.06	0	0	0	0
																					17	33	0	33	0	0	1	0.83	0.06	0	0	0	0				17	40	0	40	0	0	1	0.8	0.06	0	0	0	0
																					18	33	1	32.5	1	0.03	0.97	0.8	0.06	0.025	0.025	0.03	0.03				18	40	1	39.5	1	0.03	0.97	0.78	0.06	0.02	0.02	0.03	0.03
																					19	31	0	31	0	0	1	0.8	0.06	0	0	0	0				19	38	0	38	0	0	1	0.78	0.06	0	0	0	0
																					20	31	0	31	0	0	1	0.8	0.06	0	0	0	0				20	38	0	38	0	0	1	0.78	0.06	0	0	0	0
																					21	31	0	31	0	0	1	0.8	0.06	0	0	0	0				21	38	0	38	0	0	1	0.78	0.06	0	0	0	0
																					22	31	0	31	0	0	1	0.8	0.06	0	0	0	0				22	38	0	38	0	0	1	0.78	0.06	0	0	0	0
																					23	31	0	31	1	0.03	0.97	0.77	0.07	0.026	0.025	0.03	0.03				23	38	0	38	1	0.03	0.97	0.76	0.06	0.021	0.02	0.03	0.03
																					24	30	0	30	1	0.03	0.97	0.75	0.07	0.026	0.025	0.03	0.03				24	37	0	37	1	0.03	0.97	0.74	0.06	0.021	0.02	0.03	0.03
																					25	29	0	29	0	0	1	0.75	0.07	0	0	0	0				25	36	0	36	0	0	1	0.74	0.06	0	0	0	0
																					26	29	0	29	0	0	1	0.75	0.07	0	0	0	0				26	36	0	36	0	0	1	0.74	0.06	0	0	0	0
																					27	29	0	29	0	0	1	0.75	0.07	0	0	0	0				27	36	0	36	0	0	1	0.74	0.06	0	0	0	0
																					28	29	0	29	0	0	1	0.75	0.07	0	0	0	0				28	36	0	36	0	0	1	0.74	0.06	0	0	0	0
																					29	29	0	29	0	0	1	0.75	0.07	0	0	0	0				29	36	0	36	0	0	1	0.74	0.06	0	0	0	0
																					30	29	0	29	0	0	1	0.75	0.07	0	0	0	0				30	36	0	36	0	0	1	0.74	0.06	0	0	0	0
																					31	29	0	29	0	0	1	0.75	0.07	0	0	0	0				31	36	0	36	0	0	1	0.74	0.06	0	0	0	0
																					32	29	0	29	0	0	1	0.75	0.07	0	0	0	0				32	36	0	36	0	0	1	0.74	0.06	0	0	0	0
																					33	29	0	29	0	0	1	0.75	0.07	0	0	0	0				33	36	0	36	0	0	1	0.74	0.06	0	0	0	0
																					34	29	0	29	0	0	1	0.75	0.07	0	0	0	0				34	36	0	36	0	0	1	0.74	0.06	0	0	0	0
																					35	29	0	29	0	0	1	0.75	0.07	0	0	0	0				35	36	0	36	0	0	1	0.74	0.06	0	0	0	0
																					36	29	0	29	0	0	1	0.75	0.07	0	0	0	0				36	36	0	36	0	0	1	0.74	0.06	0	0	0	0
																					37	29	0	29	0	0	1	0.75	0.07	0	0	0	0				37	36	0	36	0	0	1	0.74	0.06	0	0	0	0
																					38	29	0	29	0	0	1	0.75	0.07	0	0	0	0				38	36	0	36	0	0	1	0.74	0.06	0	0	0	0
																					39	29	0	29	0	0	1	0.75	0.07	0	0	0	0				39	36	0	36	0	0	1	0.74	0.06	0	0	0	0
																					40	29	1	28.5	0	0	1	0.75	0.07	0	0	0	0				40	36	1	35.5	0	0	1	0.74	0.06	0	0	0	0
																					41	28	0	28	0	0	1	0.75	0.07	0	0	0	0				41	35	0	35	0	0	1	0.74	0.06	0	0	0	0
																					42	28	0	28	1	0.04	0.96	0.72	0.07	0.027	0.026	0.04	0.04				42	35	0	35	1	0.03	0.97	0.72	0.06	0.021	0.021	0.03	0.03
																					43	27	1	26.5	0	0	1	0.72	0.07	0	0	0	0				43	34	2	33	0	0	1	0.72	0.06	0	0	0	0
																					44	26	0	26	0	0	1	0.72	0.07	0	0	0	0				44	32	0	32	0	0	1	0.72	0.06	0	0	0	0
																					45	26	0	26	0	0	1	0.72	0.07	0	0	0	0				45	32	0	32	0	0	1	0.72	0.06	0	0	0	0
																					46	26	0	26	0	0	1	0.72	0.07	0	0	0	0				46	32	0	32	0	0	1	0.72	0.06	0	0	0	0
																					47	26	0	26	0	0	1	0.72	0.07	0	0	0	0				47	32	0	32	0	0	1	0.72	0.06	0	0	0	0
																					48	26	0	26	1	0.04	0.96	0.69	0.07	0.028	0.027	0.04	0.04				48	32	0	32	1	0.03	0.97	0.7	0.07	0.022	0.022	0.03	0.03
																					49	25	0	25	0	0	1	0.69	0.07	0	0	0	0				49	31	0	31	0	0	1	0.7	0.07	0	0	0	0
																					50	25	0	25	0	0	1	0.69	0.07	0	0	0	0				50	31	0	31	0	0	1	0.7	0.07	0	0	0	0
																					51	25	0	25	0	0	1	0.69	0.07	0	0	0	0				51	31	0	31	0	0	1	0.7	0.07	0	0	0	0
																					52	25	1	24.5	0	0	1	0.69	0.07	0	0	0	0				52	31	1	30.5	0	0	1	0.7	0.07	0	0	0	0
																					53	24	1	23.5	1	0.04	0.96	0.66	0.08	0.03	0.029	0.04	0.04				53	30	1	29.5	1	0.03	0.97	0.67	0.07	0.024	0.023	0.03	0.03
																					54	22	0	22	0	0	1	0.66	0.08	0	0	0	0				54	28	0	28	0	0	1	0.67	0.07	0	0	0	0
																					55	22	0	22	1	0.05	0.95	0.63	0.08	0.03	0.03	0.05	0.05				55	28	0	28	1	0.04	0.96	0.65	0.07	0.024	0.024	0.04	0.04
																					56	21	0	21	0	0	1	0.63	0.08	0	0	0	0				56	27	0	27	0	0	1	0.65	0.07	0	0	0	0
																					57	21	0	21	0	0	1	0.63	0.08	0	0	0	0				57	27	0	27	0	0	1	0.65	0.07	0	0	0	0
																					58	21	0	21	0	0	1	0.63	0.08	0	0	0	0				58	27	0	27	0	0	1	0.65	0.07	0	0	0	0
																					59	21	0	21	0	0	1	0.63	0.08	0	0	0	0				59	27	0	27	0	0	1	0.65	0.07	0	0	0	0
																					60	21	0	21	0	0	1	0.63	0.08	0	0	0	0				60	27	0	27	0	0	1	0.65	0.07	0	0	0	0
																					61	21	0	21	0	0	1	0.63	0.08	0	0	0	0				61	27	0	27	0	0	1	0.65	0.07	0	0	0	0
																					62	21	0	21	0	0	1	0.63	0.08	0	0	0	0				62	27	0	27	0	0	1	0.65	0.07	0	0	0	0
																					63	21	0	21	0	0	1	0.63	0.08	0	0	0	0				63	27	0	27	0	0	1	0.65	0.07	0	0	0	0
																					64	21	2	20	0	0	1	0.63	0.08	0	0	0	0				64	27	2	26	0	0	1	0.65	0.07	0	0	0	0
																					65	19	0	19	0	0	1	0.63	0.08	0	0	0	0				65	25	0	25	0	0	1	0.65	0.07	0	0	0	0
																					66	19	0	19	0	0	1	0.63	0.08	0	0	0	0				66	25	0	25	0	0	1	0.65	0.07	0	0	0	0
																					67	19	0	19	0	0	1	0.63	0.08	0	0	0	0				67	25	0	25	0	0	1	0.65	0.07	0	0	0	0
																					68	19	0	19	0	0	1	0.63	0.08	0	0	0	0				68	25	0	25	0	0	1	0.65	0.07	0	0	0	0
																					69	19	0	19	0	0	1	0.63	0.08	0	0	0	0				69	25	0	25	0	0	1	0.65	0.07	0	0	0	0
																					70	19	0	19	0	0	1	0.63	0.08	0	0	0	0				70	25	0	25	0	0	1	0.65	0.07	0	0	0	0
																					71	19	0	19	0	0	1	0.63	0.08	0	0	0	0				71	25	0	25	0	0	1	0.65	0.07	0	0	0	0
																					72	19	0	19	0	0	1	0.63	0.08	0	0	0	0				72	25	1	24.5	0	0	1	0.65	0.07	0	0	0	0
																					73	19	0	19	0	0	1	0.63	0.08	0	0	0	0				73	24	0	24	0	0	1	0.65	0.07	0	0	0	0
																					74	19	0	19	0	0	1	0.63	0.08	0	0	0	0				74	24	0	24	0	0	1	0.65	0.07	0	0	0	0
																					75	19	0	19	0	0	1	0.63	0.08	0	0	0	0				75	24	0	24	0	0	1	0.65	0.07	0	0	0	0
																					76	19	1	18.5	0	0	1	0.63	0.08	0	0	0	0				76	24	1	23.5	0	0	1	0.65	0.07	0	0	0	0
																					77	18	0	18	0	0	1	0.63	0.08	0	0	0	0				77	23	0	23	0	0	1	0.65	0.07	0	0	0	0
																					78	18	0	18	1	0.06	0.94	0.6	0.08	0.035	0.035	0.06	0.06				78	23	0	23	1	0.04	0.96	0.62	0.07	0.028	0.028	0.04	0.04
																					79	17	0	17	0	0	1	0.6	0.08	0	0	0	0				79	22	0	22	0	0	1	0.62	0.07	0	0	0	0
																					80	17	0	17	0	0	1	0.6	0.08	0	0	0	0				80	22	0	22	0	0	1	0.62	0.07	0	0	0	0
																					81	17	0	17	0	0	1	0.6	0.08	0	0	0	0				81	22	0	22	0	0	1	0.62	0.07	0	0	0	0
																					82	17	0	17	0	0	1	0.6	0.08	0	0	0	0				82	22	0	22	0	0	1	0.62	0.07	0	0	0	0
																					83	17	0	17	0	0	1	0.6	0.08	0	0	0	0				83	22	0	22	0	0	1	0.62	0.07	0	0	0	0
																					84	17	0	17	0	0	1	0.6	0.08	0	0	0	0				84	22	0	22	0	0	1	0.62	0.07	0	0	0	0
																					85	17	0	17	1	0.06	0.94	0.56	0.08	0.035	0.035	0.06	0.06				85	22	0	22	1	0.05	0.95	0.59	0.07	0.028	0.028	0.05	0.05
																					86	16	1	15.5	0	0	1	0.56	0.08	0	0	0	0				86	21	1	20.5	0	0	1	0.59	0.07	0	0	0	0
																					87	15	0	15	0	0	1	0.56	0.08	0	0	0	0				87	20	0	20	0	0	1	0.59	0.07	0	0	0	0
																					88	15	1	14.5	0	0	1	0.56	0.08	0	0	0	0				88	20	1	19.5	0	0	1	0.59	0.07	0	0	0	0
																					89	14	0	14	0	0	1	0.56	0.08	0	0	0	0				89	19	0	19	0	0	1	0.59	0.07	0	0	0	0
																					90	14	0	14	0	0	1	0.56	0.08	0	0	0	0				90	19	0	19	0	0	1	0.59	0.07	0	0	0	0
																					91	14	1	13.5	0	0	1	0.56	0.08	0	0	0	0				91	19	1	18.5	0	0	1	0.59	0.07	0	0	0	0
																					92	13	0	13	0	0	1	0.56	0.08	0	0	0	0				92	18	0	18	0	0	1	0.59	0.07	0	0	0	0
																					93	13	0	13	0	0	1	0.56	0.08	0	0	0	0				93	18	0	18	0	0	1	0.59	0.07	0	0	0	0
																					94	13	0	13	0	0	1	0.56	0.08	0	0	0	0				94	18	0	18	0	0	1	0.59	0.07	0	0	0	0
																					95	13	0	13	0	0	1	0.56	0.08	0	0	0	0				95	18	0	18	0	0	1	0.59	0.07	0	0	0	0
																					96	13	0	13	0	0	1	0.56	0.08	0	0	0	0				96	18	0	18	0	0	1	0.59	0.07	0	0	0	0
																					97	13	0	13	0	0	1	0.56	0.08	0	0	0	0				97	18	0	18	0	0	1	0.59	0.07	0	0	0	0
																					98	13	0	13	0	0	1	0.56	0.08	0	0	0	0				98	18	0	18	0	0	1	0.59	0.07	0	0	0	0
																					99	13	0	13	0	0	1	0.56	0.08	0	0	0	0				99	18	0	18	0	0	1	0.59	0.07	0	0	0	0
																					100	13	0	13	0	0	1	0.56	0.08	0	0	0	0				100	18	0	18	0	0	1	0.59	0.07	0	0	0	0
																					101	13	0	13	0	0	1	0.56	0.08	0	0	0	0				101	18	0	18	0	0	1	0.59	0.07	0	0	0	0
																					102	13	0	13	0	0	1	0.56	0.08	0	0	0	0				102	18	0	18	1	0.06	0.94	0.56	0.08	0.033	0.032	0.06	0.06
																					103	13	0	13	0	0	1	0.56	0.08	0	0	0	0				103	17	0	17	0	0	1	0.56	0.08	0	0	0	0
																					104	13	0	13	0	0	1	0.56	0.08	0	0	0	0				104	17	0	17	0	0	1	0.56	0.08	0	0	0	0
																					105	13	0	13	0	0	1	0.56	0.08	0	0	0	0				105	17	0	17	0	0	1	0.56	0.08	0	0	0	0
																					106	13	0	13	0	0	1	0.56	0.08	0	0	0	0				106	17	0	17	0	0	1	0.56	0.08	0	0	0	0
																					107	13	0	13	0	0	1	0.56	0.08	0	0	0	0				107	17	0	17	0	0	1	0.56	0.08	0	0	0	0
																					108	13	0	13	0	0	1	0.56	0.08	0	0	0	0				108	17	0	17	0	0	1	0.56	0.08	0	0	0	0
																					109	13	0	13	0	0	1	0.56	0.08	0	0	0	0				109	17	0	17	0	0	1	0.56	0.08	0	0	0	0
																					110	13	0	13	0	0	1	0.56	0.08	0	0	0	0				110	17	0	17	0	0	1	0.56	0.08	0	0	0	0
																					111	13	0	13	0	0	1	0.56	0.08	0	0	0	0				111	17	0	17	0	0	1	0.56	0.08	0	0	0	0
																					112	13	1	12.5	0	0	1	0.56	0.08	0	0	0	0				112	17	1	16.5	0	0	1	0.56	0.08	0	0	0	0
																					113	12	0	12	0	0	1	0.56	0.08	0	0	0	0				113	16	0	16	0	0	1	0.56	0.08	0	0	0	0
																					114	12	1	11.5	0	0	1	0.56	0.08	0	0	0	0				114	16	1	15.5	0	0	1	0.56	0.08	0	0	0	0
																					115	11	1	10.5	0	0	1	0.56	0.08	0	0	0	0				115	15	1	14.5	0	0	1	0.56	0.08	0	0	0	0
																					116	10	0	10	0	0	1	0.56	0.08	0	0	0	0				116	14	0	14	0	0	1	0.56	0.08	0	0	0	0
																					117	10	0	10	0	0	1	0.56	0.08	0	0	0	0				117	14	0	14	0	0	1	0.56	0.08	0	0	0	0
																					118	10	0	10	0	0	1	0.56	0.08	0	0	0	0				118	14	0	14	0	0	1	0.56	0.08	0	0	0	0
																					119	10	0	10	0	0	1	0.56	0.08	0	0	0	0				119	14	0	14	0	0	1	0.56	0.08	0	0	0	0
																					120	10	1	9.5	0	0	1	0.56	0.08	0	0	0	0				120	14	1	13.5	0	0	1	0.56	0.08	0	0	0	0
																					121	9	0	9	0	0	1	0.56	0.08	0	0	0	0				121	13	1	12.5	0	0	1	0.56	0.08	0	0	0	0
																					122	9	0	9	0	0	1	0.56	0.08	0	0	0	0				122	12	0	12	0	0	1	0.56	0.08	0	0	0	0
																					123	9	0	9	0	0	1	0.56	0.08	0	0	0	0				123	12	0	12	0	0	1	0.56	0.08	0	0	0	0
																					124	9	2	8	0	0	1	0.56	0.08	0	0	0	0				124	12	2	11	0	0	1	0.56	0.08	0	0	0	0
																					125	7	0	7	0	0	1	0.56	0.08	0	0	0	0				125	10	0	10	0	0	1	0.56	0.08	0	0	0	0
																					126	7	0	7	0	0	1	0.56	0.08	0	0	0	0				126	10	0	10	0	0	1	0.56	0.08	0	0	0	0
																					127	7	0	7	0	0	1	0.56	0.08	0	0	0	0				127	10	0	10	0	0	1	0.56	0.08	0	0	0	0
																					128	7	0	7	0	0	1	0.56	0.08	0	0	0	0				128	10	0	10	0	0	1	0.56	0.08	0	0	0	0
																					129	7	0	7	0	0	1	0.56	0.08	0	0	0	0				129	10	0	10	0	0	1	0.56	0.08	0	0	0	0
																					130	7	0	7	0	0	1	0.56	0.08	0	0	0	0				130	10	0	10	0	0	1	0.56	0.08	0	0	0	0
																					131	7	0	7	0	0	1	0.56	0.08	0	0	0	0				131	10	0	10	0	0	1	0.56	0.08	0	0	0	0
																					132	7	0	7	0	0	1	0.56	0.08	0	0	0	0				132	10	0	10	0	0	1	0.56	0.08	0	0	0	0
																					133	7	0	7	0	0	1	0.56	0.08	0	0	0	0				133	10	0	10	0	0	1	0.56	0.08	0	0	0	0
																					134	7	0	7	0	0	1	0.56	0.08	0	0	0	0				134	10	0	10	0	0	1	0.56	0.08	0	0	0	0
																					135	7	0	7	0	0	1	0.56	0.08	0	0	0	0				135	10	0	10	0	0	1	0.56	0.08	0	0	0	0
																					136	7	0	7	0	0	1	0.56	0.08	0	0	0	0				136	10	0	10	0	0	1	0.56	0.08	0	0	0	0
																					137	7	0	7	0	0	1	0.56	0.08	0	0	0	0				137	10	0	10	0	0	1	0.56	0.08	0	0	0	0
																					138	7	0	7	0	0	1	0.56	0.08	0	0	0	0				138	10	0	10	0	0	1	0.56	0.08	0	0	0	0
																					139	7	1	6.5	0	0	1	0.56	0.08	0	0	0	0				139	10	1	9.5	0	0	1	0.56	0.08	0	0	0	0
																					140	6	0	6	0	0	1	0.56	0.08	0	0	0	0				140	9	0	9	0	0	1	0.56	0.08	0	0	0	0
																					141	6	0	6	0	0	1	0.56	0.08	0	0	0	0				141	9	0	9	0	0	1	0.56	0.08	0	0	0	0
																					142	6	0	6	0	0	1	0.56	0.08	0	0	0	0				142	9	0	9	0	0	1	0.56	0.08	0	0	0	0
																					143	6	0	6	0	0	1	0.56	0.08	0	0	0	0				143	9	0	9	0	0	1	0.56	0.08	0	0	0	0
																					144	6	0	6	0	0	1	0.56	0.08	0	0	0	0				144	9	0	9	0	0	1	0.56	0.08	0	0	0	0
																					145	6	0	6	0	0	1	0.56	0.08	0	0	0	0				145	9	0	9	0	0	1	0.56	0.08	0	0	0	0
																					146	6	0	6	0	0	1	0.56	0.08	0	0	0	0				146	9	0	9	0	0	1	0.56	0.08	0	0	0	0
																					147	6	0	6	0	0	1	0.56	0.08	0	0	0	0				147	9	1	8.5	0	0	1	0.56	0.08	0	0	0	0
																					148	6	1	5.5	0	0	1	0.56	0.08	0	0	0	0				148	8	1	7.5	0	0	1	0.56	0.08	0	0	0	0
																					149	5	0	5	0	0	1	0.56	0.08	0	0	0	0				149	7	0	7	0	0	1	0.56	0.08	0	0	0	0
																					150	5	0	5	0	0	1	0.56	0.08	0	0	0	0				150	7	0	7	0	0	1	0.56	0.08	0	0	0	0
																					151	5	0	5	0	0	1	0.56	0.08	0	0	0	0				151	7	0	7	0	0	1	0.56	0.08	0	0	0	0
																					152	5	1	4.5	0	0	1	0.56	0.08	0	0	0	0				152	7	1	6.5	0	0	1	0.56	0.08	0	0	0	0
																					153	4	0	4	0	0	1	0.56	0.08	0	0	0	0				153	6	0	6	0	0	1	0.56	0.08	0	0	0	0
																					154	4	0	4	0	0	1	0.56	0.08	0	0	0	0				154	6	0	6	0	0	1	0.56	0.08	0	0	0	0
																					155	4	0	4	0	0	1	0.56	0.08	0	0	0	0				155	6	0	6	0	0	1	0.56	0.08	0	0	0	0
																					156	4	2	3	0	0	1	0.56	0.08	0	0	0	0				156	6	2	5	0	0	1	0.56	0.08	0	0	0	0
																					157	2	0	2	0	0	1	0.56	0.08	0	0	0	0				157	4	0	4	0	0	1	0.56	0.08	0	0	0	0
																					158	2	0	2	0	0	1	0.56	0.08	0	0	0	0				158	4	0	4	0	0	1	0.56	0.08	0	0	0	0
																					159	2	0	2	0	0	1	0.56	0.08	0	0	0	0				159	4	0	4	0	0	1	0.56	0.08	0	0	0	0
																					160	2	0	2	0	0	1	0.56	0.08	0	0	0	0				160	4	0	4	0	0	1	0.56	0.08	0	0	0	0
																					161	2	0	2	0	0	1	0.56	0.08	0	0	0	0				161	4	0	4	0	0	1	0.56	0.08	0	0	0	0
																					162	2	0	2	0	0	1	0.56	0.08	0	0	0	0				162	4	0	4	0	0	1	0.56	0.08	0	0	0	0
																					163	2	0	2	0	0	1	0.56	0.08	0	0	0	0				163	4	0	4	0	0	1	0.56	0.08	0	0	0	0
																					164	2	0	2	0	0	1	0.56	0.08	0	0	0	0				164	4	0	4	0	0	1	0.56	0.08	0	0	0	0
																					165	2	0	2	0	0	1	0.56	0.08	0	0	0	0				165	4	0	4	0	0	1	0.56	0.08	0	0	0	0
																					166	2	0	2	0	0	1	0.56	0.08	0	0	0	0				166	4	0	4	0	0	1	0.56	0.08	0	0	0	0
																					167	2	1	1.5	0	0	1	0.56	0.08	0	0	0	0				167	4	1	3.5	0	0	1	0.56	0.08	0	0	0	0
																					168	1	1	0.5	0	0	1	0.56	0.08	0	0	0	0				168	3	2	2	0	0	1	0.56	0.08	0	0	0	0
																				CC	0	10	0	10	2	0.2	0.8	0.8	0.13	0.2	0.126	0.22	0.16				169	1	0	1	0	0	1	0.56	0.08	0	0	0	0
																					1	8	0	8	0	0	1	0.8	0.13	0	0	0	0				170	1	0	1	0	0	1	0.56	0.08	0	0	0	0
																					2	8	0	8	1	0.13	0.88	0.7	0.14	0.1	0.095	0.13	0.13				171	1	0	1	0	0	1	0.56	0.08	0	0	0	0
																					3	7	0	7	0	0	1	0.7	0.14	0	0	0	0				172	1	0	1	0	0	1	0.56	0.08	0	0	0	0
																					4	7	0	7	0	0	1	0.7	0.14	0	0	0	0				173	1	1	0.5	0	0	1	0.56	0.08	0	0	0	0
																					5	7	0	7	0	0	1	0.7	0.14	0	0	0	0
																					6	7	0	7	0	0	1	0.7	0.14	0	0	0	0
																					7	7	0	7	0	0	1	0.7	0.14	0	0	0	0
																					8	7	0	7	0	0	1	0.7	0.14	0	0	0	0
																					9	7	0	7	0	0	1	0.7	0.14	0	0	0	0
																					10	7	0	7	0	0	1	0.7	0.14	0	0	0	0
																					11	7	0	7	0	0	1	0.7	0.14	0	0	0	0
																					12	7	0	7	0	0	1	0.7	0.14	0	0	0	0
																					13	7	0	7	0	0	1	0.7	0.14	0	0	0	0
																					14	7	0	7	0	0	1	0.7	0.14	0	0	0	0
																					15	7	0	7	0	0	1	0.7	0.14	0	0	0	0
																					16	7	0	7	0	0	1	0.7	0.14	0	0	0	0
																					17	7	0	7	0	0	1	0.7	0.14	0	0	0	0
																					18	7	0	7	0	0	1	0.7	0.14	0	0	0	0
																					19	7	0	7	0	0	1	0.7	0.14	0	0	0	0
																					20	7	0	7	0	0	1	0.7	0.14	0	0	0	0
																					21	7	0	7	0	0	1	0.7	0.14	0	0	0	0
																					22	7	0	7	0	0	1	0.7	0.14	0	0	0	0
																					23	7	0	7	0	0	1	0.7	0.14	0	0	0	0
																					24	7	0	7	0	0	1	0.7	0.14	0	0	0	0
																					25	7	0	7	0	0	1	0.7	0.14	0	0	0	0
																					26	7	0	7	0	0	1	0.7	0.14	0	0	0	0
																					27	7	0	7	0	0	1	0.7	0.14	0	0	0	0
																					28	7	0	7	0	0	1	0.7	0.14	0	0	0	0
																					29	7	0	7	0	0	1	0.7	0.14	0	0	0	0
																					30	7	0	7	0	0	1	0.7	0.14	0	0	0	0
																					31	7	0	7	0	0	1	0.7	0.14	0	0	0	0
																					32	7	0	7	0	0	1	0.7	0.14	0	0	0	0
																					33	7	0	7	0	0	1	0.7	0.14	0	0	0	0
																					34	7	0	7	0	0	1	0.7	0.14	0	0	0	0
																					35	7	0	7	0	0	1	0.7	0.14	0	0	0	0
																					36	7	0	7	0	0	1	0.7	0.14	0	0	0	0
																					37	7	0	7	0	0	1	0.7	0.14	0	0	0	0
																					38	7	0	7	0	0	1	0.7	0.14	0	0	0	0
																					39	7	0	7	0	0	1	0.7	0.14	0	0	0	0
																					40	7	0	7	0	0	1	0.7	0.14	0	0	0	0
																					41	7	0	7	0	0	1	0.7	0.14	0	0	0	0
																					42	7	0	7	0	0	1	0.7	0.14	0	0	0	0
																					43	7	1	6.5	0	0	1	0.7	0.14	0	0	0	0
																					44	6	0	6	0	0	1	0.7	0.14	0	0	0	0
																					45	6	0	6	0	0	1	0.7	0.14	0	0	0	0
																					46	6	0	6	0	0	1	0.7	0.14	0	0	0	0
																					47	6	0	6	0	0	1	0.7	0.14	0	0	0	0
																					48	6	0	6	0	0	1	0.7	0.14	0	0	0	0
																					49	6	0	6	0	0	1	0.7	0.14	0	0	0	0
																					50	6	0	6	0	0	1	0.7	0.14	0	0	0	0
																					51	6	0	6	0	0	1	0.7	0.14	0	0	0	0
																					52	6	0	6	0	0	1	0.7	0.14	0	0	0	0
																					53	6	0	6	0	0	1	0.7	0.14	0	0	0	0
																					54	6	0	6	0	0	1	0.7	0.14	0	0	0	0
																					55	6	0	6	0	0	1	0.7	0.14	0	0	0	0
																					56	6	0	6	0	0	1	0.7	0.14	0	0	0	0
																					57	6	0	6	0	0	1	0.7	0.14	0	0	0	0
																					58	6	0	6	0	0	1	0.7	0.14	0	0	0	0
																					59	6	0	6	0	0	1	0.7	0.14	0	0	0	0
																					60	6	0	6	0	0	1	0.7	0.14	0	0	0	0
																					61	6	0	6	0	0	1	0.7	0.14	0	0	0	0
																					62	6	0	6	0	0	1	0.7	0.14	0	0	0	0
																					63	6	0	6	0	0	1	0.7	0.14	0	0	0	0
																					64	6	0	6	0	0	1	0.7	0.14	0	0	0	0
																					65	6	0	6	0	0	1	0.7	0.14	0	0	0	0
																					66	6	0	6	0	0	1	0.7	0.14	0	0	0	0
																					67	6	0	6	0	0	1	0.7	0.14	0	0	0	0
																					68	6	0	6	0	0	1	0.7	0.14	0	0	0	0
																					69	6	0	6	0	0	1	0.7	0.14	0	0	0	0
																					70	6	0	6	0	0	1	0.7	0.14	0	0	0	0
																					71	6	0	6	0	0	1	0.7	0.14	0	0	0	0
																					72	6	1	5.5	0	0	1	0.7	0.14	0	0	0	0
																					73	5	0	5	0	0	1	0.7	0.14	0	0	0	0
																					74	5	0	5	0	0	1	0.7	0.14	0	0	0	0
																					75	5	0	5	0	0	1	0.7	0.14	0	0	0	0
																					76	5	0	5	0	0	1	0.7	0.14	0	0	0	0
																					77	5	0	5	0	0	1	0.7	0.14	0	0	0	0
																					78	5	0	5	0	0	1	0.7	0.14	0	0	0	0
																					79	5	0	5	0	0	1	0.7	0.14	0	0	0	0
																					80	5	0	5	0	0	1	0.7	0.14	0	0	0	0
																					81	5	0	5	0	0	1	0.7	0.14	0	0	0	0
																					82	5	0	5	0	0	1	0.7	0.14	0	0	0	0
																					83	5	0	5	0	0	1	0.7	0.14	0	0	0	0
																					84	5	0	5	0	0	1	0.7	0.14	0	0	0	0
																					85	5	0	5	0	0	1	0.7	0.14	0	0	0	0
																					86	5	0	5	0	0	1	0.7	0.14	0	0	0	0
																					87	5	0	5	0	0	1	0.7	0.14	0	0	0	0
																					88	5	0	5	0	0	1	0.7	0.14	0	0	0	0
																					89	5	0	5	0	0	1	0.7	0.14	0	0	0	0
																					90	5	0	5	0	0	1	0.7	0.14	0	0	0	0
																					91	5	0	5	0	0	1	0.7	0.14	0	0	0	0
																					92	5	0	5	0	0	1	0.7	0.14	0	0	0	0
																					93	5	0	5	0	0	1	0.7	0.14	0	0	0	0
																					94	5	0	5	0	0	1	0.7	0.14	0	0	0	0
																					95	5	0	5	0	0	1	0.7	0.14	0	0	0	0
																					96	5	0	5	0	0	1	0.7	0.14	0	0	0	0
																					97	5	0	5	0	0	1	0.7	0.14	0	0	0	0
																					98	5	0	5	0	0	1	0.7	0.14	0	0	0	0
																					99	5	0	5	0	0	1	0.7	0.14	0	0	0	0
																					100	5	0	5	0	0	1	0.7	0.14	0	0	0	0
																					101	5	0	5	0	0	1	0.7	0.14	0	0	0	0
																					102	5	0	5	1	0.2	0.8	0.56	0.17	0.14	0.129	0.22	0.22
																					103	4	0	4	0	0	1	0.56	0.17	0	0	0	0
																					104	4	0	4	0	0	1	0.56	0.17	0	0	0	0
																					105	4	0	4	0	0	1	0.56	0.17	0	0	0	0
																					106	4	0	4	0	0	1	0.56	0.17	0	0	0	0
																					107	4	0	4	0	0	1	0.56	0.17	0	0	0	0
																					108	4	0	4	0	0	1	0.56	0.17	0	0	0	0
																					109	4	0	4	0	0	1	0.56	0.17	0	0	0	0
																					110	4	0	4	0	0	1	0.56	0.17	0	0	0	0
																					111	4	0	4	0	0	1	0.56	0.17	0	0	0	0
																					112	4	0	4	0	0	1	0.56	0.17	0	0	0	0
																					113	4	0	4	0	0	1	0.56	0.17	0	0	0	0
																					114	4	0	4	0	0	1	0.56	0.17	0	0	0	0
																					115	4	0	4	0	0	1	0.56	0.17	0	0	0	0
																					116	4	0	4	0	0	1	0.56	0.17	0	0	0	0
																					117	4	0	4	0	0	1	0.56	0.17	0	0	0	0
																					118	4	0	4	0	0	1	0.56	0.17	0	0	0	0
																					119	4	0	4	0	0	1	0.56	0.17	0	0	0	0
																					120	4	0	4	0	0	1	0.56	0.17	0	0	0	0
																					121	4	1	3.5	0	0	1	0.56	0.17	0	0	0	0
																					122	3	0	3	0	0	1	0.56	0.17	0	0	0	0
																					123	3	0	3	0	0	1	0.56	0.17	0	0	0	0
																					124	3	0	3	0	0	1	0.56	0.17	0	0	0	0
																					125	3	0	3	0	0	1	0.56	0.17	0	0	0	0
																					126	3	0	3	0	0	1	0.56	0.17	0	0	0	0
																					127	3	0	3	0	0	1	0.56	0.17	0	0	0	0
																					128	3	0	3	0	0	1	0.56	0.17	0	0	0	0
																					129	3	0	3	0	0	1	0.56	0.17	0	0	0	0
																					130	3	0	3	0	0	1	0.56	0.17	0	0	0	0
																					131	3	0	3	0	0	1	0.56	0.17	0	0	0	0
																					132	3	0	3	0	0	1	0.56	0.17	0	0	0	0
																					133	3	0	3	0	0	1	0.56	0.17	0	0	0	0
																					134	3	0	3	0	0	1	0.56	0.17	0	0	0	0
																					135	3	0	3	0	0	1	0.56	0.17	0	0	0	0
																					136	3	0	3	0	0	1	0.56	0.17	0	0	0	0
																					137	3	0	3	0	0	1	0.56	0.17	0	0	0	0
																					138	3	0	3	0	0	1	0.56	0.17	0	0	0	0
																					139	3	0	3	0	0	1	0.56	0.17	0	0	0	0
																					140	3	0	3	0	0	1	0.56	0.17	0	0	0	0
																					141	3	0	3	0	0	1	0.56	0.17	0	0	0	0
																					142	3	0	3	0	0	1	0.56	0.17	0	0	0	0
																					143	3	0	3	0	0	1	0.56	0.17	0	0	0	0
																					144	3	0	3	0	0	1	0.56	0.17	0	0	0	0
																					145	3	0	3	0	0	1	0.56	0.17	0	0	0	0
																					146	3	0	3	0	0	1	0.56	0.17	0	0	0	0
																					147	3	1	2.5	0	0	1	0.56	0.17	0	0	0	0
																					148	2	0	2	0	0	1	0.56	0.17	0	0	0	0
																					149	2	0	2	0	0	1	0.56	0.17	0	0	0	0
																					150	2	0	2	0	0	1	0.56	0.17	0	0	0	0
																					151	2	0	2	0	0	1	0.56	0.17	0	0	0	0
																					152	2	0	2	0	0	1	0.56	0.17	0	0	0	0
																					153	2	0	2	0	0	1	0.56	0.17	0	0	0	0
																					154	2	0	2	0	0	1	0.56	0.17	0	0	0	0
																					155	2	0	2	0	0	1	0.56	0.17	0	0	0	0
																					156	2	0	2	0	0	1	0.56	0.17	0	0	0	0
																					157	2	0	2	0	0	1	0.56	0.17	0	0	0	0
																					158	2	0	2	0	0	1	0.56	0.17	0	0	0	0
																					159	2	0	2	0	0	1	0.56	0.17	0	0	0	0
																					160	2	0	2	0	0	1	0.56	0.17	0	0	0	0
																					161	2	0	2	0	0	1	0.56	0.17	0	0	0	0
																					162	2	0	2	0	0	1	0.56	0.17	0	0	0	0
																					163	2	0	2	0	0	1	0.56	0.17	0	0	0	0
																					164	2	0	2	0	0	1	0.56	0.17	0	0	0	0
																					165	2	0	2	0	0	1	0.56	0.17	0	0	0	0
																					166	2	0	2	0	0	1	0.56	0.17	0	0	0	0
																					167	2	0	2	0	0	1	0.56	0.17	0	0	0	0
																					168	2	1	1.5	0	0	1	0.56	0.17	0	0	0	0
																					169	1	0	1	0	0	1	0.56	0.17	0	0	0	0
																					170	1	0	1	0	0	1	0.56	0.17	0	0	0	0
																					171	1	0	1	0	0	1	0.56	0.17	0	0	0	0
																					172	1	0	1	0	0	1	0.56	0.17	0	0	0	0
																					173	1	1	0.5	0	0	1	0.56	0.17	0	0	0	0

## Sheet: rs796
Tme	CC	GC	GG	CC	GC-GG	CC-GC	GG	CC-GG	GC										Life Table																Life Table
0	1	0.86	0.94	1	0.92	0.89	0.94	0.95	0.86										First-order Controls		Interval Start Time	Number Entering Interval	Number Withdrawing during Interval	Number Exposed to Risk	Number of Terminal Events	Proportion Terminating	Proportion Surviving	Cumulative Proportion Surviving at End of Interval	Std. Error of Cumulative Proportion Surviving at End of Interval	Probability Density	Std. Error of Probability Density	Hazard Rate	Std. Error of Hazard Rate		First-order Controls		Interval Start Time	Number Entering Interval	Number Withdrawing during Interval	Number Exposed to Risk	Number of Terminal Events	Proportion Terminating	Proportion Surviving	Cumulative Proportion Surviving at End of Interval	Std. Error of Cumulative Proportion Surviving at End of Interval	Probability Density	Std. Error of Probability Density	Hazard Rate	Std. Error of Hazard Rate
1	1	0.82	0.94	1	0.91	0.86	0.94	0.95	0.82										SNPrs1800796 Codominant	GG	0	7	0	7	0	0	1	1	0	0	0	0	0		SNPrs1800796 Dominant	GG	0	7	0	7	0	0	1	1	0	0	0	0	0
2	1	0.79	0.92	1	0.88	0.83	0.92	0.92	0.79												1	7	0	7	0	0	1	1	0	0	0	0	0				1	7	0	7	0	0	1	1	0	0	0	0	0
3	1	0.71	0.91	1	0.86	0.77	0.91	0.91	0.71												2	7	0	7	0	0	1	1	0	0	0	0	0				2	7	0	7	0	0	1	1	0	0	0	0	0
4	1	0.71	0.86	1	0.82	0.77	0.86	0.87	0.71												3	7	0	7	0	0	1	1	0	0	0	0	0				3	7	0	7	0	0	1	1	0	0	0	0	0
5	1	0.71	0.84	1	0.81	0.77	0.84	0.85	0.71												4	7	0	7	0	0	1	1	0	0	0	0	0				4	7	0	7	0	0	1	1	0	0	0	0	0
6	1	0.71	0.82	1	0.8	0.77	0.82	0.84	0.71												5	7	0	7	0	0	1	1	0	0	0	0	0				5	7	0	7	0	0	1	1	0	0	0	0	0
7	1	0.71	0.81	1	0.79	0.77	0.81	0.83	0.71												6	7	0	7	0	0	1	1	0	0	0	0	0				6	7	0	7	0	0	1	1	0	0	0	0	0
8	0.86	0.71	0.81	0.86	0.79	0.74	0.81	0.82	0.71												7	7	0	7	0	0	1	1	0	0	0	0	0				7	7	0	7	0	0	1	1	0	0	0	0	0
9	0.86	0.71	0.78	0.86	0.76	0.74	0.78	0.78	0.71												8	7	0	7	1	0.14	0.86	0.86	0.13	0.143	0.132	0.15	0.15				8	7	0	7	1	0.14	0.86	0.86	0.13	0.143	0.132	0.15	0.15
10	0.86	0.71	0.76	0.86	0.75	0.74	0.76	0.77	0.71												9	6	0	6	0	0	1	0.86	0.13	0	0	0	0				9	6	0	6	0	0	1	0.86	0.13	0	0	0	0
11	0.86	0.71	0.76	0.86	0.75	0.74	0.76	0.77	0.71												10	6	0	6	0	0	1	0.86	0.13	0	0	0	0				10	6	0	6	0	0	1	0.86	0.13	0	0	0	0
12	0.86	0.68	0.76	0.86	0.74	0.71	0.76	0.77	0.68												11	6	0	6	0	0	1	0.86	0.13	0	0	0	0				11	6	0	6	0	0	1	0.86	0.13	0	0	0	0
13	0.86	0.61	0.76	0.86	0.73	0.66	0.76	0.77	0.61												12	6	0	6	0	0	1	0.86	0.13	0	0	0	0				12	6	0	6	0	0	1	0.86	0.13	0	0	0	0
14	0.86	0.61	0.75	0.86	0.72	0.66	0.75	0.76	0.61												13	6	0	6	0	0	1	0.86	0.13	0	0	0	0				13	6	0	6	0	0	1	0.86	0.13	0	0	0	0
15	0.86	0.57	0.75	0.86	0.71	0.63	0.75	0.76	0.57												14	6	0	6	0	0	1	0.86	0.13	0	0	0	0				14	6	0	6	0	0	1	0.86	0.13	0	0	0	0
16	0.86	0.57	0.75	0.86	0.71	0.63	0.75	0.76	0.57												15	6	0	6	0	0	1	0.86	0.13	0	0	0	0				15	6	0	6	0	0	1	0.86	0.13	0	0	0	0
17	0.86	0.57	0.75	0.86	0.71	0.63	0.75	0.76	0.57	Median Survival Time				Overall Comparisons							16	6	0	6	0	0	1	0.86	0.13	0	0	0	0				16	6	0	6	0	0	1	0.86	0.13	0	0	0	0
18	0.86	0.57	0.73	0.86	0.69	0.63	0.73	0.74	0.57	First-order Controls		Med Time			Chi-Square	df	Sig.				17	6	0	6	0	0	1	0.86	0.13	0	0	0	0				17	6	0	6	0	0	1	0.86	0.13	0	0	0	0
19	0.86	0.57	0.73	0.86	0.69	0.63	0.73	0.74	0.57	SNPrs1800796	CC	101.85		Log Rank (Mantel-Cox)	0.119	1	0.73				18	6	0	6	0	0	1	0.86	0.13	0	0	0	0				18	6	0	6	0	0	1	0.86	0.13	0	0	0	0
20	0.86	0.57	0.73	0.86	0.69	0.63	0.73	0.74	0.57		GC	168		The vector of trend weights is -1, 0, 1. This is the default.							19	6	0	6	0	0	1	0.86	0.13	0	0	0	0				19	6	0	6	0	0	1	0.86	0.13	0	0	0	0
21	0.86	0.57	0.73	0.86	0.69	0.63	0.73	0.74	0.57		CC	3									20	6	0	6	0	0	1	0.86	0.13	0	0	0	0				20	6	0	6	0	0	1	0.86	0.13	0	0	0	0
22	0.86	0.57	0.73	0.86	0.69	0.63	0.73	0.74	0.57												21	6	0	6	0	0	1	0.86	0.13	0	0	0	0				21	6	0	6	0	0	1	0.86	0.13	0	0	0	0
23	0.86	0.57	0.72	0.86	0.68	0.63	0.72	0.73	0.57	Overall Comparisonsa											22	6	0	6	0	0	1	0.86	0.13	0	0	0	0				22	6	0	6	0	0	1	0.86	0.13	0	0	0	0
24	0.86	0.57	0.7	0.86	0.67	0.63	0.7	0.72	0.57	Wilcoxon (Gehan) Statistic	df	Sig.									23	6	0	6	0	0	1	0.86	0.13	0	0	0	0				23	6	0	6	0	0	1	0.86	0.13	0	0	0	0
25	0.86	0.57	0.7	0.86	0.67	0.63	0.7	0.72	0.57	2.324	2	0.313									24	6	0	6	0	0	1	0.86	0.13	0	0	0	0				24	6	0	6	0	0	1	0.86	0.13	0	0	0	0
26	0.86	0.57	0.7	0.86	0.67	0.63	0.7	0.72	0.57	a Comparisons are exact.											25	6	0	6	0	0	1	0.86	0.13	0	0	0	0				25	6	0	6	0	0	1	0.86	0.13	0	0	0	0
27	0.86	0.57	0.7	0.86	0.67	0.63	0.7	0.72	0.57												26	6	0	6	0	0	1	0.86	0.13	0	0	0	0				26	6	0	6	0	0	1	0.86	0.13	0	0	0	0
28	0.86	0.57	0.69	0.86	0.66	0.63	0.69	0.71	0.57												27	6	0	6	0	0	1	0.86	0.13	0	0	0	0				27	6	0	6	0	0	1	0.86	0.13	0	0	0	0
29	0.86	0.57	0.69	0.86	0.66	0.63	0.69	0.71	0.57												28	6	0	6	0	0	1	0.86	0.13	0	0	0	0				28	6	0	6	0	0	1	0.86	0.13	0	0	0	0
30	0.86	0.57	0.69	0.86	0.66	0.63	0.69	0.71	0.57												29	6	0	6	0	0	1	0.86	0.13	0	0	0	0				29	6	0	6	0	0	1	0.86	0.13	0	0	0	0
31	0.86	0.57	0.69	0.86	0.66	0.63	0.69	0.71	0.57												30	6	0	6	0	0	1	0.86	0.13	0	0	0	0				30	6	0	6	0	0	1	0.86	0.13	0	0	0	0
32	0.86	0.57	0.69	0.86	0.66	0.63	0.69	0.71	0.57												31	6	0	6	0	0	1	0.86	0.13	0	0	0	0				31	6	0	6	0	0	1	0.86	0.13	0	0	0	0
33	0.86	0.57	0.69	0.86	0.66	0.63	0.69	0.71	0.57												32	6	0	6	0	0	1	0.86	0.13	0	0	0	0				32	6	0	6	0	0	1	0.86	0.13	0	0	0	0
34	0.86	0.57	0.68	0.86	0.65	0.63	0.68	0.69	0.57												33	6	0	6	0	0	1	0.86	0.13	0	0	0	0				33	6	0	6	0	0	1	0.86	0.13	0	0	0	0
35	0.86	0.57	0.68	0.86	0.65	0.63	0.68	0.69	0.57												34	6	0	6	0	0	1	0.86	0.13	0	0	0	0				34	6	0	6	0	0	1	0.86	0.13	0	0	0	0
36	0.86	0.57	0.68	0.86	0.65	0.63	0.68	0.69	0.57												35	6	0	6	0	0	1	0.86	0.13	0	0	0	0				35	6	0	6	0	0	1	0.86	0.13	0	0	0	0
37	0.86	0.57	0.68	0.86	0.65	0.63	0.68	0.69	0.57												36	6	1	5.5	0	0	1	0.86	0.13	0	0	0	0				36	6	1	5.5	0	0	1	0.86	0.13	0	0	0	0
38	0.86	0.57	0.68	0.86	0.65	0.63	0.68	0.69	0.57												37	5	0	5	0	0	1	0.86	0.13	0	0	0	0				37	5	0	5	0	0	1	0.86	0.13	0	0	0	0
39	0.86	0.57	0.68	0.86	0.65	0.63	0.68	0.69	0.57												38	5	0	5	0	0	1	0.86	0.13	0	0	0	0				38	5	0	5	0	0	1	0.86	0.13	0	0	0	0
40	0.86	0.57	0.68	0.86	0.65	0.63	0.68	0.69	0.57												39	5	0	5	0	0	1	0.86	0.13	0	0	0	0				39	5	0	5	0	0	1	0.86	0.13	0	0	0	0
41	0.86	0.57	0.68	0.86	0.65	0.63	0.68	0.69	0.57												40	5	0	5	0	0	1	0.86	0.13	0	0	0	0				40	5	0	5	0	0	1	0.86	0.13	0	0	0	0
42	0.86	0.57	0.67	0.86	0.64	0.63	0.67	0.68	0.57												41	5	0	5	0	0	1	0.86	0.13	0	0	0	0				41	5	0	5	0	0	1	0.86	0.13	0	0	0	0
43	0.86	0.57	0.67	0.86	0.64	0.63	0.67	0.68	0.57												42	5	0	5	0	0	1	0.86	0.13	0	0	0	0				42	5	0	5	0	0	1	0.86	0.13	0	0	0	0
44	0.86	0.57	0.67	0.86	0.64	0.63	0.67	0.68	0.57												43	5	0	5	0	0	1	0.86	0.13	0	0	0	0				43	5	0	5	0	0	1	0.86	0.13	0	0	0	0
45	0.86	0.57	0.67	0.86	0.64	0.63	0.67	0.68	0.57												44	5	0	5	0	0	1	0.86	0.13	0	0	0	0				44	5	0	5	0	0	1	0.86	0.13	0	0	0	0
46	0.86	0.57	0.67	0.86	0.64	0.63	0.67	0.68	0.57												45	5	0	5	0	0	1	0.86	0.13	0	0	0	0				45	5	0	5	0	0	1	0.86	0.13	0	0	0	0
47	0.86	0.57	0.67	0.86	0.64	0.63	0.67	0.68	0.57												46	5	0	5	0	0	1	0.86	0.13	0	0	0	0				46	5	0	5	0	0	1	0.86	0.13	0	0	0	0
48	0.86	0.53	0.67	0.86	0.63	0.6	0.67	0.68	0.53												47	5	0	5	0	0	1	0.86	0.13	0	0	0	0				47	5	0	5	0	0	1	0.86	0.13	0	0	0	0
49	0.86	0.53	0.67	0.86	0.63	0.6	0.67	0.68	0.53												48	5	0	5	0	0	1	0.86	0.13	0	0	0	0				48	5	0	5	0	0	1	0.86	0.13	0	0	0	0
50	0.86	0.53	0.67	0.86	0.63	0.6	0.67	0.68	0.53	Median Survival Time				Overall Comparisons							49	5	0	5	0	0	1	0.86	0.13	0	0	0	0				49	5	0	5	0	0	1	0.86	0.13	0	0	0	0
51	0.86	0.53	0.65	0.86	0.62	0.6	0.65	0.67	0.53	First-order Controls		Med Time			Chi-Square	df	Sig.				50	5	0	5	0	0	1	0.86	0.13	0	0	0	0				50	5	0	5	0	0	1	0.86	0.13	0	0	0	0
52	0.86	0.53	0.65	0.86	0.62	0.6	0.65	0.67	0.53	SNPrs1800796 Dominant	GG	168		Log Rank (Mantel-Cox)	0.915	1	0.339				51	5	0	5	0	0	1	0.86	0.13	0	0	0	0				51	5	0	5	0	0	1	0.86	0.13	0	0	0	0
53	0.86	0.53	0.64	0.86	0.61	0.6	0.64	0.66	0.53		GC-CC	138.24		The vector of trend weights is -1, 1. This is the default.							52	5	0	5	0	0	1	0.86	0.13	0	0	0	0				52	5	0	5	0	0	1	0.86	0.13	0	0	0	0
54	0.86	0.53	0.64	0.86	0.61	0.6	0.64	0.66	0.53												53	5	0	5	0	0	1	0.86	0.13	0	0	0	0				53	5	0	5	0	0	1	0.86	0.13	0	0	0	0
55	0.69	0.53	0.64	0.69	0.61	0.56	0.64	0.64	0.53	Overall Comparisonsa											54	5	0	5	0	0	1	0.86	0.13	0	0	0	0				54	5	0	5	0	0	1	0.86	0.13	0	0	0	0
56	0.69	0.53	0.64	0.69	0.61	0.56	0.64	0.64	0.53	Wilcoxon (Gehan) Statistic	df	Sig.									55	5	0	5	1	0.2	0.8	0.69	0.19	0.171	0.156	0.22	0.22				55	5	0	5	1	0.2	0.8	0.69	0.19	0.171	0.156	0.22	0.22
57	0.69	0.53	0.64	0.69	0.61	0.56	0.64	0.64	0.53	1.08	1	0.299									56	4	0	4	0	0	1	0.69	0.19	0	0	0	0				56	4	0	4	0	0	1	0.69	0.19	0	0	0	0
58	0.69	0.53	0.64	0.69	0.61	0.56	0.64	0.64	0.53	a Comparisons are exact.											57	4	0	4	0	0	1	0.69	0.19	0	0	0	0				57	4	0	4	0	0	1	0.69	0.19	0	0	0	0
59	0.69	0.53	0.64	0.69	0.61	0.56	0.64	0.64	0.53												58	4	0	4	0	0	1	0.69	0.19	0	0	0	0				58	4	0	4	0	0	1	0.69	0.19	0	0	0	0
60	0.69	0.53	0.61	0.69	0.59	0.56	0.61	0.61	0.53												59	4	0	4	0	0	1	0.69	0.19	0	0	0	0				59	4	0	4	0	0	1	0.69	0.19	0	0	0	0
61	0.69	0.53	0.61	0.69	0.59	0.56	0.61	0.61	0.53												60	4	0	4	0	0	1	0.69	0.19	0	0	0	0				60	4	0	4	0	0	1	0.69	0.19	0	0	0	0
62	0.69	0.53	0.61	0.69	0.59	0.56	0.61	0.61	0.53												61	4	0	4	0	0	1	0.69	0.19	0	0	0	0				61	4	0	4	0	0	1	0.69	0.19	0	0	0	0
63	0.69	0.53	0.61	0.69	0.59	0.56	0.61	0.61	0.53												62	4	0	4	0	0	1	0.69	0.19	0	0	0	0				62	4	0	4	0	0	1	0.69	0.19	0	0	0	0
64	0.69	0.53	0.61	0.69	0.59	0.56	0.61	0.61	0.53												63	4	0	4	0	0	1	0.69	0.19	0	0	0	0				63	4	0	4	0	0	1	0.69	0.19	0	0	0	0
65	0.69	0.53	0.61	0.69	0.59	0.56	0.61	0.61	0.53												64	4	0	4	0	0	1	0.69	0.19	0	0	0	0				64	4	0	4	0	0	1	0.69	0.19	0	0	0	0
66	0.69	0.53	0.61	0.69	0.59	0.56	0.61	0.61	0.53												65	4	0	4	0	0	1	0.69	0.19	0	0	0	0				65	4	0	4	0	0	1	0.69	0.19	0	0	0	0
67	0.69	0.53	0.61	0.69	0.59	0.56	0.61	0.61	0.53												66	4	0	4	0	0	1	0.69	0.19	0	0	0	0				66	4	0	4	0	0	1	0.69	0.19	0	0	0	0
68	0.69	0.53	0.61	0.69	0.59	0.56	0.61	0.61	0.53												67	4	0	4	0	0	1	0.69	0.19	0	0	0	0				67	4	0	4	0	0	1	0.69	0.19	0	0	0	0
69	0.69	0.53	0.61	0.69	0.59	0.56	0.61	0.61	0.53												68	4	0	4	0	0	1	0.69	0.19	0	0	0	0				68	4	0	4	0	0	1	0.69	0.19	0	0	0	0
70	0.69	0.53	0.61	0.69	0.59	0.56	0.61	0.61	0.53												69	4	0	4	0	0	1	0.69	0.19	0	0	0	0				69	4	0	4	0	0	1	0.69	0.19	0	0	0	0
71	0.69	0.53	0.61	0.69	0.59	0.56	0.61	0.61	0.53												70	4	0	4	0	0	1	0.69	0.19	0	0	0	0				70	4	0	4	0	0	1	0.69	0.19	0	0	0	0
72	0.69	0.53	0.61	0.69	0.59	0.56	0.61	0.61	0.53												71	4	0	4	0	0	1	0.69	0.19	0	0	0	0				71	4	0	4	0	0	1	0.69	0.19	0	0	0	0
73	0.69	0.53	0.61	0.69	0.59	0.56	0.61	0.61	0.53												72	4	0	4	0	0	1	0.69	0.19	0	0	0	0				72	4	0	4	0	0	1	0.69	0.19	0	0	0	0
74	0.69	0.53	0.59	0.69	0.58	0.56	0.59	0.6	0.53												73	4	0	4	0	0	1	0.69	0.19	0	0	0	0				73	4	0	4	0	0	1	0.69	0.19	0	0	0	0
75	0.69	0.53	0.59	0.69	0.58	0.56	0.59	0.6	0.53												74	4	0	4	0	0	1	0.69	0.19	0	0	0	0				74	4	0	4	0	0	1	0.69	0.19	0	0	0	0
76	0.69	0.53	0.59	0.69	0.58	0.56	0.59	0.6	0.53												75	4	0	4	0	0	1	0.69	0.19	0	0	0	0				75	4	0	4	0	0	1	0.69	0.19	0	0	0	0
77	0.69	0.53	0.59	0.69	0.58	0.56	0.59	0.6	0.53												76	4	1	3.5	0	0	1	0.69	0.19	0	0	0	0				76	4	1	3.5	0	0	1	0.69	0.19	0	0	0	0
78	0.69	0.53	0.57	0.69	0.56	0.56	0.57	0.58	0.53												77	3	0	3	0	0	1	0.69	0.19	0	0	0	0				77	3	0	3	0	0	1	0.69	0.19	0	0	0	0
79	0.69	0.53	0.57	0.69	0.56	0.56	0.57	0.58	0.53												78	3	0	3	0	0	1	0.69	0.19	0	0	0	0				78	3	0	3	0	0	1	0.69	0.19	0	0	0	0
80	0.69	0.53	0.57	0.69	0.56	0.56	0.57	0.58	0.53												79	3	0	3	0	0	1	0.69	0.19	0	0	0	0				79	3	0	3	0	0	1	0.69	0.19	0	0	0	0
81	0.69	0.53	0.57	0.69	0.56	0.56	0.57	0.58	0.53												80	3	0	3	0	0	1	0.69	0.19	0	0	0	0				80	3	0	3	0	0	1	0.69	0.19	0	0	0	0
82	0.69	0.53	0.57	0.69	0.56	0.56	0.57	0.58	0.53	Median Survival Time				Overall Comparisons							81	3	0	3	0	0	1	0.69	0.19	0	0	0	0				81	3	0	3	0	0	1	0.69	0.19	0	0	0	0
83	0.69	0.53	0.57	0.69	0.56	0.56	0.57	0.58	0.53	First-order Controls		Med Time			Chi-Square	df	Sig.				82	3	0	3	0	0	1	0.69	0.19	0	0	0	0				82	3	0	3	0	0	1	0.69	0.19	0	0	0	0
84	0.69	0.53	0.57	0.69	0.56	0.56	0.57	0.58	0.53	SNPrs1800796 Recessive	GG-GC	173		Log Rank (Mantel-Cox)	0.006	1	0.936				83	3	0	3	0	0	1	0.69	0.19	0	0	0	0				83	3	0	3	0	0	1	0.69	0.19	0	0	0	0
85	0.69	0.53	0.55	0.69	0.55	0.56	0.55	0.56	0.53		CC	138.09		The vector of trend weights is -1, 1. This is the default.							84	3	0	3	0	0	1	0.69	0.19	0	0	0	0				84	3	0	3	0	0	1	0.69	0.19	0	0	0	0
86	0.69	0.53	0.55	0.69	0.55	0.56	0.55	0.56	0.53												85	3	0	3	0	0	1	0.69	0.19	0	0	0	0				85	3	0	3	0	0	1	0.69	0.19	0	0	0	0
87	0.69	0.53	0.55	0.69	0.55	0.56	0.55	0.56	0.53	Overall Comparisonsa											86	3	0	3	0	0	1	0.69	0.19	0	0	0	0				86	3	0	3	0	0	1	0.69	0.19	0	0	0	0
88	0.69	0.53	0.55	0.69	0.55	0.56	0.55	0.56	0.53	Wilcoxon (Gehan) Statistic	df	Sig.									87	3	0	3	0	0	1	0.69	0.19	0	0	0	0				87	3	0	3	0	0	1	0.69	0.19	0	0	0	0
89	0.69	0.53	0.55	0.69	0.55	0.56	0.55	0.56	0.53	0.391	1	0.532									88	3	0	3	0	0	1	0.69	0.19	0	0	0	0				88	3	0	3	0	0	1	0.69	0.19	0	0	0	0
90	0.69	0.53	0.55	0.69	0.55	0.56	0.55	0.56	0.53	a Comparisons are exact.											89	3	0	3	0	0	1	0.69	0.19	0	0	0	0				89	3	0	3	0	0	1	0.69	0.19	0	0	0	0
91	0.69	0.53	0.55	0.69	0.55	0.56	0.55	0.56	0.53												90	3	0	3	0	0	1	0.69	0.19	0	0	0	0				90	3	0	3	0	0	1	0.69	0.19	0	0	0	0
92	0.69	0.53	0.55	0.69	0.55	0.56	0.55	0.56	0.53												91	3	0	3	0	0	1	0.69	0.19	0	0	0	0				91	3	0	3	0	0	1	0.69	0.19	0	0	0	0
93	0.69	0.53	0.55	0.69	0.55	0.56	0.55	0.56	0.53												92	3	0	3	0	0	1	0.69	0.19	0	0	0	0				92	3	0	3	0	0	1	0.69	0.19	0	0	0	0
94	0.69	0.53	0.55	0.69	0.55	0.56	0.55	0.56	0.53												93	3	0	3	0	0	1	0.69	0.19	0	0	0	0				93	3	0	3	0	0	1	0.69	0.19	0	0	0	0
95	0.69	0.53	0.55	0.69	0.55	0.56	0.55	0.56	0.53												94	3	0	3	0	0	1	0.69	0.19	0	0	0	0				94	3	0	3	0	0	1	0.69	0.19	0	0	0	0
96	0.69	0.53	0.55	0.69	0.55	0.56	0.55	0.56	0.53												95	3	0	3	0	0	1	0.69	0.19	0	0	0	0				95	3	0	3	0	0	1	0.69	0.19	0	0	0	0
97	0.69	0.53	0.55	0.69	0.55	0.56	0.55	0.56	0.53												96	3	0	3	0	0	1	0.69	0.19	0	0	0	0				96	3	0	3	0	0	1	0.69	0.19	0	0	0	0
98	0.69	0.53	0.55	0.69	0.55	0.56	0.55	0.56	0.53												97	3	0	3	0	0	1	0.69	0.19	0	0	0	0				97	3	0	3	0	0	1	0.69	0.19	0	0	0	0
99	0.69	0.53	0.55	0.69	0.55	0.56	0.55	0.56	0.53												98	3	0	3	0	0	1	0.69	0.19	0	0	0	0				98	3	0	3	0	0	1	0.69	0.19	0	0	0	0
100	0.69	0.53	0.55	0.69	0.55	0.56	0.55	0.56	0.53												99	3	0	3	0	0	1	0.69	0.19	0	0	0	0				99	3	0	3	0	0	1	0.69	0.19	0	0	0	0
101	0.69	0.53	0.53	0.69	0.53	0.56	0.53	0.54	0.53												100	3	0	3	0	0	1	0.69	0.19	0	0	0	0				100	3	0	3	0	0	1	0.69	0.19	0	0	0	0
102	0.69	0.53	0.51	0.69	0.51	0.56	0.51	0.52	0.53												101	3	0	3	0	0	1	0.69	0.19	0	0	0	0				101	3	0	3	0	0	1	0.69	0.19	0	0	0	0
103	0.69	0.53	0.51	0.69	0.51	0.56	0.51	0.52	0.53												102	3	0	3	0	0	1	0.69	0.19	0	0	0	0				102	3	0	3	0	0	1	0.69	0.19	0	0	0	0
104	0.69	0.53	0.51	0.69	0.51	0.56	0.51	0.52	0.53												103	3	0	3	0	0	1	0.69	0.19	0	0	0	0				103	3	0	3	0	0	1	0.69	0.19	0	0	0	0
105	0.69	0.53	0.51	0.69	0.51	0.56	0.51	0.52	0.53												104	3	0	3	0	0	1	0.69	0.19	0	0	0	0				104	3	0	3	0	0	1	0.69	0.19	0	0	0	0
106	0.69	0.53	0.51	0.69	0.51	0.56	0.51	0.52	0.53												105	3	0	3	0	0	1	0.69	0.19	0	0	0	0				105	3	0	3	0	0	1	0.69	0.19	0	0	0	0
107	0.69	0.53	0.51	0.69	0.51	0.56	0.51	0.52	0.53												106	3	0	3	0	0	1	0.69	0.19	0	0	0	0				106	3	0	3	0	0	1	0.69	0.19	0	0	0	0
108	0.69	0.53	0.51	0.69	0.51	0.56	0.51	0.52	0.53												107	3	0	3	0	0	1	0.69	0.19	0	0	0	0				107	3	0	3	0	0	1	0.69	0.19	0	0	0	0
109	0.69	0.53	0.51	0.69	0.51	0.56	0.51	0.52	0.53												108	3	0	3	0	0	1	0.69	0.19	0	0	0	0				108	3	0	3	0	0	1	0.69	0.19	0	0	0	0
110	0.69	0.53	0.51	0.69	0.51	0.56	0.51	0.52	0.53												109	3	0	3	0	0	1	0.69	0.19	0	0	0	0				109	3	0	3	0	0	1	0.69	0.19	0	0	0	0
111	0.69	0.53	0.51	0.69	0.51	0.56	0.51	0.52	0.53												110	3	0	3	0	0	1	0.69	0.19	0	0	0	0				110	3	0	3	0	0	1	0.69	0.19	0	0	0	0
112	0.69	0.53	0.51	0.69	0.51	0.56	0.51	0.52	0.53												111	3	0	3	0	0	1	0.69	0.19	0	0	0	0				111	3	0	3	0	0	1	0.69	0.19	0	0	0	0
113	0.69	0.53	0.51	0.69	0.51	0.56	0.51	0.52	0.53												112	3	0	3	0	0	1	0.69	0.19	0	0	0	0				112	3	0	3	0	0	1	0.69	0.19	0	0	0	0
114	0.69	0.53	0.51	0.69	0.51	0.56	0.51	0.52	0.53	First-order Controls				Overall Comparisons							113	3	0	3	0	0	1	0.69	0.19	0	0	0	0				113	3	0	3	0	0	1	0.69	0.19	0	0	0	0
115	0.69	0.53	0.51	0.69	0.51	0.56	0.51	0.52	0.53	SNPrs1800796 Overdominant		Med Time			Chi-Square	df	Sig.				114	3	0	3	0	0	1	0.69	0.19	0	0	0	0				114	3	0	3	0	0	1	0.69	0.19	0	0	0	0
116	0.69	0.53	0.51	0.69	0.51	0.56	0.51	0.52	0.53		GG-CC	138.46		Log Rank (Mantel-Cox)	0.484	1	0.487				115	3	0	3	0	0	1	0.69	0.19	0	0	0	0				115	3	0	3	0	0	1	0.69	0.19	0	0	0	0
117	0.69	0.53	0.51	0.69	0.51	0.56	0.51	0.52	0.53		GC	173		The vector of trend weights is -1, 1. This is the default.							116	3	0	3	0	0	1	0.69	0.19	0	0	0	0				116	3	0	3	0	0	1	0.69	0.19	0	0	0	0
118	0.69	0.53	0.51	0.69	0.51	0.56	0.51	0.52	0.53												117	3	0	3	0	0	1	0.69	0.19	0	0	0	0				117	3	0	3	0	0	1	0.69	0.19	0	0	0	0
119	0.69	0.53	0.51	0.69	0.51	0.56	0.51	0.52	0.53	Overall Comparisonsa											118	3	0	3	0	0	1	0.69	0.19	0	0	0	0				118	3	0	3	0	0	1	0.69	0.19	0	0	0	0
120	0.69	0.53	0.51	0.69	0.51	0.56	0.51	0.52	0.53	Wilcoxon (Gehan) Statistic	df	Sig.									119	3	0	3	0	0	1	0.69	0.19	0	0	0	0				119	3	0	3	0	0	1	0.69	0.19	0	0	0	0
121	0.69	0.53	0.51	0.69	0.51	0.56	0.51	0.52	0.53	1.556	1	0.212									120	3	0	3	0	0	1	0.69	0.19	0	0	0	0				120	3	0	3	0	0	1	0.69	0.19	0	0	0	0
122	0.69	0.53	0.51	0.69	0.51	0.56	0.51	0.52	0.53	a Comparisons are exact.											121	3	0	3	0	0	1	0.69	0.19	0	0	0	0				121	3	0	3	0	0	1	0.69	0.19	0	0	0	0
123	0.69	0.53	0.51	0.69	0.51	0.56	0.51	0.52	0.53												122	3	0	3	0	0	1	0.69	0.19	0	0	0	0				122	3	0	3	0	0	1	0.69	0.19	0	0	0	0
124	0.69	0.53	0.51	0.69	0.51	0.56	0.51	0.52	0.53												123	3	0	3	0	0	1	0.69	0.19	0	0	0	0				123	3	0	3	0	0	1	0.69	0.19	0	0	0	0
125	0.69	0.53	0.51	0.69	0.51	0.56	0.51	0.52	0.53												124	3	0	3	0	0	1	0.69	0.19	0	0	0	0				124	3	0	3	0	0	1	0.69	0.19	0	0	0	0
126	0.69	0.53	0.51	0.69	0.51	0.56	0.51	0.52	0.53												125	3	0	3	0	0	1	0.69	0.19	0	0	0	0				125	3	0	3	0	0	1	0.69	0.19	0	0	0	0
127	0.69	0.53	0.51	0.69	0.51	0.56	0.51	0.52	0.53												126	3	0	3	0	0	1	0.69	0.19	0	0	0	0				126	3	0	3	0	0	1	0.69	0.19	0	0	0	0
128	0.69	0.53	0.51	0.69	0.51	0.56	0.51	0.52	0.53												127	3	0	3	0	0	1	0.69	0.19	0	0	0	0				127	3	0	3	0	0	1	0.69	0.19	0	0	0	0
129	0.69	0.53	0.51	0.69	0.51	0.56	0.51	0.52	0.53												128	3	0	3	0	0	1	0.69	0.19	0	0	0	0				128	3	0	3	0	0	1	0.69	0.19	0	0	0	0
130	0.69	0.53	0.51	0.69	0.51	0.56	0.51	0.52	0.53												129	3	0	3	0	0	1	0.69	0.19	0	0	0	0				129	3	0	3	0	0	1	0.69	0.19	0	0	0	0
131	0.69	0.53	0.51	0.69	0.51	0.56	0.51	0.52	0.53												130	3	0	3	0	0	1	0.69	0.19	0	0	0	0				130	3	0	3	0	0	1	0.69	0.19	0	0	0	0
132	0.69	0.53	0.51	0.69	0.51	0.56	0.51	0.52	0.53												131	3	0	3	0	0	1	0.69	0.19	0	0	0	0				131	3	0	3	0	0	1	0.69	0.19	0	0	0	0
133	0.69	0.53	0.51	0.69	0.51	0.56	0.51	0.52	0.53												132	3	0	3	0	0	1	0.69	0.19	0	0	0	0				132	3	0	3	0	0	1	0.69	0.19	0	0	0	0
134	0.69	0.53	0.51	0.69	0.51	0.56	0.51	0.52	0.53												133	3	0	3	0	0	1	0.69	0.19	0	0	0	0				133	3	0	3	0	0	1	0.69	0.19	0	0	0	0
135	0.69	0.53	0.51	0.69	0.51	0.56	0.51	0.52	0.53												134	3	0	3	0	0	1	0.69	0.19	0	0	0	0				134	3	0	3	0	0	1	0.69	0.19	0	0	0	0
136	0.69	0.53	0.51	0.69	0.51	0.56	0.51	0.52	0.53												135	3	0	3	0	0	1	0.69	0.19	0	0	0	0				135	3	0	3	0	0	1	0.69	0.19	0	0	0	0
137	0.69	0.53	0.51	0.69	0.51	0.56	0.51	0.52	0.53												136	3	0	3	0	0	1	0.69	0.19	0	0	0	0				136	3	0	3	0	0	1	0.69	0.19	0	0	0	0
138	0.69	0.53	0.45	0.69	0.47	0.56	0.45	0.48	0.53												137	3	0	3	0	0	1	0.69	0.19	0	0	0	0				137	3	0	3	0	0	1	0.69	0.19	0	0	0	0
139	0.69	0.53	0.45	0.69	0.47	0.56	0.45	0.48	0.53												138	3	0	3	0	0	1	0.69	0.19	0	0	0	0				138	3	0	3	0	0	1	0.69	0.19	0	0	0	0
140	0.69	0.53	0.45	0.69	0.47	0.56	0.45	0.48	0.53												139	3	0	3	0	0	1	0.69	0.19	0	0	0	0				139	3	0	3	0	0	1	0.69	0.19	0	0	0	0
141	0.69	0.53	0.45	0.69	0.47	0.56	0.45	0.48	0.53												140	3	0	3	0	0	1	0.69	0.19	0	0	0	0				140	3	0	3	0	0	1	0.69	0.19	0	0	0	0
142	0.69	0.53	0.45	0.69	0.47	0.56	0.45	0.48	0.53												141	3	0	3	0	0	1	0.69	0.19	0	0	0	0				141	3	0	3	0	0	1	0.69	0.19	0	0	0	0
143	0.69	0.53	0.45	0.69	0.47	0.56	0.45	0.48	0.53												142	3	0	3	0	0	1	0.69	0.19	0	0	0	0				142	3	0	3	0	0	1	0.69	0.19	0	0	0	0
144	0.69	0.53	0.45	0.69	0.47	0.56	0.45	0.48	0.53												143	3	0	3	0	0	1	0.69	0.19	0	0	0	0				143	3	0	3	0	0	1	0.69	0.19	0	0	0	0
145	0.69	0.53	0.45	0.69	0.47	0.56	0.45	0.48	0.53												144	3	1	2.5	0	0	1	0.69	0.19	0	0	0	0				144	3	1	2.5	0	0	1	0.69	0.19	0	0	0	0
146	0.69	0.53	0.45	0.69	0.47	0.56	0.45	0.48	0.53												145	2	0	2	0	0	1	0.69	0.19	0	0	0	0				145	2	0	2	0	0	1	0.69	0.19	0	0	0	0
147	0.69	0.53	0.45	0.69	0.47	0.56	0.45	0.48	0.53												146	2	0	2	0	0	1	0.69	0.19	0	0	0	0				146	2	0	2	0	0	1	0.69	0.19	0	0	0	0
148	0.69	0.53	0.45	0.69	0.47	0.56	0.45	0.48	0.53												147	2	0	2	0	0	1	0.69	0.19	0	0	0	0				147	2	0	2	0	0	1	0.69	0.19	0	0	0	0
149	0.69	0.53	0.45	0.69	0.47	0.56	0.45	0.48	0.53												148	2	1	1.5	0	0	1	0.69	0.19	0	0	0	0				148	2	1	1.5	0	0	1	0.69	0.19	0	0	0	0
150	0.69	0.53	0.45	0.69	0.47	0.56	0.45	0.48	0.53												149	1	0	1	0	0	1	0.69	0.19	0	0	0	0				149	1	0	1	0	0	1	0.69	0.19	0	0	0	0
151	0.69	0.53	0.45	0.69	0.47	0.56	0.45	0.48	0.53												150	1	0	1	0	0	1	0.69	0.19	0	0	0	0				150	1	0	1	0	0	1	0.69	0.19	0	0	0	0
152	0.69	0.53	0.45	0.69	0.47	0.56	0.45	0.48	0.53												151	1	0	1	0	0	1	0.69	0.19	0	0	0	0				151	1	0	1	0	0	1	0.69	0.19	0	0	0	0
153	0.69	0.53	0.45	0.69	0.47	0.56	0.45	0.48	0.53												152	1	0	1	0	0	1	0.69	0.19	0	0	0	0				152	1	0	1	0	0	1	0.69	0.19	0	0	0	0
154	0.69	0.53	0.45	0.69	0.47	0.56	0.45	0.48	0.53												153	1	0	1	0	0	1	0.69	0.19	0	0	0	0				153	1	0	1	0	0	1	0.69	0.19	0	0	0	0
155	0.69	0.53	0.45	0.69	0.47	0.56	0.45	0.48	0.53												154	1	0	1	0	0	1	0.69	0.19	0	0	0	0				154	1	0	1	0	0	1	0.69	0.19	0	0	0	0
156	0.69	0.53	0.45	0.69	0.47	0.56	0.45	0.48	0.53												155	1	0	1	0	0	1	0.69	0.19	0	0	0	0				155	1	0	1	0	0	1	0.69	0.19	0	0	0	0
157	0.69	0.53	0.45	0.69	0.47	0.56	0.45	0.48	0.53												156	1	0	1	0	0	1	0.69	0.19	0	0	0	0				156	1	0	1	0	0	1	0.69	0.19	0	0	0	0
158	0.69	0.53	0.45	0.69	0.47	0.56	0.45	0.48	0.53												157	1	0	1	0	0	1	0.69	0.19	0	0	0	0				157	1	0	1	0	0	1	0.69	0.19	0	0	0	0
159	0.69	0.53	0.45	0.69	0.47	0.56	0.45	0.48	0.53												158	1	0	1	0	0	1	0.69	0.19	0	0	0	0				158	1	0	1	0	0	1	0.69	0.19	0	0	0	0
160	0.69	0.53	0.45	0.69	0.47	0.56	0.45	0.48	0.53												159	1	0	1	0	0	1	0.69	0.19	0	0	0	0				159	1	0	1	0	0	1	0.69	0.19	0	0	0	0
161	0.69	0.53	0.45	0.69	0.47	0.56	0.45	0.48	0.53												160	1	0	1	0	0	1	0.69	0.19	0	0	0	0				160	1	0	1	0	0	1	0.69	0.19	0	0	0	0
162	0.69	0.53	0.45	0.69	0.47	0.56	0.45	0.48	0.53												161	1	0	1	0	0	1	0.69	0.19	0	0	0	0				161	1	0	1	0	0	1	0.69	0.19	0	0	0	0
163	0.69	0.53	0.45	0.69	0.47	0.56	0.45	0.48	0.53												162	1	0	1	0	0	1	0.69	0.19	0	0	0	0				162	1	0	1	0	0	1	0.69	0.19	0	0	0	0
164	0.69	0.53	0.45	0.69	0.47	0.56	0.45	0.48	0.53												163	1	0	1	0	0	1	0.69	0.19	0	0	0	0				163	1	0	1	0	0	1	0.69	0.19	0	0	0	0
165	0.69	0.53	0.45	0.69	0.47	0.56	0.45	0.48	0.53												164	1	0	1	0	0	1	0.69	0.19	0	0	0	0				164	1	0	1	0	0	1	0.69	0.19	0	0	0	0
166	0.69	0.53	0.45	0.69	0.47	0.56	0.45	0.48	0.53												165	1	0	1	0	0	1	0.69	0.19	0	0	0	0				165	1	0	1	0	0	1	0.69	0.19	0	0	0	0
167	0.69	0.53	0.45	0.69	0.47	0.56	0.45	0.48	0.53												166	1	0	1	0	0	1	0.69	0.19	0	0	0	0				166	1	0	1	0	0	1	0.69	0.19	0	0	0	0
168	0.69	0.53	0.45	0.69	0.47	0.56	0.45	0.48	0.53												167	1	0	1	0	0	1	0.69	0.19	0	0	0	0				167	1	0	1	0	0	1	0.69	0.19	0	0	0	0
169		0.53			0.47	0.56			0.53												168	1	1	0.5	0	0	1	0.69	0.19	0	0	0	0				168	1	1	0.5	0	0	1	0.69	0.19	0	0	0	0
170		0.53			0.47	0.56			0.53											GC	0	28	0	28	4	0.14	0.86	0.86	0.07	0.143	0.066	0.15	0.08			GC-CC	0	113	0	113	9	0.08	0.92	0.92	0.03	0.08	0.025	0.08	0.03
171		0.53			0.47	0.56			0.53												1	24	0	24	1	0.04	0.96	0.82	0.07	0.036	0.035	0.04	0.04				1	104	0	104	1	0.01	0.99	0.91	0.03	0.009	0.009	0.01	0.01
172		0.53			0.47	0.56			0.53												2	23	0	23	1	0.04	0.96	0.79	0.08	0.036	0.035	0.04	0.04				2	103	0	103	3	0.03	0.97	0.88	0.03	0.027	0.015	0.03	0.02
173		0.53			0.47	0.56			0.53												3	22	0	22	2	0.09	0.91	0.71	0.09	0.071	0.049	0.1	0.07				3	100	0	100	3	0.03	0.97	0.86	0.03	0.027	0.015	0.03	0.02
																					4	20	0	20	0	0	1	0.71	0.09	0	0	0	0				4	97	0	97	4	0.04	0.96	0.82	0.04	0.035	0.017	0.04	0.02
																					5	20	0	20	0	0	1	0.71	0.09	0	0	0	0				5	93	0	93	2	0.02	0.98	0.81	0.04	0.018	0.012	0.02	0.02
																					6	20	0	20	0	0	1	0.71	0.09	0	0	0	0				6	91	0	91	1	0.01	0.99	0.8	0.04	0.009	0.009	0.01	0.01
																					7	20	0	20	0	0	1	0.71	0.09	0	0	0	0				7	90	0	90	1	0.01	0.99	0.79	0.04	0.009	0.009	0.01	0.01
																					8	20	0	20	0	0	1	0.71	0.09	0	0	0	0				8	89	0	89	0	0	1	0.79	0.04	0	0	0	0
																					9	20	0	20	0	0	1	0.71	0.09	0	0	0	0				9	89	0	89	3	0.03	0.97	0.76	0.04	0.027	0.015	0.03	0.02
																					10	20	0	20	0	0	1	0.71	0.09	0	0	0	0				10	86	0	86	1	0.01	0.99	0.75	0.04	0.009	0.009	0.01	0.01
																					11	20	0	20	0	0	1	0.71	0.09	0	0	0	0				11	85	0	85	0	0	1	0.75	0.04	0	0	0	0
																					12	20	0	20	1	0.05	0.95	0.68	0.09	0.036	0.035	0.05	0.05				12	85	0	85	1	0.01	0.99	0.74	0.04	0.009	0.009	0.01	0.01
																					13	19	0	19	2	0.11	0.89	0.61	0.09	0.071	0.049	0.11	0.08				13	84	0	84	2	0.02	0.98	0.73	0.04	0.018	0.012	0.02	0.02
																					14	17	0	17	0	0	1	0.61	0.09	0	0	0	0				14	82	0	82	1	0.01	0.99	0.72	0.04	0.009	0.009	0.01	0.01
																					15	17	0	17	1	0.06	0.94	0.57	0.09	0.036	0.035	0.06	0.06				15	81	0	81	1	0.01	0.99	0.71	0.04	0.009	0.009	0.01	0.01
																					16	16	0	16	0	0	1	0.57	0.09	0	0	0	0				16	80	0	80	0	0	1	0.71	0.04	0	0	0	0
																					17	16	0	16	0	0	1	0.57	0.09	0	0	0	0				17	80	0	80	0	0	1	0.71	0.04	0	0	0	0
																					18	16	0	16	0	0	1	0.57	0.09	0	0	0	0				18	80	1	79.5	2	0.03	0.97	0.69	0.04	0.018	0.012	0.03	0.02
																					19	16	0	16	0	0	1	0.57	0.09	0	0	0	0				19	77	1	76.5	0	0	1	0.69	0.04	0	0	0	0
																					20	16	0	16	0	0	1	0.57	0.09	0	0	0	0				20	76	0	76	0	0	1	0.69	0.04	0	0	0	0
																					21	16	0	16	0	0	1	0.57	0.09	0	0	0	0				21	76	0	76	0	0	1	0.69	0.04	0	0	0	0
																					22	16	0	16	0	0	1	0.57	0.09	0	0	0	0				22	76	0	76	0	0	1	0.69	0.04	0	0	0	0
																					23	16	0	16	0	0	1	0.57	0.09	0	0	0	0				23	76	0	76	1	0.01	0.99	0.68	0.04	0.009	0.009	0.01	0.01
																					24	16	0	16	0	0	1	0.57	0.09	0	0	0	0				24	75	0	75	1	0.01	0.99	0.67	0.04	0.009	0.009	0.01	0.01
																					25	16	0	16	0	0	1	0.57	0.09	0	0	0	0				25	74	0	74	0	0	1	0.67	0.04	0	0	0	0
																					26	16	0	16	0	0	1	0.57	0.09	0	0	0	0				26	74	0	74	0	0	1	0.67	0.04	0	0	0	0
																					27	16	0	16	0	0	1	0.57	0.09	0	0	0	0				27	74	0	74	0	0	1	0.67	0.04	0	0	0	0
																					28	16	2	15	0	0	1	0.57	0.09	0	0	0	0				28	74	3	72.5	1	0.01	0.99	0.66	0.04	0.009	0.009	0.01	0.01
																					29	14	0	14	0	0	1	0.57	0.09	0	0	0	0				29	70	0	70	0	0	1	0.66	0.04	0	0	0	0
																					30	14	0	14	0	0	1	0.57	0.09	0	0	0	0				30	70	0	70	0	0	1	0.66	0.04	0	0	0	0
																					31	14	0	14	0	0	1	0.57	0.09	0	0	0	0				31	70	0	70	0	0	1	0.66	0.04	0	0	0	0
																					32	14	0	14	0	0	1	0.57	0.09	0	0	0	0				32	70	0	70	0	0	1	0.66	0.04	0	0	0	0
																					33	14	0	14	0	0	1	0.57	0.09	0	0	0	0				33	70	0	70	0	0	1	0.66	0.04	0	0	0	0
																					34	14	0	14	0	0	1	0.57	0.09	0	0	0	0				34	70	0	70	1	0.01	0.99	0.65	0.04	0.009	0.009	0.01	0.01
																					35	14	0	14	0	0	1	0.57	0.09	0	0	0	0				35	69	0	69	0	0	1	0.65	0.04	0	0	0	0
																					36	14	0	14	0	0	1	0.57	0.09	0	0	0	0				36	69	1	68.5	0	0	1	0.65	0.04	0	0	0	0
																					37	14	0	14	0	0	1	0.57	0.09	0	0	0	0				37	68	1	67.5	0	0	1	0.65	0.04	0	0	0	0
																					38	14	0	14	0	0	1	0.57	0.09	0	0	0	0				38	67	0	67	0	0	1	0.65	0.04	0	0	0	0
																					39	14	0	14	0	0	1	0.57	0.09	0	0	0	0				39	67	0	67	0	0	1	0.65	0.04	0	0	0	0
																					40	14	0	14	0	0	1	0.57	0.09	0	0	0	0				40	67	1	66.5	0	0	1	0.65	0.04	0	0	0	0
																					41	14	0	14	0	0	1	0.57	0.09	0	0	0	0				41	66	0	66	0	0	1	0.65	0.04	0	0	0	0
																					42	14	0	14	0	0	1	0.57	0.09	0	0	0	0				42	66	0	66	1	0.02	0.98	0.64	0.05	0.01	0.01	0.02	0.02
																					43	14	0	14	0	0	1	0.57	0.09	0	0	0	0				43	65	2	64	0	0	1	0.64	0.05	0	0	0	0
																					44	14	0	14	0	0	1	0.57	0.09	0	0	0	0				44	63	0	63	0	0	1	0.64	0.05	0	0	0	0
																					45	14	0	14	0	0	1	0.57	0.09	0	0	0	0				45	63	0	63	0	0	1	0.64	0.05	0	0	0	0
																					46	14	0	14	0	0	1	0.57	0.09	0	0	0	0				46	63	0	63	0	0	1	0.64	0.05	0	0	0	0
																					47	14	0	14	0	0	1	0.57	0.09	0	0	0	0				47	63	0	63	0	0	1	0.64	0.05	0	0	0	0
																					48	14	0	14	1	0.07	0.93	0.53	0.1	0.041	0.04	0.07	0.07				48	63	1	62.5	1	0.02	0.98	0.63	0.05	0.01	0.01	0.02	0.02
																					49	13	0	13	0	0	1	0.53	0.1	0	0	0	0				49	61	0	61	0	0	1	0.63	0.05	0	0	0	0
																					50	13	0	13	0	0	1	0.53	0.1	0	0	0	0				50	61	0	61	0	0	1	0.63	0.05	0	0	0	0
																					51	13	0	13	0	0	1	0.53	0.1	0	0	0	0				51	61	0	61	1	0.02	0.98	0.62	0.05	0.01	0.01	0.02	0.02
																					52	13	1	12.5	0	0	1	0.53	0.1	0	0	0	0				52	60	3	58.5	0	0	1	0.62	0.05	0	0	0	0
																					53	12	1	11.5	0	0	1	0.53	0.1	0	0	0	0				53	57	2	56	1	0.02	0.98	0.61	0.05	0.011	0.011	0.02	0.02
																					54	11	0	11	0	0	1	0.53	0.1	0	0	0	0				54	54	0	54	0	0	1	0.61	0.05	0	0	0	0
																					55	11	0	11	0	0	1	0.53	0.1	0	0	0	0				55	54	0	54	0	0	1	0.61	0.05	0	0	0	0
																					56	11	0	11	0	0	1	0.53	0.1	0	0	0	0				56	54	1	53.5	0	0	1	0.61	0.05	0	0	0	0
																					57	11	0	11	0	0	1	0.53	0.1	0	0	0	0				57	53	0	53	0	0	1	0.61	0.05	0	0	0	0
																					58	11	0	11	0	0	1	0.53	0.1	0	0	0	0				58	53	0	53	0	0	1	0.61	0.05	0	0	0	0
																					59	11	0	11	0	0	1	0.53	0.1	0	0	0	0				59	53	0	53	0	0	1	0.61	0.05	0	0	0	0
																					60	11	0	11	0	0	1	0.53	0.1	0	0	0	0				60	53	0	53	2	0.04	0.96	0.59	0.05	0.023	0.016	0.04	0.03
																					61	11	0	11	0	0	1	0.53	0.1	0	0	0	0				61	51	0	51	0	0	1	0.59	0.05	0	0	0	0
																					62	11	0	11	0	0	1	0.53	0.1	0	0	0	0				62	51	1	50.5	0	0	1	0.59	0.05	0	0	0	0
																					63	11	0	11	0	0	1	0.53	0.1	0	0	0	0				63	50	0	50	0	0	1	0.59	0.05	0	0	0	0
																					64	11	2	10	0	0	1	0.53	0.1	0	0	0	0				64	50	4	48	0	0	1	0.59	0.05	0	0	0	0
																					65	9	0	9	0	0	1	0.53	0.1	0	0	0	0				65	46	0	46	0	0	1	0.59	0.05	0	0	0	0
																					66	9	0	9	0	0	1	0.53	0.1	0	0	0	0				66	46	0	46	0	0	1	0.59	0.05	0	0	0	0
																					67	9	0	9	0	0	1	0.53	0.1	0	0	0	0				67	46	0	46	0	0	1	0.59	0.05	0	0	0	0
																					68	9	0	9	0	0	1	0.53	0.1	0	0	0	0				68	46	0	46	0	0	1	0.59	0.05	0	0	0	0
																					69	9	0	9	0	0	1	0.53	0.1	0	0	0	0				69	46	0	46	0	0	1	0.59	0.05	0	0	0	0
																					70	9	0	9	0	0	1	0.53	0.1	0	0	0	0				70	46	0	46	0	0	1	0.59	0.05	0	0	0	0
																					71	9	0	9	0	0	1	0.53	0.1	0	0	0	0				71	46	1	45.5	0	0	1	0.59	0.05	0	0	0	0
																					72	9	0	9	0	0	1	0.53	0.1	0	0	0	0				72	45	1	44.5	0	0	1	0.59	0.05	0	0	0	0
																					73	9	0	9	0	0	1	0.53	0.1	0	0	0	0				73	44	0	44	0	0	1	0.59	0.05	0	0	0	0
																					74	9	0	9	0	0	1	0.53	0.1	0	0	0	0				74	44	0	44	1	0.02	0.98	0.58	0.05	0.013	0.013	0.02	0.02
																					75	9	0	9	0	0	1	0.53	0.1	0	0	0	0				75	43	0	43	0	0	1	0.58	0.05	0	0	0	0
																					76	9	0	9	0	0	1	0.53	0.1	0	0	0	0				76	43	1	42.5	0	0	1	0.58	0.05	0	0	0	0
																					77	9	0	9	0	0	1	0.53	0.1	0	0	0	0				77	42	1	41.5	0	0	1	0.58	0.05	0	0	0	0
																					78	9	0	9	0	0	1	0.53	0.1	0	0	0	0				78	41	0	41	1	0.02	0.98	0.56	0.05	0.014	0.014	0.02	0.02
																					79	9	0	9	0	0	1	0.53	0.1	0	0	0	0				79	40	1	39.5	0	0	1	0.56	0.05	0	0	0	0
																					80	9	0	9	0	0	1	0.53	0.1	0	0	0	0				80	39	0	39	0	0	1	0.56	0.05	0	0	0	0
																					81	9	0	9	0	0	1	0.53	0.1	0	0	0	0				81	39	0	39	0	0	1	0.56	0.05	0	0	0	0
																					82	9	0	9	0	0	1	0.53	0.1	0	0	0	0				82	39	0	39	0	0	1	0.56	0.05	0	0	0	0
																					83	9	0	9	0	0	1	0.53	0.1	0	0	0	0				83	39	0	39	0	0	1	0.56	0.05	0	0	0	0
																					84	9	0	9	0	0	1	0.53	0.1	0	0	0	0				84	39	0	39	0	0	1	0.56	0.05	0	0	0	0
																					85	9	0	9	0	0	1	0.53	0.1	0	0	0	0				85	39	0	39	1	0.03	0.97	0.55	0.05	0.014	0.014	0.03	0.03
																					86	9	0	9	0	0	1	0.53	0.1	0	0	0	0				86	38	1	37.5	0	0	1	0.55	0.05	0	0	0	0
																					87	9	0	9	0	0	1	0.53	0.1	0	0	0	0				87	37	0	37	0	0	1	0.55	0.05	0	0	0	0
																					88	9	0	9	0	0	1	0.53	0.1	0	0	0	0				88	37	4	35	0	0	1	0.55	0.05	0	0	0	0
																					89	9	0	9	0	0	1	0.53	0.1	0	0	0	0				89	33	0	33	0	0	1	0.55	0.05	0	0	0	0
																					90	9	0	9	0	0	1	0.53	0.1	0	0	0	0				90	33	0	33	0	0	1	0.55	0.05	0	0	0	0
																					91	9	1	8.5	0	0	1	0.53	0.1	0	0	0	0				91	33	2	32	0	0	1	0.55	0.05	0	0	0	0
																					92	8	0	8	0	0	1	0.53	0.1	0	0	0	0				92	31	0	31	0	0	1	0.55	0.05	0	0	0	0
																					93	8	0	8	0	0	1	0.53	0.1	0	0	0	0				93	31	0	31	0	0	1	0.55	0.05	0	0	0	0
																					94	8	0	8	0	0	1	0.53	0.1	0	0	0	0				94	31	0	31	0	0	1	0.55	0.05	0	0	0	0
																					95	8	0	8	0	0	1	0.53	0.1	0	0	0	0				95	31	0	31	0	0	1	0.55	0.05	0	0	0	0
																					96	8	0	8	0	0	1	0.53	0.1	0	0	0	0				96	31	0	31	0	0	1	0.55	0.05	0	0	0	0
																					97	8	0	8	0	0	1	0.53	0.1	0	0	0	0				97	31	0	31	0	0	1	0.55	0.05	0	0	0	0
																					98	8	0	8	0	0	1	0.53	0.1	0	0	0	0				98	31	0	31	0	0	1	0.55	0.05	0	0	0	0
																					99	8	0	8	0	0	1	0.53	0.1	0	0	0	0				99	31	0	31	0	0	1	0.55	0.05	0	0	0	0
																					100	8	1	7.5	0	0	1	0.53	0.1	0	0	0	0				100	31	1	30.5	0	0	1	0.55	0.05	0	0	0	0
																					101	7	0	7	0	0	1	0.53	0.1	0	0	0	0				101	30	0	30	1	0.03	0.97	0.53	0.05	0.018	0.018	0.03	0.03
																					102	7	0	7	0	0	1	0.53	0.1	0	0	0	0				102	29	0	29	1	0.03	0.97	0.51	0.05	0.018	0.018	0.04	0.04
																					103	7	0	7	0	0	1	0.53	0.1	0	0	0	0				103	28	0	28	0	0	1	0.51	0.05	0	0	0	0
																					104	7	0	7	0	0	1	0.53	0.1	0	0	0	0				104	28	0	28	0	0	1	0.51	0.05	0	0	0	0
																					105	7	0	7	0	0	1	0.53	0.1	0	0	0	0				105	28	0	28	0	0	1	0.51	0.05	0	0	0	0
																					106	7	1	6.5	0	0	1	0.53	0.1	0	0	0	0				106	28	1	27.5	0	0	1	0.51	0.05	0	0	0	0
																					107	6	0	6	0	0	1	0.53	0.1	0	0	0	0				107	27	0	27	0	0	1	0.51	0.05	0	0	0	0
																					108	6	0	6	0	0	1	0.53	0.1	0	0	0	0				108	27	0	27	0	0	1	0.51	0.05	0	0	0	0
																					109	6	0	6	0	0	1	0.53	0.1	0	0	0	0				109	27	0	27	0	0	1	0.51	0.05	0	0	0	0
																					110	6	0	6	0	0	1	0.53	0.1	0	0	0	0				110	27	0	27	0	0	1	0.51	0.05	0	0	0	0
																					111	6	0	6	0	0	1	0.53	0.1	0	0	0	0				111	27	0	27	0	0	1	0.51	0.05	0	0	0	0
																					112	6	1	5.5	0	0	1	0.53	0.1	0	0	0	0				112	27	1	26.5	0	0	1	0.51	0.05	0	0	0	0
																					113	5	0	5	0	0	1	0.53	0.1	0	0	0	0				113	26	0	26	0	0	1	0.51	0.05	0	0	0	0
																					114	5	0	5	0	0	1	0.53	0.1	0	0	0	0				114	26	1	25.5	0	0	1	0.51	0.05	0	0	0	0
																					115	5	0	5	0	0	1	0.53	0.1	0	0	0	0				115	25	1	24.5	0	0	1	0.51	0.05	0	0	0	0
																					116	5	0	5	0	0	1	0.53	0.1	0	0	0	0				116	24	0	24	0	0	1	0.51	0.05	0	0	0	0
																					117	5	0	5	0	0	1	0.53	0.1	0	0	0	0				117	24	0	24	0	0	1	0.51	0.05	0	0	0	0
																					118	5	0	5	0	0	1	0.53	0.1	0	0	0	0				118	24	1	23.5	0	0	1	0.51	0.05	0	0	0	0
																					119	5	0	5	0	0	1	0.53	0.1	0	0	0	0				119	23	0	23	0	0	1	0.51	0.05	0	0	0	0
																					120	5	0	5	0	0	1	0.53	0.1	0	0	0	0				120	23	1	22.5	0	0	1	0.51	0.05	0	0	0	0
																					121	5	1	4.5	0	0	1	0.53	0.1	0	0	0	0				121	22	2	21	0	0	1	0.51	0.05	0	0	0	0
																					122	4	0	4	0	0	1	0.53	0.1	0	0	0	0				122	20	0	20	0	0	1	0.51	0.05	0	0	0	0
																					123	4	0	4	0	0	1	0.53	0.1	0	0	0	0				123	20	0	20	0	0	1	0.51	0.05	0	0	0	0
																					124	4	1	3.5	0	0	1	0.53	0.1	0	0	0	0				124	20	4	18	0	0	1	0.51	0.05	0	0	0	0
																					125	3	0	3	0	0	1	0.53	0.1	0	0	0	0				125	16	0	16	0	0	1	0.51	0.05	0	0	0	0
																					126	3	0	3	0	0	1	0.53	0.1	0	0	0	0				126	16	0	16	0	0	1	0.51	0.05	0	0	0	0
																					127	3	0	3	0	0	1	0.53	0.1	0	0	0	0				127	16	0	16	0	0	1	0.51	0.05	0	0	0	0
																					128	3	0	3	0	0	1	0.53	0.1	0	0	0	0				128	16	1	15.5	0	0	1	0.51	0.05	0	0	0	0
																					129	3	0	3	0	0	1	0.53	0.1	0	0	0	0				129	15	0	15	0	0	1	0.51	0.05	0	0	0	0
																					130	3	0	3	0	0	1	0.53	0.1	0	0	0	0				130	15	0	15	0	0	1	0.51	0.05	0	0	0	0
																					131	3	0	3	0	0	1	0.53	0.1	0	0	0	0				131	15	0	15	0	0	1	0.51	0.05	0	0	0	0
																					132	3	0	3	0	0	1	0.53	0.1	0	0	0	0				132	15	0	15	0	0	1	0.51	0.05	0	0	0	0
																					133	3	0	3	0	0	1	0.53	0.1	0	0	0	0				133	15	1	14.5	0	0	1	0.51	0.05	0	0	0	0
																					134	3	0	3	0	0	1	0.53	0.1	0	0	0	0				134	14	0	14	0	0	1	0.51	0.05	0	0	0	0
																					135	3	0	3	0	0	1	0.53	0.1	0	0	0	0				135	14	0	14	0	0	1	0.51	0.05	0	0	0	0
																					136	3	0	3	0	0	1	0.53	0.1	0	0	0	0				136	14	2	13	0	0	1	0.51	0.05	0	0	0	0
																					137	3	0	3	0	0	1	0.53	0.1	0	0	0	0				137	12	0	12	0	0	1	0.51	0.05	0	0	0	0
																					138	3	0	3	0	0	1	0.53	0.1	0	0	0	0				138	12	0	12	1	0.08	0.92	0.47	0.06	0.043	0.041	0.09	0.09
																					139	3	0	3	0	0	1	0.53	0.1	0	0	0	0				139	11	1	10.5	0	0	1	0.47	0.06	0	0	0	0
																					140	3	0	3	0	0	1	0.53	0.1	0	0	0	0				140	10	0	10	0	0	1	0.47	0.06	0	0	0	0
																					141	3	0	3	0	0	1	0.53	0.1	0	0	0	0				141	10	0	10	0	0	1	0.47	0.06	0	0	0	0
																					142	3	0	3	0	0	1	0.53	0.1	0	0	0	0				142	10	0	10	0	0	1	0.47	0.06	0	0	0	0
																					143	3	0	3	0	0	1	0.53	0.1	0	0	0	0				143	10	0	10	0	0	1	0.47	0.06	0	0	0	0
																					144	3	0	3	0	0	1	0.53	0.1	0	0	0	0				144	10	0	10	0	0	1	0.47	0.06	0	0	0	0
																					145	3	0	3	0	0	1	0.53	0.1	0	0	0	0				145	10	0	10	0	0	1	0.47	0.06	0	0	0	0
																					146	3	0	3	0	0	1	0.53	0.1	0	0	0	0				146	10	0	10	0	0	1	0.47	0.06	0	0	0	0
																					147	3	0	3	0	0	1	0.53	0.1	0	0	0	0				147	10	1	9.5	0	0	1	0.47	0.06	0	0	0	0
																					148	3	0	3	0	0	1	0.53	0.1	0	0	0	0				148	9	1	8.5	0	0	1	0.47	0.06	0	0	0	0
																					149	3	0	3	0	0	1	0.53	0.1	0	0	0	0				149	8	0	8	0	0	1	0.47	0.06	0	0	0	0
																					150	3	0	3	0	0	1	0.53	0.1	0	0	0	0				150	8	0	8	0	0	1	0.47	0.06	0	0	0	0
																					151	3	0	3	0	0	1	0.53	0.1	0	0	0	0				151	8	1	7.5	0	0	1	0.47	0.06	0	0	0	0
																					152	3	1	2.5	0	0	1	0.53	0.1	0	0	0	0				152	7	1	6.5	0	0	1	0.47	0.06	0	0	0	0
																					153	2	0	2	0	0	1	0.53	0.1	0	0	0	0				153	6	0	6	0	0	1	0.47	0.06	0	0	0	0
																					154	2	0	2	0	0	1	0.53	0.1	0	0	0	0				154	6	0	6	0	0	1	0.47	0.06	0	0	0	0
																					155	2	0	2	0	0	1	0.53	0.1	0	0	0	0				155	6	0	6	0	0	1	0.47	0.06	0	0	0	0
																					156	2	0	2	0	0	1	0.53	0.1	0	0	0	0				156	6	2	5	0	0	1	0.47	0.06	0	0	0	0
																					157	2	0	2	0	0	1	0.53	0.1	0	0	0	0				157	4	0	4	0	0	1	0.47	0.06	0	0	0	0
																					158	2	0	2	0	0	1	0.53	0.1	0	0	0	0				158	4	0	4	0	0	1	0.47	0.06	0	0	0	0
																					159	2	0	2	0	0	1	0.53	0.1	0	0	0	0				159	4	0	4	0	0	1	0.47	0.06	0	0	0	0
																					160	2	0	2	0	0	1	0.53	0.1	0	0	0	0				160	4	0	4	0	0	1	0.47	0.06	0	0	0	0
																					161	2	0	2	0	0	1	0.53	0.1	0	0	0	0				161	4	0	4	0	0	1	0.47	0.06	0	0	0	0
																					162	2	0	2	0	0	1	0.53	0.1	0	0	0	0				162	4	0	4	0	0	1	0.47	0.06	0	0	0	0
																					163	2	0	2	0	0	1	0.53	0.1	0	0	0	0				163	4	0	4	0	0	1	0.47	0.06	0	0	0	0
																					164	2	0	2	0	0	1	0.53	0.1	0	0	0	0				164	4	0	4	0	0	1	0.47	0.06	0	0	0	0
																					165	2	0	2	0	0	1	0.53	0.1	0	0	0	0				165	4	0	4	0	0	1	0.47	0.06	0	0	0	0
																					166	2	0	2	0	0	1	0.53	0.1	0	0	0	0				166	4	0	4	0	0	1	0.47	0.06	0	0	0	0
																					167	2	0	2	0	0	1	0.53	0.1	0	0	0	0				167	4	1	3.5	0	0	1	0.47	0.06	0	0	0	0
																					168	2	0	2	0	0	1	0.53	0.1	0	0	0	0				168	3	1	2.5	0	0	1	0.47	0.06	0	0	0	0
																					169	2	0	2	0	0	1	0.53	0.1	0	0	0	0				169	2	0	2	0	0	1	0.47	0.06	0	0	0	0
																					170	2	0	2	0	0	1	0.53	0.1	0	0	0	0				170	2	0	2	0	0	1	0.47	0.06	0	0	0	0
																					171	2	1	1.5	0	0	1	0.53	0.1	0	0	0	0				171	2	1	1.5	0	0	1	0.47	0.06	0	0	0	0
																					172	1	0	1	0	0	1	0.53	0.1	0	0	0	0				172	1	0	1	0	0	1	0.47	0.06	0	0	0	0
																					173	1	1	0.5	0	0	1	0.53	0.1	0	0	0	0				173	1	1	0.5	0	0	1	0.47	0.06	0	0	0	0
																				CC	0	85	0	85	5	0.06	0.94	0.94	0.03	0.059	0.026	0.06	0.03
																					1	80	0	80	0	0	1	0.94	0.03	0	0	0	0
																					2	80	0	80	2	0.03	0.98	0.92	0.03	0.024	0.016	0.03	0.02
																					3	78	0	78	1	0.01	0.99	0.91	0.03	0.012	0.012	0.01	0.01
																					4	77	0	77	4	0.05	0.95	0.86	0.04	0.047	0.023	0.05	0.03
																					5	73	0	73	2	0.03	0.97	0.84	0.04	0.024	0.016	0.03	0.02
																					6	71	0	71	1	0.01	0.99	0.82	0.04	0.012	0.012	0.01	0.01
																					7	70	0	70	1	0.01	0.99	0.81	0.04	0.012	0.012	0.01	0.01
																					8	69	0	69	0	0	1	0.81	0.04	0	0	0	0
																					9	69	0	69	3	0.04	0.96	0.78	0.05	0.035	0.02	0.04	0.03
																					10	66	0	66	1	0.02	0.98	0.76	0.05	0.012	0.012	0.02	0.02
																					11	65	0	65	0	0	1	0.76	0.05	0	0	0	0
																					12	65	0	65	0	0	1	0.76	0.05	0	0	0	0
																					13	65	0	65	0	0	1	0.76	0.05	0	0	0	0
																					14	65	0	65	1	0.02	0.98	0.75	0.05	0.012	0.012	0.02	0.02
																					15	64	0	64	0	0	1	0.75	0.05	0	0	0	0
																					16	64	0	64	0	0	1	0.75	0.05	0	0	0	0
																					17	64	0	64	0	0	1	0.75	0.05	0	0	0	0
																					18	64	1	63.5	2	0.03	0.97	0.73	0.05	0.024	0.017	0.03	0.02
																					19	61	1	60.5	0	0	1	0.73	0.05	0	0	0	0
																					20	60	0	60	0	0	1	0.73	0.05	0	0	0	0
																					21	60	0	60	0	0	1	0.73	0.05	0	0	0	0
																					22	60	0	60	0	0	1	0.73	0.05	0	0	0	0
																					23	60	0	60	1	0.02	0.98	0.72	0.05	0.012	0.012	0.02	0.02
																					24	59	0	59	1	0.02	0.98	0.7	0.05	0.012	0.012	0.02	0.02
																					25	58	0	58	0	0	1	0.7	0.05	0	0	0	0
																					26	58	0	58	0	0	1	0.7	0.05	0	0	0	0
																					27	58	0	58	0	0	1	0.7	0.05	0	0	0	0
																					28	58	1	57.5	1	0.02	0.98	0.69	0.05	0.012	0.012	0.02	0.02
																					29	56	0	56	0	0	1	0.69	0.05	0	0	0	0
																					30	56	0	56	0	0	1	0.69	0.05	0	0	0	0
																					31	56	0	56	0	0	1	0.69	0.05	0	0	0	0
																					32	56	0	56	0	0	1	0.69	0.05	0	0	0	0
																					33	56	0	56	0	0	1	0.69	0.05	0	0	0	0
																					34	56	0	56	1	0.02	0.98	0.68	0.05	0.012	0.012	0.02	0.02
																					35	55	0	55	0	0	1	0.68	0.05	0	0	0	0
																					36	55	1	54.5	0	0	1	0.68	0.05	0	0	0	0
																					37	54	1	53.5	0	0	1	0.68	0.05	0	0	0	0
																					38	53	0	53	0	0	1	0.68	0.05	0	0	0	0
																					39	53	0	53	0	0	1	0.68	0.05	0	0	0	0
																					40	53	1	52.5	0	0	1	0.68	0.05	0	0	0	0
																					41	52	0	52	0	0	1	0.68	0.05	0	0	0	0
																					42	52	0	52	1	0.02	0.98	0.67	0.05	0.013	0.013	0.02	0.02
																					43	51	2	50	0	0	1	0.67	0.05	0	0	0	0
																					44	49	0	49	0	0	1	0.67	0.05	0	0	0	0
																					45	49	0	49	0	0	1	0.67	0.05	0	0	0	0
																					46	49	0	49	0	0	1	0.67	0.05	0	0	0	0
																					47	49	0	49	0	0	1	0.67	0.05	0	0	0	0
																					48	49	1	48.5	0	0	1	0.67	0.05	0	0	0	0
																					49	48	0	48	0	0	1	0.67	0.05	0	0	0	0
																					50	48	0	48	0	0	1	0.67	0.05	0	0	0	0
																					51	48	0	48	1	0.02	0.98	0.65	0.05	0.014	0.014	0.02	0.02
																					52	47	2	46	0	0	1	0.65	0.05	0	0	0	0
																					53	45	1	44.5	1	0.02	0.98	0.64	0.05	0.015	0.015	0.02	0.02
																					54	43	0	43	0	0	1	0.64	0.05	0	0	0	0
																					55	43	0	43	0	0	1	0.64	0.05	0	0	0	0
																					56	43	1	42.5	0	0	1	0.64	0.05	0	0	0	0
																					57	42	0	42	0	0	1	0.64	0.05	0	0	0	0
																					58	42	0	42	0	0	1	0.64	0.05	0	0	0	0
																					59	42	0	42	0	0	1	0.64	0.05	0	0	0	0
																					60	42	0	42	2	0.05	0.95	0.61	0.05	0.03	0.021	0.05	0.03
																					61	40	0	40	0	0	1	0.61	0.05	0	0	0	0
																					62	40	1	39.5	0	0	1	0.61	0.05	0	0	0	0
																					63	39	0	39	0	0	1	0.61	0.05	0	0	0	0
																					64	39	2	38	0	0	1	0.61	0.05	0	0	0	0
																					65	37	0	37	0	0	1	0.61	0.05	0	0	0	0
																					66	37	0	37	0	0	1	0.61	0.05	0	0	0	0
																					67	37	0	37	0	0	1	0.61	0.05	0	0	0	0
																					68	37	0	37	0	0	1	0.61	0.05	0	0	0	0
																					69	37	0	37	0	0	1	0.61	0.05	0	0	0	0
																					70	37	0	37	0	0	1	0.61	0.05	0	0	0	0
																					71	37	1	36.5	0	0	1	0.61	0.05	0	0	0	0
																					72	36	1	35.5	0	0	1	0.61	0.05	0	0	0	0
																					73	35	0	35	0	0	1	0.61	0.05	0	0	0	0
																					74	35	0	35	1	0.03	0.97	0.59	0.06	0.017	0.017	0.03	0.03
																					75	34	0	34	0	0	1	0.59	0.06	0	0	0	0
																					76	34	1	33.5	0	0	1	0.59	0.06	0	0	0	0
																					77	33	1	32.5	0	0	1	0.59	0.06	0	0	0	0
																					78	32	0	32	1	0.03	0.97	0.57	0.06	0.018	0.018	0.03	0.03
																					79	31	1	30.5	0	0	1	0.57	0.06	0	0	0	0
																					80	30	0	30	0	0	1	0.57	0.06	0	0	0	0
																					81	30	0	30	0	0	1	0.57	0.06	0	0	0	0
																					82	30	0	30	0	0	1	0.57	0.06	0	0	0	0
																					83	30	0	30	0	0	1	0.57	0.06	0	0	0	0
																					84	30	0	30	0	0	1	0.57	0.06	0	0	0	0
																					85	30	0	30	1	0.03	0.97	0.55	0.06	0.019	0.019	0.03	0.03
																					86	29	1	28.5	0	0	1	0.55	0.06	0	0	0	0
																					87	28	0	28	0	0	1	0.55	0.06	0	0	0	0
																					88	28	4	26	0	0	1	0.55	0.06	0	0	0	0
																					89	24	0	24	0	0	1	0.55	0.06	0	0	0	0
																					90	24	0	24	0	0	1	0.55	0.06	0	0	0	0
																					91	24	1	23.5	0	0	1	0.55	0.06	0	0	0	0
																					92	23	0	23	0	0	1	0.55	0.06	0	0	0	0
																					93	23	0	23	0	0	1	0.55	0.06	0	0	0	0
																					94	23	0	23	0	0	1	0.55	0.06	0	0	0	0
																					95	23	0	23	0	0	1	0.55	0.06	0	0	0	0
																					96	23	0	23	0	0	1	0.55	0.06	0	0	0	0
																					97	23	0	23	0	0	1	0.55	0.06	0	0	0	0
																					98	23	0	23	0	0	1	0.55	0.06	0	0	0	0
																					99	23	0	23	0	0	1	0.55	0.06	0	0	0	0
																					100	23	0	23	0	0	1	0.55	0.06	0	0	0	0
																					101	23	0	23	1	0.04	0.96	0.53	0.06	0.024	0.024	0.04	0.04
																					102	22	0	22	1	0.05	0.95	0.51	0.06	0.024	0.024	0.05	0.05
																					103	21	0	21	0	0	1	0.51	0.06	0	0	0	0
																					104	21	0	21	0	0	1	0.51	0.06	0	0	0	0
																					105	21	0	21	0	0	1	0.51	0.06	0	0	0	0
																					106	21	0	21	0	0	1	0.51	0.06	0	0	0	0
																					107	21	0	21	0	0	1	0.51	0.06	0	0	0	0
																					108	21	0	21	0	0	1	0.51	0.06	0	0	0	0
																					109	21	0	21	0	0	1	0.51	0.06	0	0	0	0
																					110	21	0	21	0	0	1	0.51	0.06	0	0	0	0
																					111	21	0	21	0	0	1	0.51	0.06	0	0	0	0
																					112	21	0	21	0	0	1	0.51	0.06	0	0	0	0
																					113	21	0	21	0	0	1	0.51	0.06	0	0	0	0
																					114	21	1	20.5	0	0	1	0.51	0.06	0	0	0	0
																					115	20	1	19.5	0	0	1	0.51	0.06	0	0	0	0
																					116	19	0	19	0	0	1	0.51	0.06	0	0	0	0
																					117	19	0	19	0	0	1	0.51	0.06	0	0	0	0
																					118	19	1	18.5	0	0	1	0.51	0.06	0	0	0	0
																					119	18	0	18	0	0	1	0.51	0.06	0	0	0	0
																					120	18	1	17.5	0	0	1	0.51	0.06	0	0	0	0
																					121	17	1	16.5	0	0	1	0.51	0.06	0	0	0	0
																					122	16	0	16	0	0	1	0.51	0.06	0	0	0	0
																					123	16	0	16	0	0	1	0.51	0.06	0	0	0	0
																					124	16	3	14.5	0	0	1	0.51	0.06	0	0	0	0
																					125	13	0	13	0	0	1	0.51	0.06	0	0	0	0
																					126	13	0	13	0	0	1	0.51	0.06	0	0	0	0
																					127	13	0	13	0	0	1	0.51	0.06	0	0	0	0
																					128	13	1	12.5	0	0	1	0.51	0.06	0	0	0	0
																					129	12	0	12	0	0	1	0.51	0.06	0	0	0	0
																					130	12	0	12	0	0	1	0.51	0.06	0	0	0	0
																					131	12	0	12	0	0	1	0.51	0.06	0	0	0	0
																					132	12	0	12	0	0	1	0.51	0.06	0	0	0	0
																					133	12	1	11.5	0	0	1	0.51	0.06	0	0	0	0
																					134	11	0	11	0	0	1	0.51	0.06	0	0	0	0
																					135	11	0	11	0	0	1	0.51	0.06	0	0	0	0
																					136	11	2	10	0	0	1	0.51	0.06	0	0	0	0
																					137	9	0	9	0	0	1	0.51	0.06	0	0	0	0
																					138	9	0	9	1	0.11	0.89	0.45	0.08	0.056	0.053	0.12	0.12
																					139	8	1	7.5	0	0	1	0.45	0.08	0	0	0	0
																					140	7	0	7	0	0	1	0.45	0.08	0	0	0	0
																					141	7	0	7	0	0	1	0.45	0.08	0	0	0	0
																					142	7	0	7	0	0	1	0.45	0.08	0	0	0	0
																					143	7	0	7	0	0	1	0.45	0.08	0	0	0	0
																					144	7	0	7	0	0	1	0.45	0.08	0	0	0	0
																					145	7	0	7	0	0	1	0.45	0.08	0	0	0	0
																					146	7	0	7	0	0	1	0.45	0.08	0	0	0	0
																					147	7	1	6.5	0	0	1	0.45	0.08	0	0	0	0
																					148	6	1	5.5	0	0	1	0.45	0.08	0	0	0	0
																					149	5	0	5	0	0	1	0.45	0.08	0	0	0	0
																					150	5	0	5	0	0	1	0.45	0.08	0	0	0	0
																					151	5	1	4.5	0	0	1	0.45	0.08	0	0	0	0
																					152	4	0	4	0	0	1	0.45	0.08	0	0	0	0
																					153	4	0	4	0	0	1	0.45	0.08	0	0	0	0
																					154	4	0	4	0	0	1	0.45	0.08	0	0	0	0
																					155	4	0	4	0	0	1	0.45	0.08	0	0	0	0
																					156	4	2	3	0	0	1	0.45	0.08	0	0	0	0
																					157	2	0	2	0	0	1	0.45	0.08	0	0	0	0
																					158	2	0	2	0	0	1	0.45	0.08	0	0	0	0
																					159	2	0	2	0	0	1	0.45	0.08	0	0	0	0
																					160	2	0	2	0	0	1	0.45	0.08	0	0	0	0
																					161	2	0	2	0	0	1	0.45	0.08	0	0	0	0
																					162	2	0	2	0	0	1	0.45	0.08	0	0	0	0
																					163	2	0	2	0	0	1	0.45	0.08	0	0	0	0
																					164	2	0	2	0	0	1	0.45	0.08	0	0	0	0
																					165	2	0	2	0	0	1	0.45	0.08	0	0	0	0
																					166	2	0	2	0	0	1	0.45	0.08	0	0	0	0
																					167	2	1	1.5	0	0	1	0.45	0.08	0	0	0	0
																					168	1	1	0.5	0	0	1	0.45	0.08	0	0	0	0

## Sheet: rs797
Time	GG	AG	AA	GG	AG-AA	GG-AG	AA	GG-AA	AG									Life Table																Life Table
0	0.93	0.89		0.93	0.89	0.93		0.93	0.89									First-order Controls		Interval Start Time	Number Entering Interval	Number Withdrawing during Interval	Number Exposed to Risk	Number of Terminal Events	Proportion Terminating	Proportion Surviving	Cumulative Proportion Surviving at End of Interval	Std. Error of Cumulative Proportion Surviving at End of Interval	Probability Density	Std. Error of Probability Density	Hazard Rate	Std. Error of Hazard Rate		First-order Controls		Interval Start Time	Number Entering Interval	Number Withdrawing during Interval	Number Exposed to Risk	Number of Terminal Events	Proportion Terminating	Proportion Surviving	Cumulative Proportion Surviving at End of Interval	Std. Error of Cumulative Proportion Surviving at End of Interval	Probability Density	Std. Error of Probability Density	Hazard Rate	Std. Error of Hazard Rate
1	0.92	0.89		0.92	0.89	0.92		0.92	0.89									SNPrs1800797 Codominant	GG	0	106	0	106	7	0.07	0.93	0.93	0.02	0.066	0.024	0.07	0.03		SNPrs1800797 Dominant	GG	0	106	0	106	7	0.07	0.93	0.93	0.02	0.066	0.024	0.07	0.03
2	0.89	0.89		0.89	0.89	0.89		0.89	0.89											1	99	0	99	1	0.01	0.99	0.92	0.03	0.009	0.009	0.01	0.01				1	99	0	99	1	0.01	0.99	0.92	0.03	0.009	0.009	0.01	0.01
3	0.86	0.89		0.86	0.89	0.86		0.86	0.89											2	98	0	98	4	0.04	0.96	0.89	0.03	0.038	0.019	0.04	0.02				2	98	0	98	4	0.04	0.96	0.89	0.03	0.038	0.019	0.04	0.02
4	0.83	0.83		0.83	0.83	0.83		0.83	0.83											3	94	0	94	3	0.03	0.97	0.86	0.03	0.028	0.016	0.03	0.02				3	94	0	94	3	0.03	0.97	0.86	0.03	0.028	0.016	0.03	0.02
5	0.81	0.83		0.81	0.83	0.81		0.81	0.83											4	91	0	91	3	0.03	0.97	0.83	0.04	0.028	0.016	0.03	0.02				4	91	0	91	3	0.03	0.97	0.83	0.04	0.028	0.016	0.03	0.02
6	0.8	0.83		0.8	0.83	0.81		0.8	0.83											5	88	0	88	2	0.02	0.98	0.81	0.04	0.019	0.013	0.02	0.02				5	88	0	88	2	0.02	0.98	0.81	0.04	0.019	0.013	0.02	0.02
7	0.79	0.83		0.79	0.83	0.8		0.79	0.83											6	86	0	86	1	0.01	0.99	0.8	0.04	0.009	0.009	0.01	0.01				6	86	0	86	1	0.01	0.99	0.8	0.04	0.009	0.009	0.01	0.01
8	0.78	0.83		0.78	0.83	0.79		0.78	0.83											7	85	0	85	1	0.01	0.99	0.79	0.04	0.009	0.009	0.01	0.01				7	85	0	85	1	0.01	0.99	0.79	0.04	0.009	0.009	0.01	0.01
9	0.75	0.83		0.75	0.83	0.77		0.75	0.83											8	84	0	84	1	0.01	0.99	0.78	0.04	0.009	0.009	0.01	0.01				8	84	0	84	1	0.01	0.99	0.78	0.04	0.009	0.009	0.01	0.01
10	0.74	0.83		0.74	0.83	0.75		0.74	0.83											9	83	0	83	3	0.04	0.96	0.75	0.04	0.028	0.016	0.04	0.02				9	83	0	83	3	0.04	0.96	0.75	0.04	0.028	0.016	0.04	0.02
11	0.74	0.83		0.74	0.83	0.75		0.74	0.83											10	80	0	80	2	0.03	0.98	0.74	0.04	0.019	0.013	0.03	0.02				10	80	0	80	2	0.03	0.98	0.74	0.04	0.019	0.013	0.03	0.02
12	0.73	0.83		0.73	0.83	0.74		0.73	0.83											11	78	0	78	0	0	1	0.74	0.04	0	0	0	0				11	78	0	78	0	0	1	0.74	0.04	0	0	0	0
13	0.7	0.83		0.7	0.83	0.72		0.7	0.83											12	78	0	78	1	0.01	0.99	0.73	0.04	0.009	0.009	0.01	0.01				12	78	0	78	1	0.01	0.99	0.73	0.04	0.009	0.009	0.01	0.01
14	0.69	0.83		0.69	0.83	0.71		0.69	0.83											13	77	0	77	3	0.04	0.96	0.7	0.04	0.028	0.016	0.04	0.02				13	77	0	77	3	0.04	0.96	0.7	0.04	0.028	0.016	0.04	0.02
15	0.68	0.83		0.68	0.83	0.7		0.68	0.83											14	74	0	74	1	0.01	0.99	0.69	0.04	0.009	0.009	0.01	0.01				14	74	0	74	1	0.01	0.99	0.69	0.04	0.009	0.009	0.01	0.01
16	0.68	0.83		0.68	0.83	0.7		0.68	0.83											15	73	0	73	1	0.01	0.99	0.68	0.05	0.009	0.009	0.01	0.01				15	73	0	73	1	0.01	0.99	0.68	0.05	0.009	0.009	0.01	0.01
17	0.68	0.83		0.68	0.83	0.7		0.68	0.83											16	72	0	72	0	0	1	0.68	0.05	0	0	0	0				16	72	0	72	0	0	1	0.68	0.05	0	0	0	0
18	0.66	0.83		0.66	0.83	0.69		0.66	0.83											17	72	0	72	0	0	1	0.68	0.05	0	0	0	0				17	72	0	72	0	0	1	0.68	0.05	0	0	0	0
19	0.66	0.83		0.66	0.83	0.69		0.66	0.83											18	72	0	72	2	0.03	0.97	0.66	0.05	0.019	0.013	0.03	0.02				18	72	0	72	2	0.03	0.97	0.66	0.05	0.019	0.013	0.03	0.02
20	0.66	0.83		0.66	0.83	0.69		0.66	0.83											19	70	1	69.5	0	0	1	0.66	0.05	0	0	0	0				19	70	1	69.5	0	0	1	0.66	0.05	0	0	0	0
21	0.66	0.83		0.66	0.83	0.69		0.66	0.83	Median Survival Time				Overall Comparisons						20	69	0	69	0	0	1	0.66	0.05	0	0	0	0				20	69	0	69	0	0	1	0.66	0.05	0	0	0	0
22	0.66	0.83		0.66	0.83	0.69		0.66	0.83	First-order Controls		Med Time			Chi-Square	df	Sig.			21	69	0	69	0	0	1	0.66	0.05	0	0	0	0				21	69	0	69	0	0	1	0.66	0.05	0	0	0	0
23	0.65	0.83		0.65	0.83	0.68		0.65	0.83	SNPrs1800797 Codominant	GG	101.93		Log Rank (Mantel-Cox)	2.065	1	0.151			22	69	0	69	0	0	1	0.66	0.05	0	0	0	0				22	69	0	69	0	0	1	0.66	0.05	0	0	0	0
24	0.64	0.83		0.64	0.83	0.67		0.64	0.83		AG	173		The vector of trend weights is -1, 1. This is the default.						23	69	0	69	1	0.01	0.99	0.65	0.05	0.01	0.01	0.01	0.01				23	69	0	69	1	0.01	0.99	0.65	0.05	0.01	0.01	0.01	0.01
25	0.64	0.83		0.64	0.83	0.67		0.64	0.83											24	68	0	68	1	0.01	0.99	0.64	0.05	0.01	0.01	0.01	0.01				24	68	0	68	1	0.01	0.99	0.64	0.05	0.01	0.01	0.01	0.01
26	0.64	0.83		0.64	0.83	0.67		0.64	0.83	Overall Comparisonsa										25	67	0	67	0	0	1	0.64	0.05	0	0	0	0				25	67	0	67	0	0	1	0.64	0.05	0	0	0	0
27	0.64	0.83		0.64	0.83	0.67		0.64	0.83	Wilcoxon (Gehan) Statistic	df	Sig.								26	67	0	67	0	0	1	0.64	0.05	0	0	0	0				26	67	0	67	0	0	1	0.64	0.05	0	0	0	0
28	0.63	0.83		0.63	0.83	0.66		0.63	0.83	1.61	1	0.205								27	67	0	67	0	0	1	0.64	0.05	0	0	0	0				27	67	0	67	0	0	1	0.64	0.05	0	0	0	0
29	0.63	0.83		0.63	0.83	0.66		0.63	0.83	a Comparisons are exact.										28	67	3	65.5	1	0.02	0.98	0.63	0.05	0.01	0.01	0.02	0.02				28	67	3	65.5	1	0.02	0.98	0.63	0.05	0.01	0.01	0.02	0.02
30	0.63	0.83		0.63	0.83	0.66		0.63	0.83											29	63	0	63	0	0	1	0.63	0.05	0	0	0	0				29	63	0	63	0	0	1	0.63	0.05	0	0	0	0
31	0.63	0.83		0.63	0.83	0.66		0.63	0.83											30	63	0	63	0	0	1	0.63	0.05	0	0	0	0				30	63	0	63	0	0	1	0.63	0.05	0	0	0	0
32	0.63	0.83		0.63	0.83	0.66		0.63	0.83											31	63	0	63	0	0	1	0.63	0.05	0	0	0	0				31	63	0	63	0	0	1	0.63	0.05	0	0	0	0
33	0.63	0.83		0.63	0.83	0.66		0.63	0.83											32	63	0	63	0	0	1	0.63	0.05	0	0	0	0				32	63	0	63	0	0	1	0.63	0.05	0	0	0	0
34	0.63	0.77		0.63	0.77	0.65		0.63	0.77											33	63	0	63	0	0	1	0.63	0.05	0	0	0	0				33	63	0	63	0	0	1	0.63	0.05	0	0	0	0
35	0.63	0.77		0.63	0.77	0.65		0.63	0.77											34	63	0	63	0	0	1	0.63	0.05	0	0	0	0				34	63	0	63	0	0	1	0.63	0.05	0	0	0	0
36	0.63	0.77		0.63	0.77	0.65		0.63	0.77											35	63	0	63	0	0	1	0.63	0.05	0	0	0	0				35	63	0	63	0	0	1	0.63	0.05	0	0	0	0
37	0.63	0.77		0.63	0.77	0.65		0.63	0.77											36	63	2	62	0	0	1	0.63	0.05	0	0	0	0				36	63	2	62	0	0	1	0.63	0.05	0	0	0	0
38	0.63	0.77		0.63	0.77	0.65		0.63	0.77											37	61	0	61	0	0	1	0.63	0.05	0	0	0	0				37	61	0	61	0	0	1	0.63	0.05	0	0	0	0
39	0.63	0.77		0.63	0.77	0.65		0.63	0.77											38	61	0	61	0	0	1	0.63	0.05	0	0	0	0				38	61	0	61	0	0	1	0.63	0.05	0	0	0	0
40	0.63	0.77		0.63	0.77	0.65		0.63	0.77											39	61	0	61	0	0	1	0.63	0.05	0	0	0	0				39	61	0	61	0	0	1	0.63	0.05	0	0	0	0
41	0.63	0.77		0.63	0.77	0.65		0.63	0.77											40	61	1	60.5	0	0	1	0.63	0.05	0	0	0	0				40	61	1	60.5	0	0	1	0.63	0.05	0	0	0	0
42	0.62	0.77		0.62	0.77	0.64		0.62	0.77											41	60	0	60	0	0	1	0.63	0.05	0	0	0	0				41	60	0	60	0	0	1	0.63	0.05	0	0	0	0
43	0.62	0.77		0.62	0.77	0.64		0.62	0.77											42	60	0	60	1	0.02	0.98	0.62	0.05	0.011	0.01	0.02	0.02				42	60	0	60	1	0.02	0.98	0.62	0.05	0.011	0.01	0.02	0.02
44	0.62	0.77		0.62	0.77	0.64		0.62	0.77											43	59	2	58	0	0	1	0.62	0.05	0	0	0	0				43	59	2	58	0	0	1	0.62	0.05	0	0	0	0
45	0.62	0.77		0.62	0.77	0.64		0.62	0.77											44	57	0	57	0	0	1	0.62	0.05	0	0	0	0				44	57	0	57	0	0	1	0.62	0.05	0	0	0	0
46	0.62	0.77		0.62	0.77	0.64		0.62	0.77											45	57	0	57	0	0	1	0.62	0.05	0	0	0	0				45	57	0	57	0	0	1	0.62	0.05	0	0	0	0
47	0.62	0.77		0.62	0.77	0.64		0.62	0.77											46	57	0	57	0	0	1	0.62	0.05	0	0	0	0				46	57	0	57	0	0	1	0.62	0.05	0	0	0	0
48	0.61	0.77		0.61	0.77	0.63		0.61	0.77											47	57	0	57	0	0	1	0.62	0.05	0	0	0	0				47	57	0	57	0	0	1	0.62	0.05	0	0	0	0
49	0.61	0.77		0.61	0.77	0.63		0.61	0.77											48	57	1	56.5	1	0.02	0.98	0.61	0.05	0.011	0.011	0.02	0.02				48	57	1	56.5	1	0.02	0.98	0.61	0.05	0.011	0.011	0.02	0.02
50	0.61	0.77		0.61	0.77	0.63		0.61	0.77											49	55	0	55	0	0	1	0.61	0.05	0	0	0	0				49	55	0	55	0	0	1	0.61	0.05	0	0	0	0
51	0.6	0.77		0.6	0.77	0.62		0.6	0.77	Median Survival Time				Overall Comparisons						50	55	0	55	0	0	1	0.61	0.05	0	0	0	0				50	55	0	55	0	0	1	0.61	0.05	0	0	0	0
52	0.6	0.77		0.6	0.77	0.62		0.6	0.77	First-order Controls		Med Time			Chi-Square	df	Sig.			51	55	0	55	1	0.02	0.98	0.6	0.05	0.011	0.011	0.02	0.02				51	55	0	55	1	0.02	0.98	0.6	0.05	0.011	0.011	0.02	0.02
53	0.59	0.77		0.59	0.77	0.61		0.59	0.77	SNPrs1800797 Dominant	GG	101.93		Log Rank (Mantel-Cox)	2.065	1	0.151			52	54	2	53	0	0	1	0.6	0.05	0	0	0	0				52	54	2	53	0	0	1	0.6	0.05	0	0	0	0
54	0.59	0.77		0.59	0.77	0.61		0.59	0.77		AG-AA	173		The vector of trend weights is -1, 1. This is the default.						53	52	2	51	1	0.02	0.98	0.59	0.05	0.012	0.012	0.02	0.02				53	52	2	51	1	0.02	0.98	0.59	0.05	0.012	0.012	0.02	0.02
55	0.58	0.77		0.58	0.77	0.6		0.58	0.77											54	49	0	49	0	0	1	0.59	0.05	0	0	0	0				54	49	0	49	0	0	1	0.59	0.05	0	0	0	0
56	0.58	0.77		0.58	0.77	0.6		0.58	0.77	Overall Comparisonsa										55	49	0	49	1	0.02	0.98	0.58	0.05	0.012	0.012	0.02	0.02				55	49	0	49	1	0.02	0.98	0.58	0.05	0.012	0.012	0.02	0.02
57	0.58	0.77		0.58	0.77	0.6		0.58	0.77	Wilcoxon (Gehan) Statistic	df	Sig.								56	48	1	47.5	0	0	1	0.58	0.05	0	0	0	0				56	48	1	47.5	0	0	1	0.58	0.05	0	0	0	0
58	0.58	0.77		0.58	0.77	0.6		0.58	0.77	1.61	1	0.205								57	47	0	47	0	0	1	0.58	0.05	0	0	0	0				57	47	0	47	0	0	1	0.58	0.05	0	0	0	0
59	0.58	0.77		0.58	0.77	0.6		0.58	0.77	a Comparisons are exact.										58	47	0	47	0	0	1	0.58	0.05	0	0	0	0				58	47	0	47	0	0	1	0.58	0.05	0	0	0	0
60	0.56	0.7		0.56	0.7	0.58		0.56	0.7											59	47	0	47	0	0	1	0.58	0.05	0	0	0	0				59	47	0	47	0	0	1	0.58	0.05	0	0	0	0
61	0.56	0.7		0.56	0.7	0.58		0.56	0.7											60	47	0	47	1	0.02	0.98	0.56	0.05	0.012	0.012	0.02	0.02				60	47	0	47	1	0.02	0.98	0.56	0.05	0.012	0.012	0.02	0.02
62	0.56	0.7		0.56	0.7	0.58		0.56	0.7											61	46	0	46	0	0	1	0.56	0.05	0	0	0	0				61	46	0	46	0	0	1	0.56	0.05	0	0	0	0
63	0.56	0.7		0.56	0.7	0.58		0.56	0.7											62	46	1	45.5	0	0	1	0.56	0.05	0	0	0	0				62	46	1	45.5	0	0	1	0.56	0.05	0	0	0	0
64	0.56	0.7		0.56	0.7	0.58		0.56	0.7											63	45	0	45	0	0	1	0.56	0.05	0	0	0	0				63	45	0	45	0	0	1	0.56	0.05	0	0	0	0
65	0.56	0.7		0.56	0.7	0.58		0.56	0.7											64	45	4	43	0	0	1	0.56	0.05	0	0	0	0				64	45	4	43	0	0	1	0.56	0.05	0	0	0	0
66	0.56	0.7		0.56	0.7	0.58		0.56	0.7											65	41	0	41	0	0	1	0.56	0.05	0	0	0	0				65	41	0	41	0	0	1	0.56	0.05	0	0	0	0
67	0.56	0.7		0.56	0.7	0.58		0.56	0.7											66	41	0	41	0	0	1	0.56	0.05	0	0	0	0				66	41	0	41	0	0	1	0.56	0.05	0	0	0	0
68	0.56	0.7		0.56	0.7	0.58		0.56	0.7											67	41	0	41	0	0	1	0.56	0.05	0	0	0	0				67	41	0	41	0	0	1	0.56	0.05	0	0	0	0
69	0.56	0.7		0.56	0.7	0.58		0.56	0.7											68	41	0	41	0	0	1	0.56	0.05	0	0	0	0				68	41	0	41	0	0	1	0.56	0.05	0	0	0	0
70	0.56	0.7		0.56	0.7	0.58		0.56	0.7											69	41	0	41	0	0	1	0.56	0.05	0	0	0	0				69	41	0	41	0	0	1	0.56	0.05	0	0	0	0
71	0.56	0.7		0.56	0.7	0.58		0.56	0.7											70	41	0	41	0	0	1	0.56	0.05	0	0	0	0				70	41	0	41	0	0	1	0.56	0.05	0	0	0	0
72	0.56	0.7		0.56	0.7	0.58		0.56	0.7											71	41	1	40.5	0	0	1	0.56	0.05	0	0	0	0				71	41	1	40.5	0	0	1	0.56	0.05	0	0	0	0
73	0.56	0.7		0.56	0.7	0.58		0.56	0.7											72	40	0	40	0	0	1	0.56	0.05	0	0	0	0				72	40	0	40	0	0	1	0.56	0.05	0	0	0	0
74	0.55	0.7		0.55	0.7	0.57		0.55	0.7											73	40	0	40	0	0	1	0.56	0.05	0	0	0	0				73	40	0	40	0	0	1	0.56	0.05	0	0	0	0
75	0.55	0.7		0.55	0.7	0.57		0.55	0.7											74	40	0	40	1	0.03	0.98	0.55	0.05	0.014	0.014	0.03	0.03				74	40	0	40	1	0.03	0.98	0.55	0.05	0.014	0.014	0.03	0.03
76	0.55	0.7		0.55	0.7	0.57		0.55	0.7											75	39	0	39	0	0	1	0.55	0.05	0	0	0	0				75	39	0	39	0	0	1	0.55	0.05	0	0	0	0
77	0.55	0.7		0.55	0.7	0.57		0.55	0.7											76	39	2	38	0	0	1	0.55	0.05	0	0	0	0				76	39	2	38	0	0	1	0.55	0.05	0	0	0	0
78	0.53	0.7		0.53	0.7	0.56		0.53	0.7											77	37	1	36.5	0	0	1	0.55	0.05	0	0	0	0				77	37	1	36.5	0	0	1	0.55	0.05	0	0	0	0
79	0.53	0.7		0.53	0.7	0.56		0.53	0.7											78	36	0	36	1	0.03	0.97	0.53	0.05	0.015	0.015	0.03	0.03				78	36	0	36	1	0.03	0.97	0.53	0.05	0.015	0.015	0.03	0.03
80	0.53	0.7		0.53	0.7	0.56		0.53	0.7											79	35	1	34.5	0	0	1	0.53	0.05	0	0	0	0				79	35	1	34.5	0	0	1	0.53	0.05	0	0	0	0
81	0.53	0.7		0.53	0.7	0.56		0.53	0.7	Median Survival Time										80	34	0	34	0	0	1	0.53	0.05	0	0	0	0				80	34	0	34	0	0	1	0.53	0.05	0	0	0	0
82	0.53	0.7		0.53	0.7	0.56		0.53	0.7	First-order Controls		Med Time								81	34	0	34	0	0	1	0.53	0.05	0	0	0	0				81	34	0	34	0	0	1	0.53	0.05	0	0	0	0
83	0.53	0.7		0.53	0.7	0.56		0.53	0.7	SNPrs1800797 Recessive	GG-AG	138.31								82	34	0	34	0	0	1	0.53	0.05	0	0	0	0				82	34	0	34	0	0	1	0.53	0.05	0	0	0	0
84	0.53	0.7		0.53	0.7	0.56		0.53	0.7											83	34	0	34	0	0	1	0.53	0.05	0	0	0	0				83	34	0	34	0	0	1	0.53	0.05	0	0	0	0
85	0.52	0.7		0.52	0.7	0.54		0.52	0.7	Overall Comparisonsa										84	34	0	34	0	0	1	0.53	0.05	0	0	0	0				84	34	0	34	0	0	1	0.53	0.05	0	0	0	0
86	0.52	0.7		0.52	0.7	0.54		0.52	0.7											85	34	0	34	1	0.03	0.97	0.52	0.05	0.016	0.016	0.03	0.03				85	34	0	34	1	0.03	0.97	0.52	0.05	0.016	0.016	0.03	0.03
87	0.52	0.7		0.52	0.7	0.54		0.52	0.7	a Comparisons not possible because at most one group has valid observations.										86	33	1	32.5	0	0	1	0.52	0.05	0	0	0	0				86	33	1	32.5	0	0	1	0.52	0.05	0	0	0	0
88	0.52	0.7		0.52	0.7	0.54		0.52	0.7											87	32	0	32	0	0	1	0.52	0.05	0	0	0	0				87	32	0	32	0	0	1	0.52	0.05	0	0	0	0
89	0.52	0.7		0.52	0.7	0.54		0.52	0.7											88	32	3	30.5	0	0	1	0.52	0.05	0	0	0	0				88	32	3	30.5	0	0	1	0.52	0.05	0	0	0	0
90	0.52	0.7		0.52	0.7	0.54		0.52	0.7											89	29	0	29	0	0	1	0.52	0.05	0	0	0	0				89	29	0	29	0	0	1	0.52	0.05	0	0	0	0
91	0.52	0.7		0.52	0.7	0.54		0.52	0.7											90	29	0	29	0	0	1	0.52	0.05	0	0	0	0				90	29	0	29	0	0	1	0.52	0.05	0	0	0	0
92	0.52	0.7		0.52	0.7	0.54		0.52	0.7											91	29	1	28.5	0	0	1	0.52	0.05	0	0	0	0				91	29	1	28.5	0	0	1	0.52	0.05	0	0	0	0
93	0.52	0.7		0.52	0.7	0.54		0.52	0.7											92	28	0	28	0	0	1	0.52	0.05	0	0	0	0				92	28	0	28	0	0	1	0.52	0.05	0	0	0	0
94	0.52	0.7		0.52	0.7	0.54		0.52	0.7											93	28	0	28	0	0	1	0.52	0.05	0	0	0	0				93	28	0	28	0	0	1	0.52	0.05	0	0	0	0
95	0.52	0.7		0.52	0.7	0.54		0.52	0.7											94	28	0	28	0	0	1	0.52	0.05	0	0	0	0				94	28	0	28	0	0	1	0.52	0.05	0	0	0	0
96	0.52	0.7		0.52	0.7	0.54		0.52	0.7											95	28	0	28	0	0	1	0.52	0.05	0	0	0	0				95	28	0	28	0	0	1	0.52	0.05	0	0	0	0
97	0.52	0.7		0.52	0.7	0.54		0.52	0.7											96	28	0	28	0	0	1	0.52	0.05	0	0	0	0				96	28	0	28	0	0	1	0.52	0.05	0	0	0	0
98	0.52	0.7		0.52	0.7	0.54		0.52	0.7											97	28	0	28	0	0	1	0.52	0.05	0	0	0	0				97	28	0	28	0	0	1	0.52	0.05	0	0	0	0
99	0.52	0.7		0.52	0.7	0.54		0.52	0.7											98	28	0	28	0	0	1	0.52	0.05	0	0	0	0				98	28	0	28	0	0	1	0.52	0.05	0	0	0	0
100	0.52	0.7		0.52	0.7	0.54		0.52	0.7											99	28	0	28	0	0	1	0.52	0.05	0	0	0	0				99	28	0	28	0	0	1	0.52	0.05	0	0	0	0
101	0.5	0.7		0.5	0.7	0.53		0.5	0.7											100	28	1	27.5	0	0	1	0.52	0.05	0	0	0	0				100	28	1	27.5	0	0	1	0.52	0.05	0	0	0	0
102	0.48	0.7		0.48	0.7	0.51		0.48	0.7											101	27	0	27	1	0.04	0.96	0.5	0.05	0.019	0.019	0.04	0.04				101	27	0	27	1	0.04	0.96	0.5	0.05	0.019	0.019	0.04	0.04
103	0.48	0.7		0.48	0.7	0.51		0.48	0.7											102	26	0	26	1	0.04	0.96	0.48	0.05	0.019	0.019	0.04	0.04				102	26	0	26	1	0.04	0.96	0.48	0.05	0.019	0.019	0.04	0.04
104	0.48	0.7		0.48	0.7	0.51		0.48	0.7											103	25	0	25	0	0	1	0.48	0.05	0	0	0	0				103	25	0	25	0	0	1	0.48	0.05	0	0	0	0
105	0.48	0.7		0.48	0.7	0.51		0.48	0.7											104	25	0	25	0	0	1	0.48	0.05	0	0	0	0				104	25	0	25	0	0	1	0.48	0.05	0	0	0	0
106	0.48	0.7		0.48	0.7	0.51		0.48	0.7											105	25	0	25	0	0	1	0.48	0.05	0	0	0	0				105	25	0	25	0	0	1	0.48	0.05	0	0	0	0
107	0.48	0.7		0.48	0.7	0.51		0.48	0.7											106	25	1	24.5	0	0	1	0.48	0.05	0	0	0	0				106	25	1	24.5	0	0	1	0.48	0.05	0	0	0	0
108	0.48	0.7		0.48	0.7	0.51		0.48	0.7											107	24	0	24	0	0	1	0.48	0.05	0	0	0	0				107	24	0	24	0	0	1	0.48	0.05	0	0	0	0
109	0.48	0.7		0.48	0.7	0.51		0.48	0.7											108	24	0	24	0	0	1	0.48	0.05	0	0	0	0				108	24	0	24	0	0	1	0.48	0.05	0	0	0	0
110	0.48	0.7		0.48	0.7	0.51		0.48	0.7	Median Survival Time				Overall Comparisons						109	24	0	24	0	0	1	0.48	0.05	0	0	0	0				109	24	0	24	0	0	1	0.48	0.05	0	0	0	0
111	0.48	0.7		0.48	0.7	0.51		0.48	0.7	First-order Controls		Med Time			Chi-Square	df	Sig.			110	24	0	24	0	0	1	0.48	0.05	0	0	0	0				110	24	0	24	0	0	1	0.48	0.05	0	0	0	0
112	0.48	0.7		0.48	0.7	0.51		0.48	0.7	SNPrs1800797 Overdominant	GG-AA	101.93		Log Rank (Mantel-Cox)	2.065	1	0.151			111	24	1	23.5	0	0	1	0.48	0.05	0	0	0	0				111	24	1	23.5	0	0	1	0.48	0.05	0	0	0	0
113	0.48	0.7		0.48	0.7	0.51		0.48	0.7		AG	173		The vector of trend weights is -1, 1. This is the default.						112	23	1	22.5	0	0	1	0.48	0.05	0	0	0	0				112	23	1	22.5	0	0	1	0.48	0.05	0	0	0	0
114	0.48	0.7		0.48	0.7	0.51		0.48	0.7											113	22	0	22	0	0	1	0.48	0.05	0	0	0	0				113	22	0	22	0	0	1	0.48	0.05	0	0	0	0
115	0.48	0.7		0.48	0.7	0.51		0.48	0.7	Overall Comparisonsa										114	22	1	21.5	0	0	1	0.48	0.05	0	0	0	0				114	22	1	21.5	0	0	1	0.48	0.05	0	0	0	0
116	0.48	0.7		0.48	0.7	0.51		0.48	0.7	Wilcoxon (Gehan) Statistic	df	Sig.								115	21	0	21	0	0	1	0.48	0.05	0	0	0	0				115	21	0	21	0	0	1	0.48	0.05	0	0	0	0
117	0.48	0.7		0.48	0.7	0.51		0.48	0.7	1.61	1	0.205								116	21	0	21	0	0	1	0.48	0.05	0	0	0	0				116	21	0	21	0	0	1	0.48	0.05	0	0	0	0
118	0.48	0.7		0.48	0.7	0.51		0.48	0.7	a Comparisons are exact.										117	21	0	21	0	0	1	0.48	0.05	0	0	0	0				117	21	0	21	0	0	1	0.48	0.05	0	0	0	0
119	0.48	0.7		0.48	0.7	0.51		0.48	0.7											118	21	1	20.5	0	0	1	0.48	0.05	0	0	0	0				118	21	1	20.5	0	0	1	0.48	0.05	0	0	0	0
120	0.48	0.7		0.48	0.7	0.51		0.48	0.7											119	20	0	20	0	0	1	0.48	0.05	0	0	0	0				119	20	0	20	0	0	1	0.48	0.05	0	0	0	0
121	0.48	0.7		0.48	0.7	0.51		0.48	0.7											120	20	0	20	0	0	1	0.48	0.05	0	0	0	0				120	20	0	20	0	0	1	0.48	0.05	0	0	0	0
122	0.48	0.7		0.48	0.7	0.51		0.48	0.7											121	20	1	19.5	0	0	1	0.48	0.05	0	0	0	0				121	20	1	19.5	0	0	1	0.48	0.05	0	0	0	0
123	0.48	0.7		0.48	0.7	0.51		0.48	0.7											122	19	0	19	0	0	1	0.48	0.05	0	0	0	0				122	19	0	19	0	0	1	0.48	0.05	0	0	0	0
124	0.48	0.7		0.48	0.7	0.51		0.48	0.7											123	19	0	19	0	0	1	0.48	0.05	0	0	0	0				123	19	0	19	0	0	1	0.48	0.05	0	0	0	0
125	0.48	0.7		0.48	0.7	0.51		0.48	0.7											124	19	3	17.5	0	0	1	0.48	0.05	0	0	0	0				124	19	3	17.5	0	0	1	0.48	0.05	0	0	0	0
126	0.48	0.7		0.48	0.7	0.51		0.48	0.7											125	16	0	16	0	0	1	0.48	0.05	0	0	0	0				125	16	0	16	0	0	1	0.48	0.05	0	0	0	0
127	0.48	0.7		0.48	0.7	0.51		0.48	0.7											126	16	0	16	0	0	1	0.48	0.05	0	0	0	0				126	16	0	16	0	0	1	0.48	0.05	0	0	0	0
128	0.48	0.7		0.48	0.7	0.51		0.48	0.7											127	16	0	16	0	0	1	0.48	0.05	0	0	0	0				127	16	0	16	0	0	1	0.48	0.05	0	0	0	0
129	0.48	0.7		0.48	0.7	0.51		0.48	0.7											128	16	1	15.5	0	0	1	0.48	0.05	0	0	0	0				128	16	1	15.5	0	0	1	0.48	0.05	0	0	0	0
130	0.48	0.7		0.48	0.7	0.51		0.48	0.7											129	15	0	15	0	0	1	0.48	0.05	0	0	0	0				129	15	0	15	0	0	1	0.48	0.05	0	0	0	0
131	0.48	0.7		0.48	0.7	0.51		0.48	0.7											130	15	0	15	0	0	1	0.48	0.05	0	0	0	0				130	15	0	15	0	0	1	0.48	0.05	0	0	0	0
132	0.48	0.7		0.48	0.7	0.51		0.48	0.7											131	15	0	15	0	0	1	0.48	0.05	0	0	0	0				131	15	0	15	0	0	1	0.48	0.05	0	0	0	0
133	0.48	0.7		0.48	0.7	0.51		0.48	0.7											132	15	0	15	0	0	1	0.48	0.05	0	0	0	0				132	15	0	15	0	0	1	0.48	0.05	0	0	0	0
134	0.48	0.7		0.48	0.7	0.51		0.48	0.7											133	15	1	14.5	0	0	1	0.48	0.05	0	0	0	0				133	15	1	14.5	0	0	1	0.48	0.05	0	0	0	0
135	0.48	0.7		0.48	0.7	0.51		0.48	0.7											134	14	0	14	0	0	1	0.48	0.05	0	0	0	0				134	14	0	14	0	0	1	0.48	0.05	0	0	0	0
136	0.48	0.7		0.48	0.7	0.51		0.48	0.7											135	14	0	14	0	0	1	0.48	0.05	0	0	0	0				135	14	0	14	0	0	1	0.48	0.05	0	0	0	0
137	0.48	0.7		0.48	0.7	0.51		0.48	0.7											136	14	2	13	0	0	1	0.48	0.05	0	0	0	0				136	14	2	13	0	0	1	0.48	0.05	0	0	0	0
138	0.44	0.7		0.44	0.7	0.47		0.44	0.7											137	12	0	12	0	0	1	0.48	0.05	0	0	0	0				137	12	0	12	0	0	1	0.48	0.05	0	0	0	0
139	0.44	0.7		0.44	0.7	0.47		0.44	0.7											138	12	0	12	1	0.08	0.92	0.44	0.06	0.04	0.039	0.09	0.09				138	12	0	12	1	0.08	0.92	0.44	0.06	0.04	0.039	0.09	0.09
140	0.44	0.7		0.44	0.7	0.47		0.44	0.7											139	11	1	10.5	0	0	1	0.44	0.06	0	0	0	0				139	11	1	10.5	0	0	1	0.44	0.06	0	0	0	0
141	0.44	0.7		0.44	0.7	0.47		0.44	0.7											140	10	0	10	0	0	1	0.44	0.06	0	0	0	0				140	10	0	10	0	0	1	0.44	0.06	0	0	0	0
142	0.44	0.7		0.44	0.7	0.47		0.44	0.7											141	10	0	10	0	0	1	0.44	0.06	0	0	0	0				141	10	0	10	0	0	1	0.44	0.06	0	0	0	0
143	0.44	0.7		0.44	0.7	0.47		0.44	0.7											142	10	0	10	0	0	1	0.44	0.06	0	0	0	0				142	10	0	10	0	0	1	0.44	0.06	0	0	0	0
144	0.44	0.7		0.44	0.7	0.47		0.44	0.7											143	10	0	10	0	0	1	0.44	0.06	0	0	0	0				143	10	0	10	0	0	1	0.44	0.06	0	0	0	0
145	0.44	0.7		0.44	0.7	0.47		0.44	0.7											144	10	1	9.5	0	0	1	0.44	0.06	0	0	0	0				144	10	1	9.5	0	0	1	0.44	0.06	0	0	0	0
146	0.44	0.7		0.44	0.7	0.47		0.44	0.7											145	9	0	9	0	0	1	0.44	0.06	0	0	0	0				145	9	0	9	0	0	1	0.44	0.06	0	0	0	0
147	0.44	0.7		0.44	0.7	0.47		0.44	0.7											146	9	0	9	0	0	1	0.44	0.06	0	0	0	0				146	9	0	9	0	0	1	0.44	0.06	0	0	0	0
148	0.44	0.7		0.44	0.7	0.47		0.44	0.7											147	9	1	8.5	0	0	1	0.44	0.06	0	0	0	0				147	9	1	8.5	0	0	1	0.44	0.06	0	0	0	0
149	0.44	0.7		0.44	0.7	0.47		0.44	0.7											148	8	1	7.5	0	0	1	0.44	0.06	0	0	0	0				148	8	1	7.5	0	0	1	0.44	0.06	0	0	0	0
150	0.44	0.7		0.44	0.7	0.47		0.44	0.7											149	7	0	7	0	0	1	0.44	0.06	0	0	0	0				149	7	0	7	0	0	1	0.44	0.06	0	0	0	0
151	0.44	0.7		0.44	0.7	0.47		0.44	0.7											150	7	0	7	0	0	1	0.44	0.06	0	0	0	0				150	7	0	7	0	0	1	0.44	0.06	0	0	0	0
152	0.44	0.7		0.44	0.7	0.47		0.44	0.7											151	7	1	6.5	0	0	1	0.44	0.06	0	0	0	0				151	7	1	6.5	0	0	1	0.44	0.06	0	0	0	0
153	0.44	0.7		0.44	0.7	0.47		0.44	0.7											152	6	1	5.5	0	0	1	0.44	0.06	0	0	0	0				152	6	1	5.5	0	0	1	0.44	0.06	0	0	0	0
154	0.44	0.7		0.44	0.7	0.47		0.44	0.7											153	5	0	5	0	0	1	0.44	0.06	0	0	0	0				153	5	0	5	0	0	1	0.44	0.06	0	0	0	0
155	0.44	0.7		0.44	0.7	0.47		0.44	0.7											154	5	0	5	0	0	1	0.44	0.06	0	0	0	0				154	5	0	5	0	0	1	0.44	0.06	0	0	0	0
156	0.44	0.7		0.44	0.7	0.47		0.44	0.7											155	5	0	5	0	0	1	0.44	0.06	0	0	0	0				155	5	0	5	0	0	1	0.44	0.06	0	0	0	0
157	0.44	0.7		0.44	0.7	0.47		0.44	0.7											156	5	2	4	0	0	1	0.44	0.06	0	0	0	0				156	5	2	4	0	0	1	0.44	0.06	0	0	0	0
158	0.44	0.7		0.44	0.7	0.47		0.44	0.7											157	3	0	3	0	0	1	0.44	0.06	0	0	0	0				157	3	0	3	0	0	1	0.44	0.06	0	0	0	0
159	0.44	0.7		0.44	0.7	0.47		0.44	0.7											158	3	0	3	0	0	1	0.44	0.06	0	0	0	0				158	3	0	3	0	0	1	0.44	0.06	0	0	0	0
160	0.44	0.7		0.44	0.7	0.47		0.44	0.7											159	3	0	3	0	0	1	0.44	0.06	0	0	0	0				159	3	0	3	0	0	1	0.44	0.06	0	0	0	0
161	0.44	0.7		0.44	0.7	0.47		0.44	0.7											160	3	0	3	0	0	1	0.44	0.06	0	0	0	0				160	3	0	3	0	0	1	0.44	0.06	0	0	0	0
162	0.44	0.7		0.44	0.7	0.47		0.44	0.7											161	3	0	3	0	0	1	0.44	0.06	0	0	0	0				161	3	0	3	0	0	1	0.44	0.06	0	0	0	0
163	0.44	0.7		0.44	0.7	0.47		0.44	0.7											162	3	0	3	0	0	1	0.44	0.06	0	0	0	0				162	3	0	3	0	0	1	0.44	0.06	0	0	0	0
164	0.44	0.7		0.44	0.7	0.47		0.44	0.7											163	3	0	3	0	0	1	0.44	0.06	0	0	0	0				163	3	0	3	0	0	1	0.44	0.06	0	0	0	0
165	0.44	0.7		0.44	0.7	0.47		0.44	0.7											164	3	0	3	0	0	1	0.44	0.06	0	0	0	0				164	3	0	3	0	0	1	0.44	0.06	0	0	0	0
166	0.44	0.7		0.44	0.7	0.47		0.44	0.7											165	3	0	3	0	0	1	0.44	0.06	0	0	0	0				165	3	0	3	0	0	1	0.44	0.06	0	0	0	0
167	0.44	0.7		0.44	0.7	0.47		0.44	0.7											166	3	0	3	0	0	1	0.44	0.06	0	0	0	0				166	3	0	3	0	0	1	0.44	0.06	0	0	0	0
168	0.44	0.7		0.44	0.7	0.47		0.44	0.7											167	3	0	3	0	0	1	0.44	0.06	0	0	0	0				167	3	0	3	0	0	1	0.44	0.06	0	0	0	0
169	0.44	0.7		0.44	0.7	0.47		0.44	0.7											168	3	2	2	0	0	1	0.44	0.06	0	0	0	0				168	3	2	2	0	0	1	0.44	0.06	0	0	0	0
170	0.44	0.7		0.44	0.7	0.47		0.44	0.7											169	1	0	1	0	0	1	0.44	0.06	0	0	0	0				169	1	0	1	0	0	1	0.44	0.06	0	0	0	0
171	0.44	0.7		0.44	0.7	0.47		0.44	0.7											170	1	0	1	0	0	1	0.44	0.06	0	0	0	0				170	1	0	1	0	0	1	0.44	0.06	0	0	0	0
		0.7			0.7	0.47			0.7											171	1	1	0.5	0	0	1	0.44	0.06	0	0	0	0				171	1	1	0.5	0	0	1	0.44	0.06	0	0	0	0
		0.7			0.7	0.47			0.7										AG	0	18	0	18	2	0.11	0.89	0.89	0.07	0.111	0.074	0.12	0.08			AG-AA	0	18	0	18	2	0.11	0.89	0.89	0.07	0.111	0.074	0.12	0.08
																				1	16	0	16	0	0	1	0.89	0.07	0	0	0	0				1	16	0	16	0	0	1	0.89	0.07	0	0	0	0
																				2	16	0	16	0	0	1	0.89	0.07	0	0	0	0				2	16	0	16	0	0	1	0.89	0.07	0	0	0	0
																				3	16	0	16	0	0	1	0.89	0.07	0	0	0	0				3	16	0	16	0	0	1	0.89	0.07	0	0	0	0
																				4	16	0	16	1	0.06	0.94	0.83	0.09	0.056	0.054	0.06	0.06				4	16	0	16	1	0.06	0.94	0.83	0.09	0.056	0.054	0.06	0.06
																				5	15	0	15	0	0	1	0.83	0.09	0	0	0	0				5	15	0	15	0	0	1	0.83	0.09	0	0	0	0
																				6	15	0	15	0	0	1	0.83	0.09	0	0	0	0				6	15	0	15	0	0	1	0.83	0.09	0	0	0	0
																				7	15	0	15	0	0	1	0.83	0.09	0	0	0	0				7	15	0	15	0	0	1	0.83	0.09	0	0	0	0
																				8	15	0	15	0	0	1	0.83	0.09	0	0	0	0				8	15	0	15	0	0	1	0.83	0.09	0	0	0	0
																				9	15	0	15	0	0	1	0.83	0.09	0	0	0	0				9	15	0	15	0	0	1	0.83	0.09	0	0	0	0
																				10	15	0	15	0	0	1	0.83	0.09	0	0	0	0				10	15	0	15	0	0	1	0.83	0.09	0	0	0	0
																				11	15	0	15	0	0	1	0.83	0.09	0	0	0	0				11	15	0	15	0	0	1	0.83	0.09	0	0	0	0
																				12	15	0	15	0	0	1	0.83	0.09	0	0	0	0				12	15	0	15	0	0	1	0.83	0.09	0	0	0	0
																				13	15	0	15	0	0	1	0.83	0.09	0	0	0	0				13	15	0	15	0	0	1	0.83	0.09	0	0	0	0
																				14	15	0	15	0	0	1	0.83	0.09	0	0	0	0				14	15	0	15	0	0	1	0.83	0.09	0	0	0	0
																				15	15	0	15	0	0	1	0.83	0.09	0	0	0	0				15	15	0	15	0	0	1	0.83	0.09	0	0	0	0
																				16	15	0	15	0	0	1	0.83	0.09	0	0	0	0				16	15	0	15	0	0	1	0.83	0.09	0	0	0	0
																				17	15	0	15	0	0	1	0.83	0.09	0	0	0	0				17	15	0	15	0	0	1	0.83	0.09	0	0	0	0
																				18	15	1	14.5	0	0	1	0.83	0.09	0	0	0	0				18	15	1	14.5	0	0	1	0.83	0.09	0	0	0	0
																				19	14	0	14	0	0	1	0.83	0.09	0	0	0	0				19	14	0	14	0	0	1	0.83	0.09	0	0	0	0
																				20	14	0	14	0	0	1	0.83	0.09	0	0	0	0				20	14	0	14	0	0	1	0.83	0.09	0	0	0	0
																				21	14	0	14	0	0	1	0.83	0.09	0	0	0	0				21	14	0	14	0	0	1	0.83	0.09	0	0	0	0
																				22	14	0	14	0	0	1	0.83	0.09	0	0	0	0				22	14	0	14	0	0	1	0.83	0.09	0	0	0	0
																				23	14	0	14	0	0	1	0.83	0.09	0	0	0	0				23	14	0	14	0	0	1	0.83	0.09	0	0	0	0
																				24	14	0	14	0	0	1	0.83	0.09	0	0	0	0				24	14	0	14	0	0	1	0.83	0.09	0	0	0	0
																				25	14	0	14	0	0	1	0.83	0.09	0	0	0	0				25	14	0	14	0	0	1	0.83	0.09	0	0	0	0
																				26	14	0	14	0	0	1	0.83	0.09	0	0	0	0				26	14	0	14	0	0	1	0.83	0.09	0	0	0	0
																				27	14	0	14	0	0	1	0.83	0.09	0	0	0	0				27	14	0	14	0	0	1	0.83	0.09	0	0	0	0
																				28	14	0	14	0	0	1	0.83	0.09	0	0	0	0				28	14	0	14	0	0	1	0.83	0.09	0	0	0	0
																				29	14	0	14	0	0	1	0.83	0.09	0	0	0	0				29	14	0	14	0	0	1	0.83	0.09	0	0	0	0
																				30	14	0	14	0	0	1	0.83	0.09	0	0	0	0				30	14	0	14	0	0	1	0.83	0.09	0	0	0	0
																				31	14	0	14	0	0	1	0.83	0.09	0	0	0	0				31	14	0	14	0	0	1	0.83	0.09	0	0	0	0
																				32	14	0	14	0	0	1	0.83	0.09	0	0	0	0				32	14	0	14	0	0	1	0.83	0.09	0	0	0	0
																				33	14	0	14	0	0	1	0.83	0.09	0	0	0	0				33	14	0	14	0	0	1	0.83	0.09	0	0	0	0
																				34	14	0	14	1	0.07	0.93	0.77	0.1	0.06	0.058	0.07	0.07				34	14	0	14	1	0.07	0.93	0.77	0.1	0.06	0.058	0.07	0.07
																				35	13	0	13	0	0	1	0.77	0.1	0	0	0	0				35	13	0	13	0	0	1	0.77	0.1	0	0	0	0
																				36	13	0	13	0	0	1	0.77	0.1	0	0	0	0				36	13	0	13	0	0	1	0.77	0.1	0	0	0	0
																				37	13	1	12.5	0	0	1	0.77	0.1	0	0	0	0				37	13	1	12.5	0	0	1	0.77	0.1	0	0	0	0
																				38	12	0	12	0	0	1	0.77	0.1	0	0	0	0				38	12	0	12	0	0	1	0.77	0.1	0	0	0	0
																				39	12	0	12	0	0	1	0.77	0.1	0	0	0	0				39	12	0	12	0	0	1	0.77	0.1	0	0	0	0
																				40	12	0	12	0	0	1	0.77	0.1	0	0	0	0				40	12	0	12	0	0	1	0.77	0.1	0	0	0	0
																				41	12	0	12	0	0	1	0.77	0.1	0	0	0	0				41	12	0	12	0	0	1	0.77	0.1	0	0	0	0
																				42	12	0	12	0	0	1	0.77	0.1	0	0	0	0				42	12	0	12	0	0	1	0.77	0.1	0	0	0	0
																				43	12	0	12	0	0	1	0.77	0.1	0	0	0	0				43	12	0	12	0	0	1	0.77	0.1	0	0	0	0
																				44	12	0	12	0	0	1	0.77	0.1	0	0	0	0				44	12	0	12	0	0	1	0.77	0.1	0	0	0	0
																				45	12	0	12	0	0	1	0.77	0.1	0	0	0	0				45	12	0	12	0	0	1	0.77	0.1	0	0	0	0
																				46	12	0	12	0	0	1	0.77	0.1	0	0	0	0				46	12	0	12	0	0	1	0.77	0.1	0	0	0	0
																				47	12	0	12	0	0	1	0.77	0.1	0	0	0	0				47	12	0	12	0	0	1	0.77	0.1	0	0	0	0
																				48	12	0	12	0	0	1	0.77	0.1	0	0	0	0				48	12	0	12	0	0	1	0.77	0.1	0	0	0	0
																				49	12	0	12	0	0	1	0.77	0.1	0	0	0	0				49	12	0	12	0	0	1	0.77	0.1	0	0	0	0
																				50	12	0	12	0	0	1	0.77	0.1	0	0	0	0				50	12	0	12	0	0	1	0.77	0.1	0	0	0	0
																				51	12	0	12	0	0	1	0.77	0.1	0	0	0	0				51	12	0	12	0	0	1	0.77	0.1	0	0	0	0
																				52	12	1	11.5	0	0	1	0.77	0.1	0	0	0	0				52	12	1	11.5	0	0	1	0.77	0.1	0	0	0	0
																				53	11	0	11	0	0	1	0.77	0.1	0	0	0	0				53	11	0	11	0	0	1	0.77	0.1	0	0	0	0
																				54	11	0	11	0	0	1	0.77	0.1	0	0	0	0				54	11	0	11	0	0	1	0.77	0.1	0	0	0	0
																				55	11	0	11	0	0	1	0.77	0.1	0	0	0	0				55	11	0	11	0	0	1	0.77	0.1	0	0	0	0
																				56	11	0	11	0	0	1	0.77	0.1	0	0	0	0				56	11	0	11	0	0	1	0.77	0.1	0	0	0	0
																				57	11	0	11	0	0	1	0.77	0.1	0	0	0	0				57	11	0	11	0	0	1	0.77	0.1	0	0	0	0
																				58	11	0	11	0	0	1	0.77	0.1	0	0	0	0				58	11	0	11	0	0	1	0.77	0.1	0	0	0	0
																				59	11	0	11	0	0	1	0.77	0.1	0	0	0	0				59	11	0	11	0	0	1	0.77	0.1	0	0	0	0
																				60	11	0	11	1	0.09	0.91	0.7	0.11	0.07	0.068	0.1	0.1				60	11	0	11	1	0.09	0.91	0.7	0.11	0.07	0.068	0.1	0.1
																				61	10	0	10	0	0	1	0.7	0.11	0	0	0	0				61	10	0	10	0	0	1	0.7	0.11	0	0	0	0
																				62	10	0	10	0	0	1	0.7	0.11	0	0	0	0				62	10	0	10	0	0	1	0.7	0.11	0	0	0	0
																				63	10	0	10	0	0	1	0.7	0.11	0	0	0	0				63	10	0	10	0	0	1	0.7	0.11	0	0	0	0
																				64	10	1	9.5	0	0	1	0.7	0.11	0	0	0	0				64	10	1	9.5	0	0	1	0.7	0.11	0	0	0	0
																				65	9	0	9	0	0	1	0.7	0.11	0	0	0	0				65	9	0	9	0	0	1	0.7	0.11	0	0	0	0
																				66	9	0	9	0	0	1	0.7	0.11	0	0	0	0				66	9	0	9	0	0	1	0.7	0.11	0	0	0	0
																				67	9	0	9	0	0	1	0.7	0.11	0	0	0	0				67	9	0	9	0	0	1	0.7	0.11	0	0	0	0
																				68	9	0	9	0	0	1	0.7	0.11	0	0	0	0				68	9	0	9	0	0	1	0.7	0.11	0	0	0	0
																				69	9	0	9	0	0	1	0.7	0.11	0	0	0	0				69	9	0	9	0	0	1	0.7	0.11	0	0	0	0
																				70	9	0	9	0	0	1	0.7	0.11	0	0	0	0				70	9	0	9	0	0	1	0.7	0.11	0	0	0	0
																				71	9	0	9	0	0	1	0.7	0.11	0	0	0	0				71	9	0	9	0	0	1	0.7	0.11	0	0	0	0
																				72	9	1	8.5	0	0	1	0.7	0.11	0	0	0	0				72	9	1	8.5	0	0	1	0.7	0.11	0	0	0	0
																				73	8	0	8	0	0	1	0.7	0.11	0	0	0	0				73	8	0	8	0	0	1	0.7	0.11	0	0	0	0
																				74	8	0	8	0	0	1	0.7	0.11	0	0	0	0				74	8	0	8	0	0	1	0.7	0.11	0	0	0	0
																				75	8	0	8	0	0	1	0.7	0.11	0	0	0	0				75	8	0	8	0	0	1	0.7	0.11	0	0	0	0
																				76	8	0	8	0	0	1	0.7	0.11	0	0	0	0				76	8	0	8	0	0	1	0.7	0.11	0	0	0	0
																				77	8	0	8	0	0	1	0.7	0.11	0	0	0	0				77	8	0	8	0	0	1	0.7	0.11	0	0	0	0
																				78	8	0	8	0	0	1	0.7	0.11	0	0	0	0				78	8	0	8	0	0	1	0.7	0.11	0	0	0	0
																				79	8	0	8	0	0	1	0.7	0.11	0	0	0	0				79	8	0	8	0	0	1	0.7	0.11	0	0	0	0
																				80	8	0	8	0	0	1	0.7	0.11	0	0	0	0				80	8	0	8	0	0	1	0.7	0.11	0	0	0	0
																				81	8	0	8	0	0	1	0.7	0.11	0	0	0	0				81	8	0	8	0	0	1	0.7	0.11	0	0	0	0
																				82	8	0	8	0	0	1	0.7	0.11	0	0	0	0				82	8	0	8	0	0	1	0.7	0.11	0	0	0	0
																				83	8	0	8	0	0	1	0.7	0.11	0	0	0	0				83	8	0	8	0	0	1	0.7	0.11	0	0	0	0
																				84	8	0	8	0	0	1	0.7	0.11	0	0	0	0				84	8	0	8	0	0	1	0.7	0.11	0	0	0	0
																				85	8	0	8	0	0	1	0.7	0.11	0	0	0	0				85	8	0	8	0	0	1	0.7	0.11	0	0	0	0
																				86	8	0	8	0	0	1	0.7	0.11	0	0	0	0				86	8	0	8	0	0	1	0.7	0.11	0	0	0	0
																				87	8	0	8	0	0	1	0.7	0.11	0	0	0	0				87	8	0	8	0	0	1	0.7	0.11	0	0	0	0
																				88	8	1	7.5	0	0	1	0.7	0.11	0	0	0	0				88	8	1	7.5	0	0	1	0.7	0.11	0	0	0	0
																				89	7	0	7	0	0	1	0.7	0.11	0	0	0	0				89	7	0	7	0	0	1	0.7	0.11	0	0	0	0
																				90	7	0	7	0	0	1	0.7	0.11	0	0	0	0				90	7	0	7	0	0	1	0.7	0.11	0	0	0	0
																				91	7	1	6.5	0	0	1	0.7	0.11	0	0	0	0				91	7	1	6.5	0	0	1	0.7	0.11	0	0	0	0
																				92	6	0	6	0	0	1	0.7	0.11	0	0	0	0				92	6	0	6	0	0	1	0.7	0.11	0	0	0	0
																				93	6	0	6	0	0	1	0.7	0.11	0	0	0	0				93	6	0	6	0	0	1	0.7	0.11	0	0	0	0
																				94	6	0	6	0	0	1	0.7	0.11	0	0	0	0				94	6	0	6	0	0	1	0.7	0.11	0	0	0	0
																				95	6	0	6	0	0	1	0.7	0.11	0	0	0	0				95	6	0	6	0	0	1	0.7	0.11	0	0	0	0
																				96	6	0	6	0	0	1	0.7	0.11	0	0	0	0				96	6	0	6	0	0	1	0.7	0.11	0	0	0	0
																				97	6	0	6	0	0	1	0.7	0.11	0	0	0	0				97	6	0	6	0	0	1	0.7	0.11	0	0	0	0
																				98	6	0	6	0	0	1	0.7	0.11	0	0	0	0				98	6	0	6	0	0	1	0.7	0.11	0	0	0	0
																				99	6	0	6	0	0	1	0.7	0.11	0	0	0	0				99	6	0	6	0	0	1	0.7	0.11	0	0	0	0
																				100	6	0	6	0	0	1	0.7	0.11	0	0	0	0				100	6	0	6	0	0	1	0.7	0.11	0	0	0	0
																				101	6	0	6	0	0	1	0.7	0.11	0	0	0	0				101	6	0	6	0	0	1	0.7	0.11	0	0	0	0
																				102	6	0	6	0	0	1	0.7	0.11	0	0	0	0				102	6	0	6	0	0	1	0.7	0.11	0	0	0	0
																				103	6	0	6	0	0	1	0.7	0.11	0	0	0	0				103	6	0	6	0	0	1	0.7	0.11	0	0	0	0
																				104	6	0	6	0	0	1	0.7	0.11	0	0	0	0				104	6	0	6	0	0	1	0.7	0.11	0	0	0	0
																				105	6	0	6	0	0	1	0.7	0.11	0	0	0	0				105	6	0	6	0	0	1	0.7	0.11	0	0	0	0
																				106	6	0	6	0	0	1	0.7	0.11	0	0	0	0				106	6	0	6	0	0	1	0.7	0.11	0	0	0	0
																				107	6	0	6	0	0	1	0.7	0.11	0	0	0	0				107	6	0	6	0	0	1	0.7	0.11	0	0	0	0
																				108	6	0	6	0	0	1	0.7	0.11	0	0	0	0				108	6	0	6	0	0	1	0.7	0.11	0	0	0	0
																				109	6	0	6	0	0	1	0.7	0.11	0	0	0	0				109	6	0	6	0	0	1	0.7	0.11	0	0	0	0
																				110	6	0	6	0	0	1	0.7	0.11	0	0	0	0				110	6	0	6	0	0	1	0.7	0.11	0	0	0	0
																				111	6	0	6	0	0	1	0.7	0.11	0	0	0	0				111	6	0	6	0	0	1	0.7	0.11	0	0	0	0
																				112	6	0	6	0	0	1	0.7	0.11	0	0	0	0				112	6	0	6	0	0	1	0.7	0.11	0	0	0	0
																				113	6	0	6	0	0	1	0.7	0.11	0	0	0	0				113	6	0	6	0	0	1	0.7	0.11	0	0	0	0
																				114	6	0	6	0	0	1	0.7	0.11	0	0	0	0				114	6	0	6	0	0	1	0.7	0.11	0	0	0	0
																				115	6	1	5.5	0	0	1	0.7	0.11	0	0	0	0				115	6	1	5.5	0	0	1	0.7	0.11	0	0	0	0
																				116	5	0	5	0	0	1	0.7	0.11	0	0	0	0				116	5	0	5	0	0	1	0.7	0.11	0	0	0	0
																				117	5	0	5	0	0	1	0.7	0.11	0	0	0	0				117	5	0	5	0	0	1	0.7	0.11	0	0	0	0
																				118	5	0	5	0	0	1	0.7	0.11	0	0	0	0				118	5	0	5	0	0	1	0.7	0.11	0	0	0	0
																				119	5	0	5	0	0	1	0.7	0.11	0	0	0	0				119	5	0	5	0	0	1	0.7	0.11	0	0	0	0
																				120	5	1	4.5	0	0	1	0.7	0.11	0	0	0	0				120	5	1	4.5	0	0	1	0.7	0.11	0	0	0	0
																				121	4	1	3.5	0	0	1	0.7	0.11	0	0	0	0				121	4	1	3.5	0	0	1	0.7	0.11	0	0	0	0
																				122	3	0	3	0	0	1	0.7	0.11	0	0	0	0				122	3	0	3	0	0	1	0.7	0.11	0	0	0	0
																				123	3	0	3	0	0	1	0.7	0.11	0	0	0	0				123	3	0	3	0	0	1	0.7	0.11	0	0	0	0
																				124	3	1	2.5	0	0	1	0.7	0.11	0	0	0	0				124	3	1	2.5	0	0	1	0.7	0.11	0	0	0	0
																				125	2	0	2	0	0	1	0.7	0.11	0	0	0	0				125	2	0	2	0	0	1	0.7	0.11	0	0	0	0
																				126	2	0	2	0	0	1	0.7	0.11	0	0	0	0				126	2	0	2	0	0	1	0.7	0.11	0	0	0	0
																				127	2	0	2	0	0	1	0.7	0.11	0	0	0	0				127	2	0	2	0	0	1	0.7	0.11	0	0	0	0
																				128	2	0	2	0	0	1	0.7	0.11	0	0	0	0				128	2	0	2	0	0	1	0.7	0.11	0	0	0	0
																				129	2	0	2	0	0	1	0.7	0.11	0	0	0	0				129	2	0	2	0	0	1	0.7	0.11	0	0	0	0
																				130	2	0	2	0	0	1	0.7	0.11	0	0	0	0				130	2	0	2	0	0	1	0.7	0.11	0	0	0	0
																				131	2	0	2	0	0	1	0.7	0.11	0	0	0	0				131	2	0	2	0	0	1	0.7	0.11	0	0	0	0
																				132	2	0	2	0	0	1	0.7	0.11	0	0	0	0				132	2	0	2	0	0	1	0.7	0.11	0	0	0	0
																				133	2	0	2	0	0	1	0.7	0.11	0	0	0	0				133	2	0	2	0	0	1	0.7	0.11	0	0	0	0
																				134	2	0	2	0	0	1	0.7	0.11	0	0	0	0				134	2	0	2	0	0	1	0.7	0.11	0	0	0	0
																				135	2	0	2	0	0	1	0.7	0.11	0	0	0	0				135	2	0	2	0	0	1	0.7	0.11	0	0	0	0
																				136	2	0	2	0	0	1	0.7	0.11	0	0	0	0				136	2	0	2	0	0	1	0.7	0.11	0	0	0	0
																				137	2	0	2	0	0	1	0.7	0.11	0	0	0	0				137	2	0	2	0	0	1	0.7	0.11	0	0	0	0
																				138	2	0	2	0	0	1	0.7	0.11	0	0	0	0				138	2	0	2	0	0	1	0.7	0.11	0	0	0	0
																				139	2	0	2	0	0	1	0.7	0.11	0	0	0	0				139	2	0	2	0	0	1	0.7	0.11	0	0	0	0
																				140	2	0	2	0	0	1	0.7	0.11	0	0	0	0				140	2	0	2	0	0	1	0.7	0.11	0	0	0	0
																				141	2	0	2	0	0	1	0.7	0.11	0	0	0	0				141	2	0	2	0	0	1	0.7	0.11	0	0	0	0
																				142	2	0	2	0	0	1	0.7	0.11	0	0	0	0				142	2	0	2	0	0	1	0.7	0.11	0	0	0	0
																				143	2	0	2	0	0	1	0.7	0.11	0	0	0	0				143	2	0	2	0	0	1	0.7	0.11	0	0	0	0
																				144	2	0	2	0	0	1	0.7	0.11	0	0	0	0				144	2	0	2	0	0	1	0.7	0.11	0	0	0	0
																				145	2	0	2	0	0	1	0.7	0.11	0	0	0	0				145	2	0	2	0	0	1	0.7	0.11	0	0	0	0
																				146	2	0	2	0	0	1	0.7	0.11	0	0	0	0				146	2	0	2	0	0	1	0.7	0.11	0	0	0	0
																				147	2	0	2	0	0	1	0.7	0.11	0	0	0	0				147	2	0	2	0	0	1	0.7	0.11	0	0	0	0
																				148	2	0	2	0	0	1	0.7	0.11	0	0	0	0				148	2	0	2	0	0	1	0.7	0.11	0	0	0	0
																				149	2	0	2	0	0	1	0.7	0.11	0	0	0	0				149	2	0	2	0	0	1	0.7	0.11	0	0	0	0
																				150	2	0	2	0	0	1	0.7	0.11	0	0	0	0				150	2	0	2	0	0	1	0.7	0.11	0	0	0	0
																				151	2	0	2	0	0	1	0.7	0.11	0	0	0	0				151	2	0	2	0	0	1	0.7	0.11	0	0	0	0
																				152	2	0	2	0	0	1	0.7	0.11	0	0	0	0				152	2	0	2	0	0	1	0.7	0.11	0	0	0	0
																				153	2	0	2	0	0	1	0.7	0.11	0	0	0	0				153	2	0	2	0	0	1	0.7	0.11	0	0	0	0
																				154	2	0	2	0	0	1	0.7	0.11	0	0	0	0				154	2	0	2	0	0	1	0.7	0.11	0	0	0	0
																				155	2	0	2	0	0	1	0.7	0.11	0	0	0	0				155	2	0	2	0	0	1	0.7	0.11	0	0	0	0
																				156	2	0	2	0	0	1	0.7	0.11	0	0	0	0				156	2	0	2	0	0	1	0.7	0.11	0	0	0	0
																				157	2	0	2	0	0	1	0.7	0.11	0	0	0	0				157	2	0	2	0	0	1	0.7	0.11	0	0	0	0
																				158	2	0	2	0	0	1	0.7	0.11	0	0	0	0				158	2	0	2	0	0	1	0.7	0.11	0	0	0	0
																				159	2	0	2	0	0	1	0.7	0.11	0	0	0	0				159	2	0	2	0	0	1	0.7	0.11	0	0	0	0
																				160	2	0	2	0	0	1	0.7	0.11	0	0	0	0				160	2	0	2	0	0	1	0.7	0.11	0	0	0	0
																				161	2	0	2	0	0	1	0.7	0.11	0	0	0	0				161	2	0	2	0	0	1	0.7	0.11	0	0	0	0
																				162	2	0	2	0	0	1	0.7	0.11	0	0	0	0				162	2	0	2	0	0	1	0.7	0.11	0	0	0	0
																				163	2	0	2	0	0	1	0.7	0.11	0	0	0	0				163	2	0	2	0	0	1	0.7	0.11	0	0	0	0
																				164	2	0	2	0	0	1	0.7	0.11	0	0	0	0				164	2	0	2	0	0	1	0.7	0.11	0	0	0	0
																				165	2	0	2	0	0	1	0.7	0.11	0	0	0	0				165	2	0	2	0	0	1	0.7	0.11	0	0	0	0
																				166	2	0	2	0	0	1	0.7	0.11	0	0	0	0				166	2	0	2	0	0	1	0.7	0.11	0	0	0	0
																				167	2	1	1.5	0	0	1	0.7	0.11	0	0	0	0				167	2	1	1.5	0	0	1	0.7	0.11	0	0	0	0
																				168	1	0	1	0	0	1	0.7	0.11	0	0	0	0				168	1	0	1	0	0	1	0.7	0.11	0	0	0	0
																				169	1	0	1	0	0	1	0.7	0.11	0	0	0	0				169	1	0	1	0	0	1	0.7	0.11	0	0	0	0
																				170	1	0	1	0	0	1	0.7	0.11	0	0	0	0				170	1	0	1	0	0	1	0.7	0.11	0	0	0	0
																				171	1	0	1	0	0	1	0.7	0.11	0	0	0	0				171	1	0	1	0	0	1	0.7	0.11	0	0	0	0
																				172	1	0	1	0	0	1	0.7	0.11	0	0	0	0				172	1	0	1	0	0	1	0.7	0.11	0	0	0	0
																				173	1	1	0.5	0	0	1	0.7	0.11	0	0	0	0				173	1	1	0.5	0	0	1	0.7	0.11	0	0	0	0
[truncated: 30 more columns]

## Sheet: rs871
Time	GG	GA	AA	GG	GA-AA	GG-GA	AA	GG-AA	GA										Life Table																Life Table		Interval Start Time	Number Entering Interval	Number Withdrawing during Interval	Number Exposed to Risk	Number of Terminal Events	Proportion Terminating	Proportion Surviving	Cumulative Proportion Surviving at End of Interval	Std. Error of Cumulative Proportion Surviving at End of Interval	Probability Density	Std. Error of Probability Density	Hazard Rate	Std. Error of Hazard Rate
0	0.95	0.91	0.5	0.95	0.88	0.94	0.5	0.94	0.91										First-order Controls		Interval Start Time	Number Entering Interval	Number Withdrawing during Interval	Number Exposed to Risk	Number of Terminal Events	Proportion Terminating	Proportion Surviving	Cumulative Proportion Surviving at End of Interval	Std. Error of Cumulative Proportion Surviving at End of Interval	Probability Density	Std. Error of Probability Density	Hazard Rate	Std. Error of Hazard Rate		First-order Controls	GG	0	86	0	86	4	0.05	0.95	0.95	0.02	0.047	0.023	0.05	0.02
1	0.94	0.91	0.5	0.94	0.88	0.93	0.5	0.93	0.91										SNPrs1800871 Codominant	GG	0	86	0	86	4	0.05	0.95	0.95	0.02	0.047	0.023	0.05	0.02		SNPrs1800871 Dominant		1	82	0	82	1	0.01	0.99	0.94	0.03	0.012	0.012	0.01	0.01
2	0.91	0.88	0.5	0.91	0.85	0.9	0.5	0.9	0.88												1	82	0	82	1	0.01	0.99	0.94	0.03	0.012	0.012	0.01	0.01				2	81	0	81	3	0.04	0.96	0.91	0.03	0.035	0.02	0.04	0.02
3	0.9	0.88	0	0.9	0.82	0.89	0	0.88	0.88												2	81	0	81	3	0.04	0.96	0.91	0.03	0.035	0.02	0.04	0.02				3	78	0	78	1	0.01	0.99	0.9	0.03	0.012	0.012	0.01	0.01
4	0.86	0.84		0.86	0.79	0.86		0.84	0.84												3	78	0	78	1	0.01	0.99	0.9	0.03	0.012	0.012	0.01	0.01				4	77	0	77	3	0.04	0.96	0.86	0.04	0.035	0.02	0.04	0.02
5	0.84	0.84		0.84	0.79	0.84		0.82	0.84												4	77	0	77	3	0.04	0.96	0.86	0.04	0.035	0.02	0.04	0.02				5	74	0	74	2	0.03	0.97	0.84	0.04	0.023	0.016	0.03	0.02
6	0.84	0.81		0.84	0.76	0.83		0.82	0.81												5	74	0	74	2	0.03	0.97	0.84	0.04	0.023	0.016	0.03	0.02				6	72	0	72	0	0	1	0.84	0.04	0	0	0	0
7	0.83	0.81		0.83	0.76	0.82		0.81	0.81												6	72	0	72	0	0	1	0.84	0.04	0	0	0	0				7	72	0	72	1	0.01	0.99	0.83	0.04	0.012	0.012	0.01	0.01
8	0.81	0.81		0.81	0.76	0.81		0.8	0.81												7	72	0	72	1	0.01	0.99	0.83	0.04	0.012	0.012	0.01	0.01				8	71	0	71	1	0.01	0.99	0.81	0.04	0.012	0.012	0.01	0.01
9	0.78	0.81		0.78	0.76	0.79		0.76	0.81												8	71	0	71	1	0.01	0.99	0.81	0.04	0.012	0.012	0.01	0.01				9	70	0	70	3	0.04	0.96	0.78	0.04	0.035	0.02	0.04	0.03
10	0.76	0.81		0.76	0.76	0.77		0.74	0.81												9	70	0	70	3	0.04	0.96	0.78	0.04	0.035	0.02	0.04	0.03				10	67	0	67	2	0.03	0.97	0.76	0.05	0.023	0.016	0.03	0.02
11	0.76	0.81		0.76	0.76	0.77		0.74	0.81												10	67	0	67	2	0.03	0.97	0.76	0.05	0.023	0.016	0.03	0.02				11	65	0	65	0	0	1	0.76	0.05	0	0	0	0
12	0.74	0.81		0.74	0.76	0.76		0.73	0.81												11	65	0	65	0	0	1	0.76	0.05	0	0	0	0				12	65	0	65	1	0.02	0.98	0.74	0.05	0.012	0.012	0.02	0.02
13	0.73	0.78		0.73	0.74	0.75		0.72	0.78												12	65	0	65	1	0.02	0.98	0.74	0.05	0.012	0.012	0.02	0.02				13	64	0	64	1	0.02	0.98	0.73	0.05	0.012	0.012	0.02	0.02
14	0.72	0.78		0.72	0.74	0.74		0.7	0.78												13	64	0	64	1	0.02	0.98	0.73	0.05	0.012	0.012	0.02	0.02				14	63	0	63	1	0.02	0.98	0.72	0.05	0.012	0.012	0.02	0.02
15	0.71	0.78		0.71	0.74	0.73		0.69	0.78												14	63	0	63	1	0.02	0.98	0.72	0.05	0.012	0.012	0.02	0.02				15	62	0	62	1	0.02	0.98	0.71	0.05	0.012	0.012	0.02	0.02
16	0.71	0.78		0.71	0.74	0.73		0.69	0.78												15	62	0	62	1	0.02	0.98	0.71	0.05	0.012	0.012	0.02	0.02				16	61	0	61	0	0	1	0.71	0.05	0	0	0	0
17	0.71	0.78		0.71	0.74	0.73		0.69	0.78												16	61	0	61	0	0	1	0.71	0.05	0	0	0	0				17	61	0	61	0	0	1	0.71	0.05	0	0	0	0
18	0.69	0.78		0.69	0.74	0.71		0.67	0.78	Median Survival Time				Overall Comparisons							17	61	0	61	0	0	1	0.71	0.05	0	0	0	0				18	61	1	60.5	2	0.03	0.97	0.69	0.05	0.023	0.016	0.03	0.02
19	0.69	0.78		0.69	0.74	0.71		0.67	0.78	First-order Controls		Med Time			Chi-Square	df	Sig.				18	61	1	60.5	2	0.03	0.97	0.69	0.05	0.023	0.016	0.03	0.02				19	58	1	57.5	0	0	1	0.69	0.05	0	0	0	0
20	0.69	0.78		0.69	0.74	0.71		0.67	0.78	SNPrs1800871 Codominant	GG	102.74		Log Rank (Mantel-Cox)	0.129	1	0.72				19	58	1	57.5	0	0	1	0.69	0.05	0	0	0	0				20	57	0	57	0	0	1	0.69	0.05	0	0	0	0
21	0.69	0.78		0.69	0.74	0.71		0.67	0.78		GA	168		The vector of trend weights is -1, 0, 1. This is the default.							20	57	0	57	0	0	1	0.69	0.05	0	0	0	0				21	57	0	57	0	0	1	0.69	0.05	0	0	0	0
22	0.69	0.78		0.69	0.74	0.71		0.67	0.78		AA	3									21	57	0	57	0	0	1	0.69	0.05	0	0	0	0				22	57	0	57	0	0	1	0.69	0.05	0	0	0	0
23	0.67	0.78		0.67	0.74	0.7		0.66	0.78												22	57	0	57	0	0	1	0.69	0.05	0	0	0	0				23	57	0	57	1	0.02	0.98	0.67	0.05	0.012	0.012	0.02	0.02
24	0.66	0.78		0.66	0.74	0.69		0.65	0.78	Overall Comparisonsa											23	57	0	57	1	0.02	0.98	0.67	0.05	0.012	0.012	0.02	0.02				24	56	0	56	1	0.02	0.98	0.66	0.05	0.012	0.012	0.02	0.02
25	0.66	0.78		0.66	0.74	0.69		0.65	0.78	Wilcoxon (Gehan) Statistic	df	Sig.									24	56	0	56	1	0.02	0.98	0.66	0.05	0.012	0.012	0.02	0.02				25	55	0	55	0	0	1	0.66	0.05	0	0	0	0
26	0.66	0.78		0.66	0.74	0.69		0.65	0.78	7.176	2	0.028									25	55	0	55	0	0	1	0.66	0.05	0	0	0	0				26	55	0	55	0	0	1	0.66	0.05	0	0	0	0
27	0.66	0.78		0.66	0.74	0.69		0.65	0.78	a Comparisons are exact.											26	55	0	55	0	0	1	0.66	0.05	0	0	0	0				27	55	0	55	0	0	1	0.66	0.05	0	0	0	0
28	0.65	0.78		0.65	0.74	0.69		0.63	0.78												27	55	0	55	0	0	1	0.66	0.05	0	0	0	0				28	55	1	54.5	1	0.02	0.98	0.65	0.05	0.012	0.012	0.02	0.02
29	0.65	0.78		0.65	0.74	0.69		0.63	0.78												28	55	1	54.5	1	0.02	0.98	0.65	0.05	0.012	0.012	0.02	0.02				29	53	0	53	0	0	1	0.65	0.05	0	0	0	0
30	0.65	0.78		0.65	0.74	0.69		0.63	0.78												29	53	0	53	0	0	1	0.65	0.05	0	0	0	0				30	53	0	53	0	0	1	0.65	0.05	0	0	0	0
31	0.65	0.78		0.65	0.74	0.69		0.63	0.78												30	53	0	53	0	0	1	0.65	0.05	0	0	0	0				31	53	0	53	0	0	1	0.65	0.05	0	0	0	0
32	0.65	0.78		0.65	0.74	0.69		0.63	0.78												31	53	0	53	0	0	1	0.65	0.05	0	0	0	0				32	53	0	53	0	0	1	0.65	0.05	0	0	0	0
33	0.65	0.78		0.65	0.74	0.69		0.63	0.78												32	53	0	53	0	0	1	0.65	0.05	0	0	0	0				33	53	0	53	0	0	1	0.65	0.05	0	0	0	0
34	0.64	0.78		0.64	0.74	0.68		0.62	0.78												33	53	0	53	0	0	1	0.65	0.05	0	0	0	0				34	53	0	53	1	0.02	0.98	0.64	0.05	0.012	0.012	0.02	0.02
35	0.64	0.78		0.64	0.74	0.68		0.62	0.78												34	53	0	53	1	0.02	0.98	0.64	0.05	0.012	0.012	0.02	0.02				35	52	0	52	0	0	1	0.64	0.05	0	0	0	0
36	0.64	0.78		0.64	0.74	0.68		0.62	0.78												35	52	0	52	0	0	1	0.64	0.05	0	0	0	0				36	52	1	51.5	0	0	1	0.64	0.05	0	0	0	0
37	0.64	0.78		0.64	0.74	0.68		0.62	0.78												36	52	1	51.5	0	0	1	0.64	0.05	0	0	0	0				37	51	1	50.5	0	0	1	0.64	0.05	0	0	0	0
38	0.64	0.78		0.64	0.74	0.68		0.62	0.78												37	51	1	50.5	0	0	1	0.64	0.05	0	0	0	0				38	50	0	50	0	0	1	0.64	0.05	0	0	0	0
39	0.64	0.78		0.64	0.74	0.68		0.62	0.78												38	50	0	50	0	0	1	0.64	0.05	0	0	0	0				39	50	0	50	0	0	1	0.64	0.05	0	0	0	0
40	0.64	0.78		0.64	0.74	0.68		0.62	0.78												39	50	0	50	0	0	1	0.64	0.05	0	0	0	0				40	50	1	49.5	0	0	1	0.64	0.05	0	0	0	0
41	0.64	0.78		0.64	0.74	0.68		0.62	0.78												40	50	1	49.5	0	0	1	0.64	0.05	0	0	0	0				41	49	0	49	0	0	1	0.64	0.05	0	0	0	0
42	0.62	0.78		0.62	0.74	0.67		0.61	0.78												41	49	0	49	0	0	1	0.64	0.05	0	0	0	0				42	49	0	49	1	0.02	0.98	0.62	0.05	0.013	0.013	0.02	0.02
43	0.62	0.78		0.62	0.74	0.67		0.61	0.78												42	49	0	49	1	0.02	0.98	0.62	0.05	0.013	0.013	0.02	0.02				43	48	2	47	0	0	1	0.62	0.05	0	0	0	0
44	0.62	0.78		0.62	0.74	0.67		0.61	0.78												43	48	2	47	0	0	1	0.62	0.05	0	0	0	0				44	46	0	46	0	0	1	0.62	0.05	0	0	0	0
45	0.62	0.78		0.62	0.74	0.67		0.61	0.78												44	46	0	46	0	0	1	0.62	0.05	0	0	0	0				45	46	0	46	0	0	1	0.62	0.05	0	0	0	0
46	0.62	0.78		0.62	0.74	0.67		0.61	0.78												45	46	0	46	0	0	1	0.62	0.05	0	0	0	0				46	46	0	46	0	0	1	0.62	0.05	0	0	0	0
47	0.62	0.78		0.62	0.74	0.67		0.61	0.78												46	46	0	46	0	0	1	0.62	0.05	0	0	0	0				47	46	0	46	0	0	1	0.62	0.05	0	0	0	0
48	0.61	0.78		0.61	0.74	0.66		0.6	0.78												47	46	0	46	0	0	1	0.62	0.05	0	0	0	0				48	46	0	46	1	0.02	0.98	0.61	0.05	0.014	0.013	0.02	0.02
49	0.61	0.78		0.61	0.74	0.66		0.6	0.78												48	46	0	46	1	0.02	0.98	0.61	0.05	0.014	0.013	0.02	0.02				49	45	0	45	0	0	1	0.61	0.05	0	0	0	0
50	0.61	0.78		0.61	0.74	0.66		0.6	0.78	Median Survival Time				Overall Comparisons							49	45	0	45	0	0	1	0.61	0.05	0	0	0	0				50	45	0	45	0	0	1	0.61	0.05	0	0	0	0
51	0.6	0.78		0.6	0.74	0.65		0.58	0.78	First-order Controls		Med Time			Chi-Square	df	Sig.				50	45	0	45	0	0	1	0.61	0.05	0	0	0	0				51	45	0	45	1	0.02	0.98	0.6	0.05	0.014	0.013	0.02	0.02
52	0.6	0.78		0.6	0.74	0.65		0.58	0.78	SNPrs1800871 Dominant	GG	102.74		Log Rank (Mantel-Cox)	0.854	1	0.355				51	45	0	45	1	0.02	0.98	0.6	0.05	0.014	0.013	0.02	0.02				52	44	3	42.5	0	0	1	0.6	0.05	0	0	0	0
53	0.58	0.78		0.58	0.74	0.64		0.57	0.78		GA-AA	168		The vector of trend weights is -1, 1. This is the default.							52	44	3	42.5	0	0	1	0.6	0.05	0	0	0	0				53	41	1	40.5	1	0.02	0.98	0.58	0.05	0.015	0.015	0.03	0.02
54	0.58	0.78		0.58	0.74	0.64		0.57	0.78												53	41	1	40.5	1	0.02	0.98	0.58	0.05	0.015	0.015	0.03	0.02				54	39	0	39	0	0	1	0.58	0.05	0	0	0	0
55	0.57	0.78		0.57	0.74	0.63		0.55	0.78	Overall Comparisonsa											54	39	0	39	0	0	1	0.58	0.05	0	0	0	0				55	39	0	39	1	0.03	0.97	0.57	0.05	0.015	0.015	0.03	0.03
56	0.57	0.78		0.57	0.74	0.63		0.55	0.78	Wilcoxon (Gehan) Statistic	df	Sig.									55	39	0	39	1	0.03	0.97	0.57	0.05	0.015	0.015	0.03	0.03				56	38	0	38	0	0	1	0.57	0.05	0	0	0	0
57	0.57	0.78		0.57	0.74	0.63		0.55	0.78	0.427	1	0.513									56	38	0	38	0	0	1	0.57	0.05	0	0	0	0				57	38	0	38	0	0	1	0.57	0.05	0	0	0	0
58	0.57	0.78		0.57	0.74	0.63		0.55	0.78	a Comparisons are exact.											57	38	0	38	0	0	1	0.57	0.05	0	0	0	0				58	38	0	38	0	0	1	0.57	0.05	0	0	0	0
59	0.57	0.78		0.57	0.74	0.63		0.55	0.78												58	38	0	38	0	0	1	0.57	0.05	0	0	0	0				59	38	0	38	0	0	1	0.57	0.05	0	0	0	0
60	0.55	0.74		0.55	0.7	0.6		0.54	0.74												59	38	0	38	0	0	1	0.57	0.05	0	0	0	0				60	38	0	38	1	0.03	0.97	0.55	0.06	0.015	0.015	0.03	0.03
61	0.55	0.74		0.55	0.7	0.6		0.54	0.74												60	38	0	38	1	0.03	0.97	0.55	0.06	0.015	0.015	0.03	0.03				61	37	0	37	0	0	1	0.55	0.06	0	0	0	0
62	0.55	0.74		0.55	0.7	0.6		0.54	0.74												61	37	0	37	0	0	1	0.55	0.06	0	0	0	0				62	37	1	36.5	0	0	1	0.55	0.06	0	0	0	0
63	0.55	0.74		0.55	0.7	0.6		0.54	0.74												62	37	1	36.5	0	0	1	0.55	0.06	0	0	0	0				63	36	0	36	0	0	1	0.55	0.06	0	0	0	0
64	0.55	0.74		0.55	0.7	0.6		0.54	0.74												63	36	0	36	0	0	1	0.55	0.06	0	0	0	0				64	36	3	34.5	0	0	1	0.55	0.06	0	0	0	0
65	0.55	0.74		0.55	0.7	0.6		0.54	0.74												64	36	3	34.5	0	0	1	0.55	0.06	0	0	0	0				65	33	0	33	0	0	1	0.55	0.06	0	0	0	0
66	0.55	0.74		0.55	0.7	0.6		0.54	0.74												65	33	0	33	0	0	1	0.55	0.06	0	0	0	0				66	33	0	33	0	0	1	0.55	0.06	0	0	0	0
67	0.55	0.74		0.55	0.7	0.6		0.54	0.74												66	33	0	33	0	0	1	0.55	0.06	0	0	0	0				67	33	0	33	0	0	1	0.55	0.06	0	0	0	0
68	0.55	0.74		0.55	0.7	0.6		0.54	0.74												67	33	0	33	0	0	1	0.55	0.06	0	0	0	0				68	33	0	33	0	0	1	0.55	0.06	0	0	0	0
69	0.55	0.74		0.55	0.7	0.6		0.54	0.74												68	33	0	33	0	0	1	0.55	0.06	0	0	0	0				69	33	0	33	0	0	1	0.55	0.06	0	0	0	0
70	0.55	0.74		0.55	0.7	0.6		0.54	0.74												69	33	0	33	0	0	1	0.55	0.06	0	0	0	0				70	33	0	33	0	0	1	0.55	0.06	0	0	0	0
71	0.55	0.74		0.55	0.7	0.6		0.54	0.74												70	33	0	33	0	0	1	0.55	0.06	0	0	0	0				71	33	0	33	0	0	1	0.55	0.06	0	0	0	0
72	0.55	0.74		0.55	0.7	0.6		0.54	0.74												71	33	0	33	0	0	1	0.55	0.06	0	0	0	0				72	33	0	33	0	0	1	0.55	0.06	0	0	0	0
73	0.55	0.74		0.55	0.7	0.6		0.54	0.74												72	33	0	33	0	0	1	0.55	0.06	0	0	0	0				73	33	0	33	0	0	1	0.55	0.06	0	0	0	0
74	0.54	0.74		0.54	0.7	0.59		0.52	0.74												73	33	0	33	0	0	1	0.55	0.06	0	0	0	0				74	33	0	33	1	0.03	0.97	0.54	0.06	0.017	0.017	0.03	0.03
75	0.54	0.74		0.54	0.7	0.59		0.52	0.74												74	33	0	33	1	0.03	0.97	0.54	0.06	0.017	0.017	0.03	0.03				75	32	0	32	0	0	1	0.54	0.06	0	0	0	0
76	0.54	0.74		0.54	0.7	0.59		0.52	0.74												75	32	0	32	0	0	1	0.54	0.06	0	0	0	0				76	32	1	31.5	0	0	1	0.54	0.06	0	0	0	0
77	0.54	0.74		0.54	0.7	0.59		0.52	0.74												76	32	1	31.5	0	0	1	0.54	0.06	0	0	0	0				77	31	0	31	0	0	1	0.54	0.06	0	0	0	0
78	0.54	0.69		0.54	0.65	0.58		0.52	0.69												77	31	0	31	0	0	1	0.54	0.06	0	0	0	0				78	31	0	31	0	0	1	0.54	0.06	0	0	0	0
79	0.54	0.69		0.54	0.65	0.58		0.52	0.69	Median Survival Time											78	31	0	31	0	0	1	0.54	0.06	0	0	0	0				79	31	0	31	0	0	1	0.54	0.06	0	0	0	0
80	0.54	0.69		0.54	0.65	0.58		0.52	0.69	First-order Controls		Med Time									79	31	0	31	0	0	1	0.54	0.06	0	0	0	0				80	31	0	31	0	0	1	0.54	0.06	0	0	0	0
81	0.54	0.69		0.54	0.65	0.58		0.52	0.69	SNPrs1800871 Recessive	GG-GA	138.89									80	31	0	31	0	0	1	0.54	0.06	0	0	0	0				81	31	0	31	0	0	1	0.54	0.06	0	0	0	0
82	0.54	0.69		0.54	0.65	0.58		0.52	0.69		AA	3									81	31	0	31	0	0	1	0.54	0.06	0	0	0	0				82	31	0	31	0	0	1	0.54	0.06	0	0	0	0
83	0.54	0.69		0.54	0.65	0.58		0.52	0.69												82	31	0	31	0	0	1	0.54	0.06	0	0	0	0				83	31	0	31	0	0	1	0.54	0.06	0	0	0	0
84	0.54	0.69		0.54	0.65	0.58		0.52	0.69												83	31	0	31	0	0	1	0.54	0.06	0	0	0	0				84	31	0	31	0	0	1	0.54	0.06	0	0	0	0
85	0.54	0.63		0.54	0.59	0.56		0.52	0.63	Overall Comparisonsa											84	31	0	31	0	0	1	0.54	0.06	0	0	0	0				85	31	0	31	0	0	1	0.54	0.06	0	0	0	0
86	0.54	0.63		0.54	0.59	0.56		0.52	0.63	Wilcoxon (Gehan) Statistic	df	Sig.									85	31	0	31	0	0	1	0.54	0.06	0	0	0	0				86	31	1	30.5	0	0	1	0.54	0.06	0	0	0	0
87	0.54	0.63		0.54	0.59	0.56		0.52	0.63	5.79	1	0.016									86	31	1	30.5	0	0	1	0.54	0.06	0	0	0	0				87	30	0	30	0	0	1	0.54	0.06	0	0	0	0
88	0.54	0.63		0.54	0.59	0.56		0.52	0.63	a Comparisons are exact.											87	30	0	30	0	0	1	0.54	0.06	0	0	0	0				88	30	3	28.5	0	0	1	0.54	0.06	0	0	0	0
89	0.54	0.63		0.54	0.59	0.56		0.52	0.63												88	30	3	28.5	0	0	1	0.54	0.06	0	0	0	0				89	27	0	27	0	0	1	0.54	0.06	0	0	0	0
90	0.54	0.63		0.54	0.59	0.56		0.52	0.63												89	27	0	27	0	0	1	0.54	0.06	0	0	0	0				90	27	0	27	0	0	1	0.54	0.06	0	0	0	0
91	0.54	0.63		0.54	0.59	0.56		0.52	0.63												90	27	0	27	0	0	1	0.54	0.06	0	0	0	0				91	27	1	26.5	0	0	1	0.54	0.06	0	0	0	0
92	0.54	0.63		0.54	0.59	0.56		0.52	0.63												91	27	1	26.5	0	0	1	0.54	0.06	0	0	0	0				92	26	0	26	0	0	1	0.54	0.06	0	0	0	0
93	0.54	0.63		0.54	0.59	0.56		0.52	0.63												92	26	0	26	0	0	1	0.54	0.06	0	0	0	0				93	26	0	26	0	0	1	0.54	0.06	0	0	0	0
94	0.54	0.63		0.54	0.59	0.56		0.52	0.63												93	26	0	26	0	0	1	0.54	0.06	0	0	0	0				94	26	0	26	0	0	1	0.54	0.06	0	0	0	0
95	0.54	0.63		0.54	0.59	0.56		0.52	0.63												94	26	0	26	0	0	1	0.54	0.06	0	0	0	0				95	26	0	26	0	0	1	0.54	0.06	0	0	0	0
96	0.54	0.63		0.54	0.59	0.56		0.52	0.63												95	26	0	26	0	0	1	0.54	0.06	0	0	0	0				96	26	0	26	0	0	1	0.54	0.06	0	0	0	0
97	0.54	0.63		0.54	0.59	0.56		0.52	0.63												96	26	0	26	0	0	1	0.54	0.06	0	0	0	0				97	26	0	26	0	0	1	0.54	0.06	0	0	0	0
98	0.54	0.63		0.54	0.59	0.56		0.52	0.63												97	26	0	26	0	0	1	0.54	0.06	0	0	0	0				98	26	0	26	0	0	1	0.54	0.06	0	0	0	0
99	0.54	0.63		0.54	0.59	0.56		0.52	0.63												98	26	0	26	0	0	1	0.54	0.06	0	0	0	0				99	26	0	26	0	0	1	0.54	0.06	0	0	0	0
100	0.54	0.63		0.54	0.59	0.56		0.52	0.63												99	26	0	26	0	0	1	0.54	0.06	0	0	0	0				100	26	0	26	0	0	1	0.54	0.06	0	0	0	0
101	0.52	0.63		0.52	0.59	0.55		0.5	0.63												100	26	0	26	0	0	1	0.54	0.06	0	0	0	0				101	26	0	26	1	0.04	0.96	0.52	0.06	0.021	0.02	0.04	0.04
102	0.49	0.63		0.49	0.59	0.53		0.48	0.63												101	26	0	26	1	0.04	0.96	0.52	0.06	0.021	0.02	0.04	0.04				102	25	0	25	1	0.04	0.96	0.49	0.06	0.021	0.02	0.04	0.04
103	0.49	0.63		0.49	0.59	0.53		0.48	0.63												102	25	0	25	1	0.04	0.96	0.49	0.06	0.021	0.02	0.04	0.04				103	24	0	24	0	0	1	0.49	0.06	0	0	0	0
104	0.49	0.63		0.49	0.59	0.53		0.48	0.63												103	24	0	24	0	0	1	0.49	0.06	0	0	0	0				104	24	0	24	0	0	1	0.49	0.06	0	0	0	0
105	0.49	0.63		0.49	0.59	0.53		0.48	0.63												104	24	0	24	0	0	1	0.49	0.06	0	0	0	0				105	24	0	24	0	0	1	0.49	0.06	0	0	0	0
106	0.49	0.63		0.49	0.59	0.53		0.48	0.63												105	24	0	24	0	0	1	0.49	0.06	0	0	0	0				106	24	1	23.5	0	0	1	0.49	0.06	0	0	0	0
107	0.49	0.63		0.49	0.59	0.53		0.48	0.63												106	24	1	23.5	0	0	1	0.49	0.06	0	0	0	0				107	23	0	23	0	0	1	0.49	0.06	0	0	0	0
108	0.49	0.63		0.49	0.59	0.53		0.48	0.63	Median Survival Time				Overall Comparisons							107	23	0	23	0	0	1	0.49	0.06	0	0	0	0				108	23	0	23	0	0	1	0.49	0.06	0	0	0	0
109	0.49	0.63		0.49	0.59	0.53		0.48	0.63	First-order Controls		Med Time			Chi-Square	df	Sig.				108	23	0	23	0	0	1	0.49	0.06	0	0	0	0				109	23	0	23	0	0	1	0.49	0.06	0	0	0	0
110	0.49	0.63		0.49	0.59	0.53		0.48	0.63	SNPrs1800871 Overdominant	GG-AA	102.18		Log Rank (Mantel-Cox)	18.822	1	0				109	23	0	23	0	0	1	0.49	0.06	0	0	0	0				110	23	0	23	0	0	1	0.49	0.06	0	0	0	0
111	0.49	0.63		0.49	0.59	0.53		0.48	0.63		GA	168		The vector of trend weights is -1, 1. This is the default.							110	23	0	23	0	0	1	0.49	0.06	0	0	0	0				111	23	1	22.5	0	0	1	0.49	0.06	0	0	0	0
112	0.49	0.63		0.49	0.59	0.53		0.48	0.63												111	23	1	22.5	0	0	1	0.49	0.06	0	0	0	0				112	22	1	21.5	0	0	1	0.49	0.06	0	0	0	0
113	0.49	0.63		0.49	0.59	0.53		0.48	0.63	Overall Comparisonsa											112	22	1	21.5	0	0	1	0.49	0.06	0	0	0	0				113	21	0	21	0	0	1	0.49	0.06	0	0	0	0
114	0.49	0.63		0.49	0.59	0.53		0.48	0.63	Wilcoxon (Gehan) Statistic	df	Sig.									113	21	0	21	0	0	1	0.49	0.06	0	0	0	0				114	21	1	20.5	0	0	1	0.49	0.06	0	0	0	0
115	0.49	0.63		0.49	0.59	0.53		0.48	0.63	1.857	1	0.173									114	21	1	20.5	0	0	1	0.49	0.06	0	0	0	0				115	20	1	19.5	0	0	1	0.49	0.06	0	0	0	0
116	0.49	0.63		0.49	0.59	0.53		0.48	0.63	a Comparisons are exact.											115	20	1	19.5	0	0	1	0.49	0.06	0	0	0	0				116	19	0	19	0	0	1	0.49	0.06	0	0	0	0
117	0.49	0.63		0.49	0.59	0.53		0.48	0.63												116	19	0	19	0	0	1	0.49	0.06	0	0	0	0				117	19	0	19	0	0	1	0.49	0.06	0	0	0	0
118	0.49	0.63		0.49	0.59	0.53		0.48	0.63												117	19	0	19	0	0	1	0.49	0.06	0	0	0	0				118	19	1	18.5	0	0	1	0.49	0.06	0	0	0	0
119	0.49	0.63		0.49	0.59	0.53		0.48	0.63												118	19	1	18.5	0	0	1	0.49	0.06	0	0	0	0				119	18	0	18	0	0	1	0.49	0.06	0	0	0	0
120	0.49	0.63		0.49	0.59	0.53		0.48	0.63												119	18	0	18	0	0	1	0.49	0.06	0	0	0	0				120	18	1	17.5	0	0	1	0.49	0.06	0	0	0	0
121	0.49	0.63		0.49	0.59	0.53		0.48	0.63												120	18	1	17.5	0	0	1	0.49	0.06	0	0	0	0				121	17	0	17	0	0	1	0.49	0.06	0	0	0	0
122	0.49	0.63		0.49	0.59	0.53		0.48	0.63												121	17	0	17	0	0	1	0.49	0.06	0	0	0	0				122	17	0	17	0	0	1	0.49	0.06	0	0	0	0
123	0.49	0.63		0.49	0.59	0.53		0.48	0.63												122	17	0	17	0	0	1	0.49	0.06	0	0	0	0				123	17	0	17	0	0	1	0.49	0.06	0	0	0	0
124	0.49	0.63		0.49	0.59	0.53		0.48	0.63												123	17	0	17	0	0	1	0.49	0.06	0	0	0	0				124	17	3	15.5	0	0	1	0.49	0.06	0	0	0	0
125	0.49	0.63		0.49	0.59	0.53		0.48	0.63												124	17	3	15.5	0	0	1	0.49	0.06	0	0	0	0				125	14	0	14	0	0	1	0.49	0.06	0	0	0	0
126	0.49	0.63		0.49	0.59	0.53		0.48	0.63												125	14	0	14	0	0	1	0.49	0.06	0	0	0	0				126	14	0	14	0	0	1	0.49	0.06	0	0	0	0
127	0.49	0.63		0.49	0.59	0.53		0.48	0.63												126	14	0	14	0	0	1	0.49	0.06	0	0	0	0				127	14	0	14	0	0	1	0.49	0.06	0	0	0	0
128	0.49	0.63		0.49	0.59	0.53		0.48	0.63												127	14	0	14	0	0	1	0.49	0.06	0	0	0	0				128	14	1	13.5	0	0	1	0.49	0.06	0	0	0	0
129	0.49	0.63		0.49	0.59	0.53		0.48	0.63												128	14	1	13.5	0	0	1	0.49	0.06	0	0	0	0				129	13	0	13	0	0	1	0.49	0.06	0	0	0	0
130	0.49	0.63		0.49	0.59	0.53		0.48	0.63												129	13	0	13	0	0	1	0.49	0.06	0	0	0	0				130	13	0	13	0	0	1	0.49	0.06	0	0	0	0
131	0.49	0.63		0.49	0.59	0.53		0.48	0.63												130	13	0	13	0	0	1	0.49	0.06	0	0	0	0				131	13	0	13	0	0	1	0.49	0.06	0	0	0	0
132	0.49	0.63		0.49	0.59	0.53		0.48	0.63												131	13	0	13	0	0	1	0.49	0.06	0	0	0	0				132	13	0	13	0	0	1	0.49	0.06	0	0	0	0
133	0.49	0.63		0.49	0.59	0.53		0.48	0.63												132	13	0	13	0	0	1	0.49	0.06	0	0	0	0				133	13	0	13	0	0	1	0.49	0.06	0	0	0	0
134	0.49	0.63		0.49	0.59	0.53		0.48	0.63												133	13	0	13	0	0	1	0.49	0.06	0	0	0	0				134	13	0	13	0	0	1	0.49	0.06	0	0	0	0
135	0.49	0.63		0.49	0.59	0.53		0.48	0.63												134	13	0	13	0	0	1	0.49	0.06	0	0	0	0				135	13	0	13	0	0	1	0.49	0.06	0	0	0	0
136	0.49	0.63		0.49	0.59	0.53		0.48	0.63												135	13	0	13	0	0	1	0.49	0.06	0	0	0	0				136	13	1	12.5	0	0	1	0.49	0.06	0	0	0	0
137	0.49	0.63		0.49	0.59	0.53		0.48	0.63												136	13	1	12.5	0	0	1	0.49	0.06	0	0	0	0				137	12	0	12	0	0	1	0.49	0.06	0	0	0	0
138	0.45	0.63		0.45	0.59	0.5		0.44	0.63												137	12	0	12	0	0	1	0.49	0.06	0	0	0	0				138	12	0	12	1	0.08	0.92	0.45	0.07	0.041	0.04	0.09	0.09
139	0.45	0.63		0.45	0.59	0.5		0.44	0.63												138	12	0	12	1	0.08	0.92	0.45	0.07	0.041	0.04	0.09	0.09				139	11	1	10.5	0	0	1	0.45	0.07	0	0	0	0
140	0.45	0.63		0.45	0.59	0.5		0.44	0.63												139	11	1	10.5	0	0	1	0.45	0.07	0	0	0	0				140	10	0	10	0	0	1	0.45	0.07	0	0	0	0
141	0.45	0.63		0.45	0.59	0.5		0.44	0.63												140	10	0	10	0	0	1	0.45	0.07	0	0	0	0				141	10	0	10	0	0	1	0.45	0.07	0	0	0	0
142	0.45	0.63		0.45	0.59	0.5		0.44	0.63												141	10	0	10	0	0	1	0.45	0.07	0	0	0	0				142	10	0	10	0	0	1	0.45	0.07	0	0	0	0
143	0.45	0.63		0.45	0.59	0.5		0.44	0.63												142	10	0	10	0	0	1	0.45	0.07	0	0	0	0				143	10	0	10	0	0	1	0.45	0.07	0	0	0	0
144	0.45	0.63		0.45	0.59	0.5		0.44	0.63												143	10	0	10	0	0	1	0.45	0.07	0	0	0	0				144	10	1	9.5	0	0	1	0.45	0.07	0	0	0	0
145	0.45	0.63		0.45	0.59	0.5		0.44	0.63												144	10	1	9.5	0	0	1	0.45	0.07	0	0	0	0				145	9	0	9	0	0	1	0.45	0.07	0	0	0	0
146	0.45	0.63		0.45	0.59	0.5		0.44	0.63												145	9	0	9	0	0	1	0.45	0.07	0	0	0	0				146	9	0	9	0	0	1	0.45	0.07	0	0	0	0
147	0.45	0.63		0.45	0.59	0.5		0.44	0.63												146	9	0	9	0	0	1	0.45	0.07	0	0	0	0				147	9	1	8.5	0	0	1	0.45	0.07	0	0	0	0
148	0.45	0.63		0.45	0.59	0.5		0.44	0.63												147	9	1	8.5	0	0	1	0.45	0.07	0	0	0	0				148	8	2	7	0	0	1	0.45	0.07	0	0	0	0
149	0.45	0.63		0.45	0.59	0.5		0.44	0.63												148	8	2	7	0	0	1	0.45	0.07	0	0	0	0				149	6	0	6	0	0	1	0.45	0.07	0	0	0	0
150	0.45	0.63		0.45	0.59	0.5		0.44	0.63												149	6	0	6	0	0	1	0.45	0.07	0	0	0	0				150	6	0	6	0	0	1	0.45	0.07	0	0	0	0
151	0.45	0.63		0.45	0.59	0.5		0.44	0.63												150	6	0	6	0	0	1	0.45	0.07	0	0	0	0				151	6	1	5.5	0	0	1	0.45	0.07	0	0	0	0
152	0.45	0.63		0.45	0.59	0.5		0.44	0.63												151	6	1	5.5	0	0	1	0.45	0.07	0	0	0	0				152	5	0	5	0	0	1	0.45	0.07	0	0	0	0
153	0.45	0.63		0.45	0.59	0.5		0.44	0.63												152	5	0	5	0	0	1	0.45	0.07	0	0	0	0				153	5	0	5	0	0	1	0.45	0.07	0	0	0	0
154	0.45	0.63		0.45	0.59	0.5		0.44	0.63												153	5	0	5	0	0	1	0.45	0.07	0	0	0	0				154	5	0	5	0	0	1	0.45	0.07	0	0	0	0
155	0.45	0.63		0.45	0.59	0.5		0.44	0.63												154	5	0	5	0	0	1	0.45	0.07	0	0	0	0				155	5	0	5	0	0	1	0.45	0.07	0	0	0	0
156	0.45	0.63		0.45	0.59	0.5		0.44	0.63												155	5	0	5	0	0	1	0.45	0.07	0	0	0	0				156	5	1	4.5	0	0	1	0.45	0.07	0	0	0	0
157	0.45	0.63		0.45	0.59	0.5		0.44	0.63												156	5	1	4.5	0	0	1	0.45	0.07	0	0	0	0				157	4	0	4	0	0	1	0.45	0.07	0	0	0	0
158	0.45	0.63		0.45	0.59	0.5		0.44	0.63												157	4	0	4	0	0	1	0.45	0.07	0	0	0	0				158	4	0	4	0	0	1	0.45	0.07	0	0	0	0
159	0.45	0.63		0.45	0.59	0.5		0.44	0.63												158	4	0	4	0	0	1	0.45	0.07	0	0	0	0				159	4	0	4	0	0	1	0.45	0.07	0	0	0	0
160	0.45	0.63		0.45	0.59	0.5		0.44	0.63												159	4	0	4	0	0	1	0.45	0.07	0	0	0	0				160	4	0	4	0	0	1	0.45	0.07	0	0	0	0
161	0.45	0.63		0.45	0.59	0.5		0.44	0.63												160	4	0	4	0	0	1	0.45	0.07	0	0	0	0				161	4	0	4	0	0	1	0.45	0.07	0	0	0	0
162	0.45	0.63		0.45	0.59	0.5		0.44	0.63												161	4	0	4	0	0	1	0.45	0.07	0	0	0	0				162	4	0	4	0	0	1	0.45	0.07	0	0	0	0
163	0.45	0.63		0.45	0.59	0.5		0.44	0.63												162	4	0	4	0	0	1	0.45	0.07	0	0	0	0				163	4	0	4	0	0	1	0.45	0.07	0	0	0	0
164	0.45	0.63		0.45	0.59	0.5		0.44	0.63												163	4	0	4	0	0	1	0.45	0.07	0	0	0	0				164	4	0	4	0	0	1	0.45	0.07	0	0	0	0
165	0.45	0.63		0.45	0.59	0.5		0.44	0.63												164	4	0	4	0	0	1	0.45	0.07	0	0	0	0				165	4	0	4	0	0	1	0.45	0.07	0	0	0	0
166	0.45	0.63		0.45	0.59	0.5		0.44	0.63												165	4	0	4	0	0	1	0.45	0.07	0	0	0	0				166	4	0	4	0	0	1	0.45	0.07	0	0	0	0
167	0.45	0.63		0.45	0.59	0.5		0.44	0.63												166	4	0	4	0	0	1	0.45	0.07	0	0	0	0				167	4	1	3.5	0	0	1	0.45	0.07	0	0	0	0
168	0.45	0.63		0.45	0.59	0.5		0.44	0.63												167	4	1	3.5	0	0	1	0.45	0.07	0	0	0	0				168	3	1	2.5	0	0	1	0.45	0.07	0	0	0	0
169	0.45			0.45		0.5		0.44													168	3	1	2.5	0	0	1	0.45	0.07	0	0	0	0				169	2	0	2	0	0	1	0.45	0.07	0	0	0	0
170	0.45			0.45		0.5		0.44													169	2	0	2	0	0	1	0.45	0.07	0	0	0	0				170	2	0	2	0	0	1	0.45	0.07	0	0	0	0
171	0.45			0.45		0.5		0.44													170	2	0	2	0	0	1	0.45	0.07	0	0	0	0				171	2	1	1.5	0	0	1	0.45	0.07	0	0	0	0
172	0.45			0.45		0.5		0.44													171	2	1	1.5	0	0	1	0.45	0.07	0	0	0	0				172	1	0	1	0	0	1	0.45	0.07	0	0	0	0
173	0.45			0.45		0.5		0.44													172	1	0	1	0	0	1	0.45	0.07	0	0	0	0				173	1	1	0.5	0	0	1	0.45	0.07	0	0	0	0
																					173	1	1	0.5	0	0	1	0.45	0.07	0	0	0	0			GA-AA	0	34	0	34	4	0.12	0.88	0.88	0.06	0.118	0.055	0.13	0.06
																				GA	0	32	0	32	3	0.09	0.91	0.91	0.05	0.094	0.052	0.1	0.06				1	30	0	30	0	0	1	0.88	0.06	0	0	0	0
																					1	29	0	29	0	0	1	0.91	0.05	0	0	0	0				2	30	0	30	1	0.03	0.97	0.85	0.06	0.029	0.029	0.03	0.03
																					2	29	0	29	1	0.03	0.97	0.88	0.06	0.031	0.031	0.04	0.04				3	29	0	29	1	0.03	0.97	0.82	0.07	0.029	0.029	0.04	0.04
																					3	28	0	28	0	0	1	0.88	0.06	0	0	0	0				4	28	0	28	1	0.04	0.96	0.79	0.07	0.029	0.029	0.04	0.04
																					4	28	0	28	1	0.04	0.96	0.84	0.06	0.031	0.031	0.04	0.04				5	27	0	27	0	0	1	0.79	0.07	0	0	0	0
																					5	27	0	27	0	0	1	0.84	0.06	0	0	0	0				6	27	0	27	1	0.04	0.96	0.76	0.07	0.029	0.029	0.04	0.04
																					6	27	0	27	1	0.04	0.96	0.81	0.07	0.031	0.031	0.04	0.04				7	26	0	26	0	0	1	0.76	0.07	0	0	0	0
																					7	26	0	26	0	0	1	0.81	0.07	0	0	0	0				8	26	0	26	0	0	1	0.76	0.07	0	0	0	0
																					8	26	0	26	0	0	1	0.81	0.07	0	0	0	0				9	26	0	26	0	0	1	0.76	0.07	0	0	0	0
																					9	26	0	26	0	0	1	0.81	0.07	0	0	0	0				10	26	0	26	0	0	1	0.76	0.07	0	0	0	0
																					10	26	0	26	0	0	1	0.81	0.07	0	0	0	0				11	26	0	26	0	0	1	0.76	0.07	0	0	0	0
																					11	26	0	26	0	0	1	0.81	0.07	0	0	0	0				12	26	0	26	0	0	1	0.76	0.07	0	0	0	0
																					12	26	0	26	0	0	1	0.81	0.07	0	0	0	0				13	26	0	26	1	0.04	0.96	0.74	0.08	0.029	0.029	0.04	0.04
																					13	26	0	26	1	0.04	0.96	0.78	0.07	0.031	0.031	0.04	0.04				14	25	0	25	0	0	1	0.74	0.08	0	0	0	0
																					14	25	0	25	0	0	1	0.78	0.07	0	0	0	0				15	25	0	25	0	0	1	0.74	0.08	0	0	0	0
																					15	25	0	25	0	0	1	0.78	0.07	0	0	0	0				16	25	0	25	0	0	1	0.74	0.08	0	0	0	0
																					16	25	0	25	0	0	1	0.78	0.07	0	0	0	0				17	25	0	25	0	0	1	0.74	0.08	0	0	0	0
																					17	25	0	25	0	0	1	0.78	0.07	0	0	0	0				18	25	0	25	0	0	1	0.74	0.08	0	0	0	0
																					18	25	0	25	0	0	1	0.78	0.07	0	0	0	0				19	25	0	25	0	0	1	0.74	0.08	0	0	0	0
																					19	25	0	25	0	0	1	0.78	0.07	0	0	0	0				20	25	0	25	0	0	1	0.74	0.08	0	0	0	0
																					20	25	0	25	0	0	1	0.78	0.07	0	0	0	0				21	25	0	25	0	0	1	0.74	0.08	0	0	0	0
																					21	25	0	25	0	0	1	0.78	0.07	0	0	0	0				22	25	0	25	0	0	1	0.74	0.08	0	0	0	0
																					22	25	0	25	0	0	1	0.78	0.07	0	0	0	0				23	25	0	25	0	0	1	0.74	0.08	0	0	0	0
																					23	25	0	25	0	0	1	0.78	0.07	0	0	0	0				24	25	0	25	0	0	1	0.74	0.08	0	0	0	0
																					24	25	0	25	0	0	1	0.78	0.07	0	0	0	0				25	25	0	25	0	0	1	0.74	0.08	0	0	0	0
																					25	25	0	25	0	0	1	0.78	0.07	0	0	0	0				26	25	0	25	0	0	1	0.74	0.08	0	0	0	0
																					26	25	0	25	0	0	1	0.78	0.07	0	0	0	0				27	25	0	25	0	0	1	0.74	0.08	0	0	0	0
																					27	25	0	25	0	0	1	0.78	0.07	0	0	0	0				28	25	2	24	0	0	1	0.74	0.08	0	0	0	0
																					28	25	2	24	0	0	1	0.78	0.07	0	0	0	0				29	23	0	23	0	0	1	0.74	0.08	0	0	0	0
																					29	23	0	23	0	0	1	0.78	0.07	0	0	0	0				30	23	0	23	0	0	1	0.74	0.08	0	0	0	0
																					30	23	0	23	0	0	1	0.78	0.07	0	0	0	0				31	23	0	23	0	0	1	0.74	0.08	0	0	0	0
																					31	23	0	23	0	0	1	0.78	0.07	0	0	0	0				32	23	0	23	0	0	1	0.74	0.08	0	0	0	0
																					32	23	0	23	0	0	1	0.78	0.07	0	0	0	0				33	23	0	23	0	0	1	0.74	0.08	0	0	0	0
																					33	23	0	23	0	0	1	0.78	0.07	0	0	0	0				34	23	0	23	0	0	1	0.74	0.08	0	0	0	0
																					34	23	0	23	0	0	1	0.78	0.07	0	0	0	0				35	23	0	23	0	0	1	0.74	0.08	0	0	0	0
																					35	23	0	23	0	0	1	0.78	0.07	0	0	0	0				36	23	1	22.5	0	0	1	0.74	0.08	0	0	0	0
																					36	23	1	22.5	0	0	1	0.78	0.07	0	0	0	0				37	22	0	22	0	0	1	0.74	0.08	0	0	0	0
																					37	22	0	22	0	0	1	0.78	0.07	0	0	0	0				38	22	0	22	0	0	1	0.74	0.08	0	0	0	0
																					38	22	0	22	0	0	1	0.78	0.07	0	0	0	0				39	22	0	22	0	0	1	0.74	0.08	0	0	0	0
																					39	22	0	22	0	0	1	0.78	0.07	0	0	0	0				40	22	0	22	0	0	1	0.74	0.08	0	0	0	0
																					40	22	0	22	0	0	1	0.78	0.07	0	0	0	0				41	22	0	22	0	0	1	0.74	0.08	0	0	0	0
																					41	22	0	22	0	0	1	0.78	0.07	0	0	0	0				42	22	0	22	0	0	1	0.74	0.08	0	0	0	0
																					42	22	0	22	0	0	1	0.78	0.07	0	0	0	0				43	22	0	22	0	0	1	0.74	0.08	0	0	0	0
																					43	22	0	22	0	0	1	0.78	0.07	0	0	0	0				44	22	0	22	0	0	1	0.74	0.08	0	0	0	0
																					44	22	0	22	0	0	1	0.78	0.07	0	0	0	0				45	22	0	22	0	0	1	0.74	0.08	0	0	0	0
																					45	22	0	22	0	0	1	0.78	0.07	0	0	0	0				46	22	0	22	0	0	1	0.74	0.08	0	0	0	0
																					46	22	0	22	0	0	1	0.78	0.07	0	0	0	0				47	22	0	22	0	0	1	0.74	0.08	0	0	0	0
																					47	22	0	22	0	0	1	0.78	0.07	0	0	0	0				48	22	1	21.5	0	0	1	0.74	0.08	0	0	0	0
																					48	22	1	21.5	0	0	1	0.78	0.07	0	0	0	0				49	21	0	21	0	0	1	0.74	0.08	0	0	0	0
																					49	21	0	21	0	0	1	0.78	0.07	0	0	0	0				50	21	0	21	0	0	1	0.74	0.08	0	0	0	0
																					50	21	0	21	0	0	1	0.78	0.07	0	0	0	0				51	21	0	21	0	0	1	0.74	0.08	0	0	0	0
																					51	21	0	21	0	0	1	0.78	0.07	0	0	0	0				52	21	0	21	0	0	1	0.74	0.08	0	0	0	0
																					52	21	0	21	0	0	1	0.78	0.07	0	0	0	0				53	21	1	20.5	0	0	1	0.74	0.08	0	0	0	0
																					53	21	1	20.5	0	0	1	0.78	0.07	0	0	0	0				54	20	0	20	0	0	1	0.74	0.08	0	0	0	0
																					54	20	0	20	0	0	1	0.78	0.07	0	0	0	0				55	20	0	20	0	0	1	0.74	0.08	0	0	0	0
																					55	20	0	20	0	0	1	0.78	0.07	0	0	0	0				56	20	1	19.5	0	0	1	0.74	0.08	0	0	0	0
																					56	20	1	19.5	0	0	1	0.78	0.07	0	0	0	0				57	19	0	19	0	0	1	0.74	0.08	0	0	0	0
																					57	19	0	19	0	0	1	0.78	0.07	0	0	0	0				58	19	0	19	0	0	1	0.74	0.08	0	0	0	0
																					58	19	0	19	0	0	1	0.78	0.07	0	0	0	0				59	19	0	19	0	0	1	0.74	0.08	0	0	0	0
																					59	19	0	19	0	0	1	0.78	0.07	0	0	0	0				60	19	0	19	1	0.05	0.95	0.7	0.08	0.039	0.038	0.05	0.05
																					60	19	0	19	1	0.05	0.95	0.74	0.08	0.041	0.04	0.05	0.05				61	18	0	18	0	0	1	0.7	0.08	0	0	0	0
																					61	18	0	18	0	0	1	0.74	0.08	0	0	0	0				62	18	0	18	0	0	1	0.7	0.08	0	0	0	0
																					62	18	0	18	0	0	1	0.74	0.08	0	0	0	0				63	18	0	18	0	0	1	0.7	0.08	0	0	0	0
																					63	18	0	18	0	0	1	0.74	0.08	0	0	0	0				64	18	1	17.5	0	0	1	0.7	0.08	0	0	0	0
																					64	18	1	17.5	0	0	1	0.74	0.08	0	0	0	0				65	17	0	17	0	0	1	0.7	0.08	0	0	0	0
																					65	17	0	17	0	0	1	0.74	0.08	0	0	0	0				66	17	0	17	0	0	1	0.7	0.08	0	0	0	0
																					66	17	0	17	0	0	1	0.74	0.08	0	0	0	0				67	17	0	17	0	0	1	0.7	0.08	0	0	0	0
																					67	17	0	17	0	0	1	0.74	0.08	0	0	0	0				68	17	0	17	0	0	1	0.7	0.08	0	0	0	0
																					68	17	0	17	0	0	1	0.74	0.08	0	0	0	0				69	17	0	17	0	0	1	0.7	0.08	0	0	0	0
																					69	17	0	17	0	0	1	0.74	0.08	0	0	0	0				70	17	0	17	0	0	1	0.7	0.08	0	0	0	0
																					70	17	0	17	0	0	1	0.74	0.08	0	0	0	0				71	17	1	16.5	0	0	1	0.7	0.08	0	0	0	0
																					71	17	1	16.5	0	0	1	0.74	0.08	0	0	0	0				72	16	1	15.5	0	0	1	0.7	0.08	0	0	0	0
																					72	16	1	15.5	0	0	1	0.74	0.08	0	0	0	0				73	15	0	15	0	0	1	0.7	0.08	0	0	0	0
																					73	15	0	15	0	0	1	0.74	0.08	0	0	0	0				74	15	0	15	0	0	1	0.7	0.08	0	0	0	0
																					74	15	0	15	0	0	1	0.74	0.08	0	0	0	0				75	15	0	15	0	0	1	0.7	0.08	0	0	0	0
																					75	15	0	15	0	0	1	0.74	0.08	0	0	0	0				76	15	0	15	0	0	1	0.7	0.08	0	0	0	0
																					76	15	0	15	0	0	1	0.74	0.08	0	0	0	0				77	15	1	14.5	0	0	1	0.7	0.08	0	0	0	0
																					77	15	1	14.5	0	0	1	0.74	0.08	0	0	0	0				78	14	0	14	1	0.07	0.93	0.65	0.09	0.05	0.048	0.07	0.07
																					78	14	0	14	1	0.07	0.93	0.69	0.09	0.053	0.051	0.07	0.07				79	13	1	12.5	0	0	1	0.65	0.09	0	0	0	0
																					79	13	1	12.5	0	0	1	0.69	0.09	0	0	0	0				80	12	0	12	0	0	1	0.65	0.09	0	0	0	0
																					80	12	0	12	0	0	1	0.69	0.09	0	0	0	0				81	12	0	12	0	0	1	0.65	0.09	0	0	0	0
																					81	12	0	12	0	0	1	0.69	0.09	0	0	0	0				82	12	0	12	0	0	1	0.65	0.09	0	0	0	0
																					82	12	0	12	0	0	1	0.69	0.09	0	0	0	0				83	12	0	12	0	0	1	0.65	0.09	0	0	0	0
																					83	12	0	12	0	0	1	0.69	0.09	0	0	0	0				84	12	0	12	0	0	1	0.65	0.09	0	0	0	0
																					84	12	0	12	0	0	1	0.69	0.09	0	0	0	0				85	12	0	12	1	0.08	0.92	0.59	0.1	0.054	0.052	0.09	0.09
																					85	12	0	12	1	0.08	0.92	0.63	0.1	0.057	0.055	0.09	0.09				86	11	0	11	0	0	1	0.59	0.1	0	0	0	0
																					86	11	0	11	0	0	1	0.63	0.1	0	0	0	0				87	11	0	11	0	0	1	0.59	0.1	0	0	0	0
																					87	11	0	11	0	0	1	0.63	0.1	0	0	0	0				88	11	1	10.5	0	0	1	0.59	0.1	0	0	0	0
																					88	11	1	10.5	0	0	1	0.63	0.1	0	0	0	0				89	10	0	10	0	0	1	0.59	0.1	0	0	0	0
																					89	10	0	10	0	0	1	0.63	0.1	0	0	0	0				90	10	0	10	0	0	1	0.59	0.1	0	0	0	0
																					90	10	0	10	0	0	1	0.63	0.1	0	0	0	0				91	10	1	9.5	0	0	1	0.59	0.1	0	0	0	0
																					91	10	1	9.5	0	0	1	0.63	0.1	0	0	0	0				92	9	0	9	0	0	1	0.59	0.1	0	0	0	0
																					92	9	0	9	0	0	1	0.63	0.1	0	0	0	0				93	9	0	9	0	0	1	0.59	0.1	0	0	0	0
																					93	9	0	9	0	0	1	0.63	0.1	0	0	0	0				94	9	0	9	0	0	1	0.59	0.1	0	0	0	0
																					94	9	0	9	0	0	1	0.63	0.1	0	0	0	0				95	9	0	9	0	0	1	0.59	0.1	0	0	0	0
																					95	9	0	9	0	0	1	0.63	0.1	0	0	0	0				96	9	0	9	0	0	1	0.59	0.1	0	0	0	0
																					96	9	0	9	0	0	1	0.63	0.1	0	0	0	0				97	9	0	9	0	0	1	0.59	0.1	0	0	0	0
																					97	9	0	9	0	0	1	0.63	0.1	0	0	0	0				98	9	0	9	0	0	1	0.59	0.1	0	0	0	0
																					98	9	0	9	0	0	1	0.63	0.1	0	0	0	0				99	9	0	9	0	0	1	0.59	0.1	0	0	0	0
																					99	9	0	9	0	0	1	0.63	0.1	0	0	0	0				100	9	1	8.5	0	0	1	0.59	0.1	0	0	0	0
																					100	9	1	8.5	0	0	1	0.63	0.1	0	0	0	0				101	8	0	8	0	0	1	0.59	0.1	0	0	0	0
																					101	8	0	8	0	0	1	0.63	0.1	0	0	0	0				102	8	0	8	0	0	1	0.59	0.1	0	0	0	0
																					102	8	0	8	0	0	1	0.63	0.1	0	0	0	0				103	8	0	8	0	0	1	0.59	0.1	0	0	0	0
																					103	8	0	8	0	0	1	0.63	0.1	0	0	0	0				104	8	0	8	0	0	1	0.59	0.1	0	0	0	0
																					104	8	0	8	0	0	1	0.63	0.1	0	0	0	0				105	8	0	8	0	0	1	0.59	0.1	0	0	0	0
																					105	8	0	8	0	0	1	0.63	0.1	0	0	0	0				106	8	0	8	0	0	1	0.59	0.1	0	0	0	0
																					106	8	0	8	0	0	1	0.63	0.1	0	0	0	0				107	8	0	8	0	0	1	0.59	0.1	0	0	0	0
																					107	8	0	8	0	0	1	0.63	0.1	0	0	0	0				108	8	0	8	0	0	1	0.59	0.1	0	0	0	0
																					108	8	0	8	0	0	1	0.63	0.1	0	0	0	0				109	8	0	8	0	0	1	0.59	0.1	0	0	0	0
																					109	8	0	8	0	0	1	0.63	0.1	0	0	0	0				110	8	0	8	0	0	1	0.59	0.1	0	0	0	0
																					110	8	0	8	0	0	1	0.63	0.1	0	0	0	0				111	8	0	8	0	0	1	0.59	0.1	0	0	0	0
																					111	8	0	8	0	0	1	0.63	0.1	0	0	0	0				112	8	0	8	0	0	1	0.59	0.1	0	0	0	0
																					112	8	0	8	0	0	1	0.63	0.1	0	0	0	0				113	8	0	8	0	0	1	0.59	0.1	0	0	0	0
																					113	8	0	8	0	0	1	0.63	0.1	0	0	0	0				114	8	0	8	0	0	1	0.59	0.1	0	0	0	0
																					114	8	0	8	0	0	1	0.63	0.1	0	0	0	0				115	8	0	8	0	0	1	0.59	0.1	0	0	0	0
																					115	8	0	8	0	0	1	0.63	0.1	0	0	0	0				116	8	0	8	0	0	1	0.59	0.1	0	0	0	0
																					116	8	0	8	0	0	1	0.63	0.1	0	0	0	0				117	8	0	8	0	0	1	0.59	0.1	0	0	0	0
																					117	8	0	8	0	0	1	0.63	0.1	0	0	0	0				118	8	0	8	0	0	1	0.59	0.1	0	0	0	0
																					118	8	0	8	0	0	1	0.63	0.1	0	0	0	0				119	8	0	8	0	0	1	0.59	0.1	0	0	0	0
																					119	8	0	8	0	0	1	0.63	0.1	0	0	0	0				120	8	0	8	0	0	1	0.59	0.1	0	0	0	0
																					120	8	0	8	0	0	1	0.63	0.1	0	0	0	0				121	8	2	7	0	0	1	0.59	0.1	0	0	0	0
																					121	8	2	7	0	0	1	0.63	0.1	0	0	0	0				122	6	0	6	0	0	1	0.59	0.1	0	0	0	0
																					122	6	0	6	0	0	1	0.63	0.1	0	0	0	0				123	6	0	6	0	0	1	0.59	0.1	0	0	0	0
																					123	6	0	6	0	0	1	0.63	0.1	0	0	0	0				124	6	1	5.5	0	0	1	0.59	0.1	0	0	0	0
																					124	6	1	5.5	0	0	1	0.63	0.1	0	0	0	0				125	5	0	5	0	0	1	0.59	0.1	0	0	0	0
																					125	5	0	5	0	0	1	0.63	0.1	0	0	0	0				126	5	0	5	0	0	1	0.59	0.1	0	0	0	0
																					126	5	0	5	0	0	1	0.63	0.1	0	0	0	0				127	5	0	5	0	0	1	0.59	0.1	0	0	0	0
																					127	5	0	5	0	0	1	0.63	0.1	0	0	0	0				128	5	0	5	0	0	1	0.59	0.1	0	0	0	0
																					128	5	0	5	0	0	1	0.63	0.1	0	0	0	0				129	5	0	5	0	0	1	0.59	0.1	0	0	0	0
																					129	5	0	5	0	0	1	0.63	0.1	0	0	0	0				130	5	0	5	0	0	1	0.59	0.1	0	0	0	0
																					130	5	0	5	0	0	1	0.63	0.1	0	0	0	0				131	5	0	5	0	0	1	0.59	0.1	0	0	0	0
																					131	5	0	5	0	0	1	0.63	0.1	0	0	0	0				132	5	0	5	0	0	1	0.59	0.1	0	0	0	0
																					132	5	0	5	0	0	1	0.63	0.1	0	0	0	0				133	5	1	4.5	0	0	1	0.59	0.1	0	0	0	0
																					133	5	1	4.5	0	0	1	0.63	0.1	0	0	0	0				134	4	0	4	0	0	1	0.59	0.1	0	0	0	0
																					134	4	0	4	0	0	1	0.63	0.1	0	0	0	0				135	4	0	4	0	0	1	0.59	0.1	0	0	0	0
																					135	4	0	4	0	0	1	0.63	0.1	0	0	0	0				136	4	1	3.5	0	0	1	0.59	0.1	0	0	0	0
																					136	4	1	3.5	0	0	1	0.63	0.1	0	0	0	0				137	3	0	3	0	0	1	0.59	0.1	0	0	0	0
																					137	3	0	3	0	0	1	0.63	0.1	0	0	0	0				138	3	0	3	0	0	1	0.59	0.1	0	0	0	0
																					138	3	0	3	0	0	1	0.63	0.1	0	0	0	0				139	3	0	3	0	0	1	0.59	0.1	0	0	0	0
																					139	3	0	3	0	0	1	0.63	0.1	0	0	0	0				140	3	0	3	0	0	1	0.59	0.1	0	0	0	0
																					140	3	0	3	0	0	1	0.63	0.1	0	0	0	0				141	3	0	3	0	0	1	0.59	0.1	0	0	0	0
																					141	3	0	3	0	0	1	0.63	0.1	0	0	0	0				142	3	0	3	0	0	1	0.59	0.1	0	0	0	0
																					142	3	0	3	0	0	1	0.63	0.1	0	0	0	0				143	3	0	3	0	0	1	0.59	0.1	0	0	0	0
																					143	3	0	3	0	0	1	0.63	0.1	0	0	0	0				144	3	0	3	0	0	1	0.59	0.1	0	0	0	0
																					144	3	0	3	0	0	1	0.63	0.1	0	0	0	0				145	3	0	3	0	0	1	0.59	0.1	0	0	0	0
																					145	3	0	3	0	0	1	0.63	0.1	0	0	0	0				146	3	0	3	0	0	1	0.59	0.1	0	0	0	0
																					146	3	0	3	0	0	1	0.63	0.1	0	0	0	0				147	3	0	3	0	0	1	0.59	0.1	0	0	0	0
																					147	3	0	3	0	0	1	0.63	0.1	0	0	0	0				148	3	0	3	0	0	1	0.59	0.1	0	0	0	0
																					148	3	0	3	0	0	1	0.63	0.1	0	0	0	0				149	3	0	3	0	0	1	0.59	0.1	0	0	0	0
																					149	3	0	3	0	0	1	0.63	0.1	0	0	0	0				150	3	0	3	0	0	1	0.59	0.1	0	0	0	0
																					150	3	0	3	0	0	1	0.63	0.1	0	0	0	0				151	3	0	3	0	0	1	0.59	0.1	0	0	0	0
																					151	3	0	3	0	0	1	0.63	0.1	0	0	0	0				152	3	1	2.5	0	0	1	0.59	0.1	0	0	0	0
																					152	3	1	2.5	0	0	1	0.63	0.1	0	0	0	0				153	2	0	2	0	0	1	0.59	0.1	0	0	0	0
																					153	2	0	2	0	0	1	0.63	0.1	0	0	0	0				154	2	0	2	0	0	1	0.59	0.1	0	0	0	0
																					154	2	0	2	0	0	1	0.63	0.1	0	0	0	0				155	2	0	2	0	0	1	0.59	0.1	0	0	0	0
																					155	2	0	2	0	0	1	0.63	0.1	0	0	0	0				156	2	1	1.5	0	0	1	0.59	0.1	0	0	0	0
																					156	2	1	1.5	0	0	1	0.63	0.1	0	0	0	0				157	1	0	1	0	0	1	0.59	0.1	0	0	0	0
																					157	1	0	1	0	0	1	0.63	0.1	0	0	0	0				158	1	0	1	0	0	1	0.59	0.1	0	0	0	0
																					158	1	0	1	0	0	1	0.63	0.1	0	0	0	0				159	1	0	1	0	0	1	0.59	0.1	0	0	0	0
																					159	1	0	1	0	0	1	0.63	0.1	0	0	0	0				160	1	0	1	0	0	1	0.59	0.1	0	0	0	0
																					160	1	0	1	0	0	1	0.63	0.1	0	0	0	0				161	1	0	1	0	0	1	0.59	0.1	0	0	0	0
																					161	1	0	1	0	0	1	0.63	0.1	0	0	0	0				162	1	0	1	0	0	1	0.59	0.1	0	0	0	0
																					162	1	0	1	0	0	1	0.63	0.1	0	0	0	0				163	1	0	1	0	0	1	0.59	0.1	0	0	0	0
																					163	1	0	1	0	0	1	0.63	0.1	0	0	0	0				164	1	0	1	0	0	1	0.59	0.1	0	0	0	0
																					164	1	0	1	0	0	1	0.63	0.1	0	0	0	0				165	1	0	1	0	0	1	0.59	0.1	0	0	0	0
																					165	1	0	1	0	0	1	0.63	0.1	0	0	0	0				166	1	0	1	0	0	1	0.59	0.1	0	0	0	0
																					166	1	0	1	0	0	1	0.63	0.1	0	0	0	0				167	1	0	1	0	0	1	0.59	0.1	0	0	0	0
																					167	1	0	1	0	0	1	0.63	0.1	0	0	0	0				168	1	1	0.5	0	0	1	0.59	0.1	0	0	0	0
																					168	1	1	0.5	0	0	1	0.63	0.1	0	0	0	0
																				AA	0	2	0	2	1	0.5	0.5	0.5	0.35	0.5	0.354	0.67	0.63
																					1	1	0	1	0	0	1	0.5	0.35	0	0	0	0
																					2	1	0	1	0	0	1	0.5	0.35	0	0	0	0
																					3	1	0	1	1	1	0	0	0	0.5	0.354	2	0

## Sheet: rs872
Time	GG	GT	TT	GG	GT-TT	GG-GT	TT	GG-TT	GT										Life Table																Life Table
0	0.9	0.96	0.88	0.9	0.95	0.92	0.88	0.9	0.96										First-order Controls		Interval Start Time	Number Entering Interval	Number Withdrawing during Interval	Number Exposed to Risk	Number of Terminal Events	Proportion Terminating	Proportion Surviving	Cumulative Proportion Surviving at End of Interval	Std. Error of Cumulative Proportion Surviving at End of Interval	Probability Density	Std. Error of Probability Density	Hazard Rate	Std. Error of Hazard Rate		First-order Controls		Interval Start Time	Number Entering Interval	Number Withdrawing during Interval	Number Exposed to Risk	Number of Terminal Events	Proportion Terminating	Proportion Surviving	Cumulative Proportion Surviving at End of Interval	Std. Error of Cumulative Proportion Surviving at End of Interval	Probability Density	Std. Error of Probability Density	Hazard Rate	Std. Error of Hazard Rate
1	0.88	0.96	0.88	0.88	0.95	0.92	0.88	0.88	0.96										SNPrs1800872	GG	0	59	0	59	6	0.1	0.9	0.9	0.04	0.102	0.039	0.11	0.04		SNPrs1800872 Dominant	GG	0	59	0	59	6	0.1	0.9	0.9	0.04	0.102	0.039	0.11	0.04
2	0.85	0.91	0.88	0.85	0.91	0.88	0.88	0.85	0.91												1	53	0	53	1	0.02	0.98	0.88	0.04	0.017	0.017	0.02	0.02				1	53	0	53	1	0.02	0.98	0.88	0.04	0.017	0.017	0.02	0.02
3	0.81	0.91	0.88	0.81	0.91	0.86	0.88	0.82	0.91												2	52	0	52	2	0.04	0.96	0.85	0.05	0.034	0.024	0.04	0.03				2	52	0	52	2	0.04	0.96	0.85	0.05	0.034	0.024	0.04	0.03
4	0.76	0.91	0.88	0.76	0.91	0.83	0.88	0.78	0.91												3	50	0	50	2	0.04	0.96	0.81	0.05	0.034	0.024	0.04	0.03				3	50	0	50	2	0.04	0.96	0.81	0.05	0.034	0.024	0.04	0.03
5	0.75	0.89	0.88	0.75	0.89	0.81	0.88	0.76	0.89												4	48	0	48	3	0.06	0.94	0.76	0.06	0.051	0.029	0.06	0.04				4	48	0	48	3	0.06	0.94	0.76	0.06	0.051	0.029	0.06	0.04
6	0.73	0.89	0.88	0.73	0.89	0.8	0.88	0.75	0.89												5	45	0	45	1	0.02	0.98	0.75	0.06	0.017	0.017	0.02	0.02				5	45	0	45	1	0.02	0.98	0.75	0.06	0.017	0.017	0.02	0.02
7	0.73	0.87	0.88	0.73	0.87	0.79	0.88	0.75	0.87												6	44	0	44	1	0.02	0.98	0.73	0.06	0.017	0.017	0.02	0.02				6	44	0	44	1	0.02	0.98	0.73	0.06	0.017	0.017	0.02	0.02
8	0.71	0.87	0.88	0.71	0.87	0.78	0.88	0.73	0.87												7	43	0	43	0	0	1	0.73	0.06	0	0	0	0				7	43	0	43	0	0	1	0.73	0.06	0	0	0	0
9	0.69	0.83	0.88	0.69	0.84	0.75	0.88	0.72	0.83												8	43	0	43	1	0.02	0.98	0.71	0.06	0.017	0.017	0.02	0.02				8	43	0	43	1	0.02	0.98	0.71	0.06	0.017	0.017	0.02	0.02
10	0.68	0.81	0.88	0.68	0.82	0.74	0.88	0.7	0.81												9	42	0	42	1	0.02	0.98	0.69	0.06	0.017	0.017	0.02	0.02				9	42	0	42	1	0.02	0.98	0.69	0.06	0.017	0.017	0.02	0.02
11	0.68	0.81	0.88	0.68	0.82	0.74	0.88	0.7	0.81												10	41	0	41	1	0.02	0.98	0.68	0.06	0.017	0.017	0.02	0.02				10	41	0	41	1	0.02	0.98	0.68	0.06	0.017	0.017	0.02	0.02
12	0.68	0.79	0.88	0.68	0.8	0.73	0.88	0.7	0.79												11	40	0	40	0	0	1	0.68	0.06	0	0	0	0				11	40	0	40	0	0	1	0.68	0.06	0	0	0	0
13	0.64	0.79	0.88	0.64	0.8	0.71	0.88	0.67	0.79												12	40	0	40	0	0	1	0.68	0.06	0	0	0	0				12	40	0	40	0	0	1	0.68	0.06	0	0	0	0
14	0.63	0.79	0.88	0.63	0.8	0.7	0.88	0.66	0.79												13	40	0	40	2	0.05	0.95	0.64	0.06	0.034	0.024	0.05	0.04				13	40	0	40	2	0.05	0.95	0.64	0.06	0.034	0.024	0.05	0.04
15	0.63	0.79	0.88	0.63	0.8	0.7	0.88	0.66	0.79												14	38	0	38	1	0.03	0.97	0.63	0.06	0.017	0.017	0.03	0.03				14	38	0	38	1	0.03	0.97	0.63	0.06	0.017	0.017	0.03	0.03
16	0.63	0.79	0.88	0.63	0.8	0.7	0.88	0.66	0.79												15	37	0	37	0	0	1	0.63	0.06	0	0	0	0				15	37	0	37	0	0	1	0.63	0.06	0	0	0	0
17	0.63	0.79	0.88	0.63	0.8	0.7	0.88	0.66	0.79												16	37	0	37	0	0	1	0.63	0.06	0	0	0	0				16	37	0	37	0	0	1	0.63	0.06	0	0	0	0
18	0.59	0.79	0.88	0.59	0.8	0.68	0.88	0.63	0.79	Median Survival Time				Overall Comparisons							17	37	0	37	0	0	1	0.63	0.06	0	0	0	0				17	37	0	37	0	0	1	0.63	0.06	0	0	0	0
19	0.59	0.79	0.88	0.59	0.8	0.68	0.88	0.63	0.79	First-order Controls		Med Time			Chi-Square	df	Sig.				18	37	0	37	2	0.05	0.95	0.59	0.06	0.034	0.024	0.06	0.04				18	37	0	37	2	0.05	0.95	0.59	0.06	0.034	0.024	0.06	0.04
20	0.59	0.79	0.88	0.59	0.8	0.68	0.88	0.63	0.79	SNPrs1800872 Codominant	GG	138.13		Log Rank (Mantel-Cox)	2.092	1	0.148				19	35	0	35	0	0	1	0.59	0.06	0	0	0	0				19	35	0	35	0	0	1	0.59	0.06	0	0	0	0
21	0.59	0.79	0.88	0.59	0.8	0.68	0.88	0.63	0.79		GA	173		The vector of trend weights is -1, 0, 1. This is the default.							20	35	0	35	0	0	1	0.59	0.06	0	0	0	0				20	35	0	35	0	0	1	0.59	0.06	0	0	0	0
22	0.59	0.79	0.88	0.59	0.8	0.68	0.88	0.63	0.79		AA	139									21	35	0	35	0	0	1	0.59	0.06	0	0	0	0				21	35	0	35	0	0	1	0.59	0.06	0	0	0	0
23	0.59	0.79	0.88	0.59	0.8	0.68	0.88	0.63	0.79												22	35	0	35	0	0	1	0.59	0.06	0	0	0	0				22	35	0	35	0	0	1	0.59	0.06	0	0	0	0
24	0.59	0.79	0.75	0.59	0.78	0.68	0.75	0.61	0.79	Overall Comparisonsa											23	35	0	35	0	0	1	0.59	0.06	0	0	0	0				23	35	0	35	0	0	1	0.59	0.06	0	0	0	0
25	0.59	0.79	0.75	0.59	0.78	0.68	0.75	0.61	0.79	Wilcoxon (Gehan) Statistic	df	Sig.									24	35	0	35	0	0	1	0.59	0.06	0	0	0	0				24	35	0	35	0	0	1	0.59	0.06	0	0	0	0
26	0.59	0.79	0.75	0.59	0.78	0.68	0.75	0.61	0.79	2.884	2	0.236									25	35	0	35	0	0	1	0.59	0.06	0	0	0	0				25	35	0	35	0	0	1	0.59	0.06	0	0	0	0
27	0.59	0.79	0.75	0.59	0.78	0.68	0.75	0.61	0.79	a Comparisons are exact.											26	35	0	35	0	0	1	0.59	0.06	0	0	0	0				26	35	0	35	0	0	1	0.59	0.06	0	0	0	0
28	0.59	0.79	0.75	0.59	0.78	0.68	0.75	0.61	0.79												27	35	0	35	0	0	1	0.59	0.06	0	0	0	0				27	35	0	35	0	0	1	0.59	0.06	0	0	0	0
29	0.59	0.79	0.75	0.59	0.78	0.68	0.75	0.61	0.79												28	35	1	34.5	0	0	1	0.59	0.06	0	0	0	0				28	35	1	34.5	0	0	1	0.59	0.06	0	0	0	0
30	0.59	0.79	0.75	0.59	0.78	0.68	0.75	0.61	0.79												29	34	0	34	0	0	1	0.59	0.06	0	0	0	0				29	34	0	34	0	0	1	0.59	0.06	0	0	0	0
31	0.59	0.79	0.75	0.59	0.78	0.68	0.75	0.61	0.79												30	34	0	34	0	0	1	0.59	0.06	0	0	0	0				30	34	0	34	0	0	1	0.59	0.06	0	0	0	0
32	0.59	0.79	0.75	0.59	0.78	0.68	0.75	0.61	0.79												31	34	0	34	0	0	1	0.59	0.06	0	0	0	0				31	34	0	34	0	0	1	0.59	0.06	0	0	0	0
33	0.59	0.79	0.75	0.59	0.78	0.68	0.75	0.61	0.79												32	34	0	34	0	0	1	0.59	0.06	0	0	0	0				32	34	0	34	0	0	1	0.59	0.06	0	0	0	0
34	0.59	0.76	0.75	0.59	0.76	0.67	0.75	0.61	0.76												33	34	0	34	0	0	1	0.59	0.06	0	0	0	0				33	34	0	34	0	0	1	0.59	0.06	0	0	0	0
35	0.59	0.76	0.75	0.59	0.76	0.67	0.75	0.61	0.76												34	34	0	34	0	0	1	0.59	0.06	0	0	0	0				34	34	0	34	0	0	1	0.59	0.06	0	0	0	0
36	0.59	0.76	0.75	0.59	0.76	0.67	0.75	0.61	0.76												35	34	0	34	0	0	1	0.59	0.06	0	0	0	0				35	34	0	34	0	0	1	0.59	0.06	0	0	0	0
37	0.59	0.76	0.75	0.59	0.76	0.67	0.75	0.61	0.76												36	34	0	34	0	0	1	0.59	0.06	0	0	0	0				36	34	0	34	0	0	1	0.59	0.06	0	0	0	0
38	0.59	0.76	0.75	0.59	0.76	0.67	0.75	0.61	0.76												37	34	1	33.5	0	0	1	0.59	0.06	0	0	0	0				37	34	1	33.5	0	0	1	0.59	0.06	0	0	0	0
39	0.59	0.76	0.75	0.59	0.76	0.67	0.75	0.61	0.76												38	33	0	33	0	0	1	0.59	0.06	0	0	0	0				38	33	0	33	0	0	1	0.59	0.06	0	0	0	0
40	0.59	0.76	0.75	0.59	0.76	0.67	0.75	0.61	0.76												39	33	0	33	0	0	1	0.59	0.06	0	0	0	0				39	33	0	33	0	0	1	0.59	0.06	0	0	0	0
41	0.59	0.76	0.75	0.59	0.76	0.67	0.75	0.61	0.76												40	33	1	32.5	0	0	1	0.59	0.06	0	0	0	0				40	33	1	32.5	0	0	1	0.59	0.06	0	0	0	0
42	0.59	0.74	0.75	0.59	0.74	0.66	0.75	0.61	0.74												41	32	0	32	0	0	1	0.59	0.06	0	0	0	0				41	32	0	32	0	0	1	0.59	0.06	0	0	0	0
43	0.59	0.74	0.75	0.59	0.74	0.66	0.75	0.61	0.74												42	32	0	32	0	0	1	0.59	0.06	0	0	0	0				42	32	0	32	0	0	1	0.59	0.06	0	0	0	0
44	0.59	0.74	0.75	0.59	0.74	0.66	0.75	0.61	0.74												43	32	0	32	0	0	1	0.59	0.06	0	0	0	0				43	32	0	32	0	0	1	0.59	0.06	0	0	0	0
45	0.59	0.74	0.75	0.59	0.74	0.66	0.75	0.61	0.74												44	32	0	32	0	0	1	0.59	0.06	0	0	0	0				44	32	0	32	0	0	1	0.59	0.06	0	0	0	0
46	0.59	0.74	0.75	0.59	0.74	0.66	0.75	0.61	0.74												45	32	0	32	0	0	1	0.59	0.06	0	0	0	0				45	32	0	32	0	0	1	0.59	0.06	0	0	0	0
47	0.59	0.74	0.75	0.59	0.74	0.66	0.75	0.61	0.74												46	32	0	32	0	0	1	0.59	0.06	0	0	0	0				46	32	0	32	0	0	1	0.59	0.06	0	0	0	0
48	0.59	0.72	0.75	0.59	0.72	0.65	0.75	0.61	0.72												47	32	0	32	0	0	1	0.59	0.06	0	0	0	0				47	32	0	32	0	0	1	0.59	0.06	0	0	0	0
49	0.59	0.72	0.75	0.59	0.72	0.65	0.75	0.61	0.72												48	32	1	31.5	0	0	1	0.59	0.06	0	0	0	0				48	32	1	31.5	0	0	1	0.59	0.06	0	0	0	0
50	0.59	0.72	0.75	0.59	0.72	0.65	0.75	0.61	0.72												49	31	0	31	0	0	1	0.59	0.06	0	0	0	0				49	31	0	31	0	0	1	0.59	0.06	0	0	0	0
51	0.59	0.72	0.75	0.59	0.72	0.65	0.75	0.61	0.72	Median Survival Time				Overall Comparisons							50	31	0	31	0	0	1	0.59	0.06	0	0	0	0				50	31	0	31	0	0	1	0.59	0.06	0	0	0	0
52	0.59	0.72	0.75	0.59	0.72	0.65	0.75	0.61	0.72	First-order Controls		Med Time			Chi-Square	df	Sig.				51	31	0	31	0	0	1	0.59	0.06	0	0	0	0				51	31	0	31	0	0	1	0.59	0.06	0	0	0	0
53	0.57	0.72	0.75	0.57	0.72	0.64	0.75	0.59	0.72	SNPrs1800872 Dominant	GG	138.13		Log Rank (Mantel-Cox)	1.89	1	0.169				52	31	1	30.5	0	0	1	0.59	0.06	0	0	0	0				52	31	1	30.5	0	0	1	0.59	0.06	0	0	0	0
54	0.57	0.72	0.75	0.57	0.72	0.64	0.75	0.59	0.72		GA-AA	173		The vector of trend weights is -1, 1. This is the default.							53	30	0	30	1	0.03	0.97	0.57	0.06	0.02	0.02	0.03	0.03				53	30	0	30	1	0.03	0.97	0.57	0.06	0.02	0.02	0.03	0.03
55	0.57	0.69	0.75	0.57	0.7	0.62	0.75	0.59	0.69												54	29	0	29	0	0	1	0.57	0.06	0	0	0	0				54	29	0	29	0	0	1	0.57	0.06	0	0	0	0
56	0.57	0.69	0.75	0.57	0.7	0.62	0.75	0.59	0.69	Overall Comparisonsa											55	29	0	29	0	0	1	0.57	0.06	0	0	0	0				55	29	0	29	0	0	1	0.57	0.06	0	0	0	0
57	0.57	0.69	0.75	0.57	0.7	0.62	0.75	0.59	0.69	Wilcoxon (Gehan) Statistic	df	Sig.									56	29	1	28.5	0	0	1	0.57	0.06	0	0	0	0				56	29	1	28.5	0	0	1	0.57	0.06	0	0	0	0
58	0.57	0.69	0.75	0.57	0.7	0.62	0.75	0.59	0.69	2.828	1	0.093									57	28	0	28	0	0	1	0.57	0.06	0	0	0	0				57	28	0	28	0	0	1	0.57	0.06	0	0	0	0
59	0.57	0.69	0.75	0.57	0.7	0.62	0.75	0.59	0.69	a Comparisons are exact.											58	28	0	28	0	0	1	0.57	0.06	0	0	0	0				58	28	0	28	0	0	1	0.57	0.06	0	0	0	0
60	0.55	0.66	0.75	0.55	0.67	0.6	0.75	0.58	0.66												59	28	0	28	0	0	1	0.57	0.06	0	0	0	0				59	28	0	28	0	0	1	0.57	0.06	0	0	0	0
61	0.55	0.66	0.75	0.55	0.67	0.6	0.75	0.58	0.66												60	28	0	28	1	0.04	0.96	0.55	0.07	0.02	0.02	0.04	0.04				60	28	0	28	1	0.04	0.96	0.55	0.07	0.02	0.02	0.04	0.04
62	0.55	0.66	0.75	0.55	0.67	0.6	0.75	0.58	0.66												61	27	0	27	0	0	1	0.55	0.07	0	0	0	0				61	27	0	27	0	0	1	0.55	0.07	0	0	0	0
63	0.55	0.66	0.75	0.55	0.67	0.6	0.75	0.58	0.66												62	27	1	26.5	0	0	1	0.55	0.07	0	0	0	0				62	27	1	26.5	0	0	1	0.55	0.07	0	0	0	0
64	0.55	0.66	0.75	0.55	0.67	0.6	0.75	0.58	0.66												63	26	0	26	0	0	1	0.55	0.07	0	0	0	0				63	26	0	26	0	0	1	0.55	0.07	0	0	0	0
65	0.55	0.66	0.75	0.55	0.67	0.6	0.75	0.58	0.66												64	26	0	26	0	0	1	0.55	0.07	0	0	0	0				64	26	0	26	0	0	1	0.55	0.07	0	0	0	0
66	0.55	0.66	0.75	0.55	0.67	0.6	0.75	0.58	0.66												65	26	0	26	0	0	1	0.55	0.07	0	0	0	0				65	26	0	26	0	0	1	0.55	0.07	0	0	0	0
67	0.55	0.66	0.75	0.55	0.67	0.6	0.75	0.58	0.66												66	26	0	26	0	0	1	0.55	0.07	0	0	0	0				66	26	0	26	0	0	1	0.55	0.07	0	0	0	0
68	0.55	0.66	0.75	0.55	0.67	0.6	0.75	0.58	0.66												67	26	0	26	0	0	1	0.55	0.07	0	0	0	0				67	26	0	26	0	0	1	0.55	0.07	0	0	0	0
69	0.55	0.66	0.75	0.55	0.67	0.6	0.75	0.58	0.66												68	26	0	26	0	0	1	0.55	0.07	0	0	0	0				68	26	0	26	0	0	1	0.55	0.07	0	0	0	0
70	0.55	0.66	0.75	0.55	0.67	0.6	0.75	0.58	0.66												69	26	0	26	0	0	1	0.55	0.07	0	0	0	0				69	26	0	26	0	0	1	0.55	0.07	0	0	0	0
71	0.55	0.66	0.75	0.55	0.67	0.6	0.75	0.58	0.66												70	26	0	26	0	0	1	0.55	0.07	0	0	0	0				70	26	0	26	0	0	1	0.55	0.07	0	0	0	0
72	0.55	0.66	0.75	0.55	0.67	0.6	0.75	0.58	0.66												71	26	0	26	0	0	1	0.55	0.07	0	0	0	0				71	26	0	26	0	0	1	0.55	0.07	0	0	0	0
73	0.55	0.66	0.75	0.55	0.67	0.6	0.75	0.58	0.66												72	26	0	26	0	0	1	0.55	0.07	0	0	0	0				72	26	0	26	0	0	1	0.55	0.07	0	0	0	0
74	0.53	0.66	0.75	0.53	0.67	0.59	0.75	0.56	0.66												73	26	0	26	0	0	1	0.55	0.07	0	0	0	0				73	26	0	26	0	0	1	0.55	0.07	0	0	0	0
75	0.53	0.66	0.75	0.53	0.67	0.59	0.75	0.56	0.66												74	26	0	26	1	0.04	0.96	0.53	0.07	0.021	0.021	0.04	0.04				74	26	0	26	1	0.04	0.96	0.53	0.07	0.021	0.021	0.04	0.04
76	0.53	0.66	0.75	0.53	0.67	0.59	0.75	0.56	0.66												75	25	0	25	0	0	1	0.53	0.07	0	0	0	0				75	25	0	25	0	0	1	0.53	0.07	0	0	0	0
77	0.53	0.66	0.75	0.53	0.67	0.59	0.75	0.56	0.66												76	25	2	24	0	0	1	0.53	0.07	0	0	0	0				76	25	2	24	0	0	1	0.53	0.07	0	0	0	0
78	0.53	0.62	0.75	0.53	0.64	0.57	0.75	0.56	0.62												77	23	0	23	0	0	1	0.53	0.07	0	0	0	0				77	23	0	23	0	0	1	0.53	0.07	0	0	0	0
79	0.53	0.62	0.75	0.53	0.64	0.57	0.75	0.56	0.62												78	23	0	23	0	0	1	0.53	0.07	0	0	0	0				78	23	0	23	0	0	1	0.53	0.07	0	0	0	0
80	0.53	0.62	0.75	0.53	0.64	0.57	0.75	0.56	0.62												79	23	0	23	0	0	1	0.53	0.07	0	0	0	0				79	23	0	23	0	0	1	0.53	0.07	0	0	0	0
81	0.53	0.62	0.75	0.53	0.64	0.57	0.75	0.56	0.62												80	23	0	23	0	0	1	0.53	0.07	0	0	0	0				80	23	0	23	0	0	1	0.53	0.07	0	0	0	0
82	0.53	0.62	0.75	0.53	0.64	0.57	0.75	0.56	0.62	Median Survival Time				Overall Comparisons							81	23	0	23	0	0	1	0.53	0.07	0	0	0	0				81	23	0	23	0	0	1	0.53	0.07	0	0	0	0
83	0.53	0.62	0.75	0.53	0.64	0.57	0.75	0.56	0.62	First-order Controls		Med Time			Chi-Square	df	Sig.				82	23	0	23	0	0	1	0.53	0.07	0	0	0	0				82	23	0	23	0	0	1	0.53	0.07	0	0	0	0
84	0.53	0.62	0.75	0.53	0.64	0.57	0.75	0.56	0.62	SNPrs1800872 Recessive	GG-GA	138.61		Log Rank (Mantel-Cox)	0.672	1	0.412				83	23	0	23	0	0	1	0.53	0.07	0	0	0	0				83	23	0	23	0	0	1	0.53	0.07	0	0	0	0
85	0.51	0.62	0.75	0.51	0.64	0.56	0.75	0.53	0.62		AA	139		The vector of trend weights is -1, 1. This is the default.							84	23	0	23	0	0	1	0.53	0.07	0	0	0	0				84	23	0	23	0	0	1	0.53	0.07	0	0	0	0
86	0.51	0.62	0.75	0.51	0.64	0.56	0.75	0.53	0.62												85	23	0	23	1	0.04	0.96	0.51	0.07	0.023	0.023	0.04	0.04				85	23	0	23	1	0.04	0.96	0.51	0.07	0.023	0.023	0.04	0.04
87	0.51	0.62	0.75	0.51	0.64	0.56	0.75	0.53	0.62	Overall Comparisonsa											86	22	1	21.5	0	0	1	0.51	0.07	0	0	0	0				86	22	1	21.5	0	0	1	0.51	0.07	0	0	0	0
88	0.51	0.62	0.75	0.51	0.64	0.56	0.75	0.53	0.62	Wilcoxon (Gehan) Statistic	df	Sig.									87	21	0	21	0	0	1	0.51	0.07	0	0	0	0				87	21	0	21	0	0	1	0.51	0.07	0	0	0	0
89	0.51	0.62	0.75	0.51	0.64	0.56	0.75	0.53	0.62	2.828	1	0.093									88	21	2	20	0	0	1	0.51	0.07	0	0	0	0				88	21	2	20	0	0	1	0.51	0.07	0	0	0	0
90	0.51	0.62	0.75	0.51	0.64	0.56	0.75	0.53	0.62	a Comparisons are exact.											89	19	0	19	0	0	1	0.51	0.07	0	0	0	0				89	19	0	19	0	0	1	0.51	0.07	0	0	0	0
91	0.51	0.62	0.75	0.51	0.64	0.56	0.75	0.53	0.62												90	19	0	19	0	0	1	0.51	0.07	0	0	0	0				90	19	0	19	0	0	1	0.51	0.07	0	0	0	0
92	0.51	0.62	0.75	0.51	0.64	0.56	0.75	0.53	0.62												91	19	2	18	0	0	1	0.51	0.07	0	0	0	0				91	19	2	18	0	0	1	0.51	0.07	0	0	0	0
93	0.51	0.62	0.75	0.51	0.64	0.56	0.75	0.53	0.62												92	17	0	17	0	0	1	0.51	0.07	0	0	0	0				92	17	0	17	0	0	1	0.51	0.07	0	0	0	0
94	0.51	0.62	0.75	0.51	0.64	0.56	0.75	0.53	0.62												93	17	0	17	0	0	1	0.51	0.07	0	0	0	0				93	17	0	17	0	0	1	0.51	0.07	0	0	0	0
95	0.51	0.62	0.75	0.51	0.64	0.56	0.75	0.53	0.62												94	17	0	17	0	0	1	0.51	0.07	0	0	0	0				94	17	0	17	0	0	1	0.51	0.07	0	0	0	0
96	0.51	0.62	0.75	0.51	0.64	0.56	0.75	0.53	0.62												95	17	0	17	0	0	1	0.51	0.07	0	0	0	0				95	17	0	17	0	0	1	0.51	0.07	0	0	0	0
97	0.51	0.62	0.75	0.51	0.64	0.56	0.75	0.53	0.62												96	17	0	17	0	0	1	0.51	0.07	0	0	0	0				96	17	0	17	0	0	1	0.51	0.07	0	0	0	0
98	0.51	0.62	0.75	0.51	0.64	0.56	0.75	0.53	0.62												97	17	0	17	0	0	1	0.51	0.07	0	0	0	0				97	17	0	17	0	0	1	0.51	0.07	0	0	0	0
99	0.51	0.62	0.75	0.51	0.64	0.56	0.75	0.53	0.62												98	17	0	17	0	0	1	0.51	0.07	0	0	0	0				98	17	0	17	0	0	1	0.51	0.07	0	0	0	0
100	0.51	0.62	0.75	0.51	0.64	0.56	0.75	0.53	0.62												99	17	0	17	0	0	1	0.51	0.07	0	0	0	0				99	17	0	17	0	0	1	0.51	0.07	0	0	0	0
101	0.51	0.58	0.75	0.51	0.6	0.54	0.75	0.53	0.58												100	17	0	17	0	0	1	0.51	0.07	0	0	0	0				100	17	0	17	0	0	1	0.51	0.07	0	0	0	0
102	0.51	0.53	0.75	0.51	0.55	0.52	0.75	0.53	0.53												101	17	0	17	0	0	1	0.51	0.07	0	0	0	0				101	17	0	17	0	0	1	0.51	0.07	0	0	0	0
103	0.51	0.53	0.75	0.51	0.55	0.52	0.75	0.53	0.53												102	17	0	17	0	0	1	0.51	0.07	0	0	0	0				102	17	0	17	0	0	1	0.51	0.07	0	0	0	0
104	0.51	0.53	0.75	0.51	0.55	0.52	0.75	0.53	0.53												103	17	0	17	0	0	1	0.51	0.07	0	0	0	0				103	17	0	17	0	0	1	0.51	0.07	0	0	0	0
105	0.51	0.53	0.75	0.51	0.55	0.52	0.75	0.53	0.53												104	17	0	17	0	0	1	0.51	0.07	0	0	0	0				104	17	0	17	0	0	1	0.51	0.07	0	0	0	0
106	0.51	0.53	0.75	0.51	0.55	0.52	0.75	0.53	0.53												105	17	0	17	0	0	1	0.51	0.07	0	0	0	0				105	17	0	17	0	0	1	0.51	0.07	0	0	0	0
107	0.51	0.53	0.75	0.51	0.55	0.52	0.75	0.53	0.53												106	17	0	17	0	0	1	0.51	0.07	0	0	0	0				106	17	0	17	0	0	1	0.51	0.07	0	0	0	0
108	0.51	0.53	0.75	0.51	0.55	0.52	0.75	0.53	0.53												107	17	0	17	0	0	1	0.51	0.07	0	0	0	0				107	17	0	17	0	0	1	0.51	0.07	0	0	0	0
109	0.51	0.53	0.75	0.51	0.55	0.52	0.75	0.53	0.53												108	17	0	17	0	0	1	0.51	0.07	0	0	0	0				108	17	0	17	0	0	1	0.51	0.07	0	0	0	0
110	0.51	0.53	0.75	0.51	0.55	0.52	0.75	0.53	0.53												109	17	0	17	0	0	1	0.51	0.07	0	0	0	0				109	17	0	17	0	0	1	0.51	0.07	0	0	0	0
111	0.51	0.53	0.75	0.51	0.55	0.52	0.75	0.53	0.53												110	17	0	17	0	0	1	0.51	0.07	0	0	0	0				110	17	0	17	0	0	1	0.51	0.07	0	0	0	0
112	0.51	0.53	0.75	0.51	0.55	0.52	0.75	0.53	0.53												111	17	0	17	0	0	1	0.51	0.07	0	0	0	0				111	17	0	17	0	0	1	0.51	0.07	0	0	0	0
113	0.51	0.53	0.75	0.51	0.55	0.52	0.75	0.53	0.53	Median Survival Time				Overall Comparisons							112	17	1	16.5	0	0	1	0.51	0.07	0	0	0	0				112	17	1	16.5	0	0	1	0.51	0.07	0	0	0	0
114	0.51	0.53	0.75	0.51	0.55	0.52	0.75	0.53	0.53	First-order Controls		Med Time			Chi-Square	df	Sig.				113	16	0	16	0	0	1	0.51	0.07	0	0	0	0				113	16	0	16	0	0	1	0.51	0.07	0	0	0	0
115	0.51	0.53	0.75	0.51	0.55	0.52	0.75	0.53	0.53	SNPrs1800872 Overdominant	GG-AA	138.56		Log Rank (Mantel-Cox)	0.926	1	0.336				114	16	0	16	0	0	1	0.51	0.07	0	0	0	0				114	16	0	16	0	0	1	0.51	0.07	0	0	0	0
116	0.51	0.53	0.75	0.51	0.55	0.52	0.75	0.53	0.53		GA	173		The vector of trend weights is -1, 1. This is the default.							115	16	1	15.5	0	0	1	0.51	0.07	0	0	0	0				115	16	1	15.5	0	0	1	0.51	0.07	0	0	0	0
117	0.51	0.53	0.75	0.51	0.55	0.52	0.75	0.53	0.53												116	15	0	15	0	0	1	0.51	0.07	0	0	0	0				116	15	0	15	0	0	1	0.51	0.07	0	0	0	0
118	0.51	0.53	0.75	0.51	0.55	0.52	0.75	0.53	0.53	Overall Comparisonsa											117	15	0	15	0	0	1	0.51	0.07	0	0	0	0				117	15	0	15	0	0	1	0.51	0.07	0	0	0	0
119	0.51	0.53	0.75	0.51	0.55	0.52	0.75	0.53	0.53	Wilcoxon (Gehan) Statistic	df	Sig.									118	15	1	14.5	0	0	1	0.51	0.07	0	0	0	0				118	15	1	14.5	0	0	1	0.51	0.07	0	0	0	0
120	0.51	0.53	0.75	0.51	0.55	0.52	0.75	0.53	0.53	1.801	1	0.18									119	14	0	14	0	0	1	0.51	0.07	0	0	0	0				119	14	0	14	0	0	1	0.51	0.07	0	0	0	0
121	0.51	0.53	0.75	0.51	0.55	0.52	0.75	0.53	0.53	a Comparisons are exact.											120	14	1	13.5	0	0	1	0.51	0.07	0	0	0	0				120	14	1	13.5	0	0	1	0.51	0.07	0	0	0	0
122	0.51	0.53	0.75	0.51	0.55	0.52	0.75	0.53	0.53												121	13	2	12	0	0	1	0.51	0.07	0	0	0	0				121	13	2	12	0	0	1	0.51	0.07	0	0	0	0
123	0.51	0.53	0.75	0.51	0.55	0.52	0.75	0.53	0.53												122	11	0	11	0	0	1	0.51	0.07	0	0	0	0				122	11	0	11	0	0	1	0.51	0.07	0	0	0	0
124	0.51	0.53	0.75	0.51	0.55	0.52	0.75	0.53	0.53												123	11	0	11	0	0	1	0.51	0.07	0	0	0	0				123	11	0	11	0	0	1	0.51	0.07	0	0	0	0
125	0.51	0.53	0.75	0.51	0.55	0.52	0.75	0.53	0.53												124	11	1	10.5	0	0	1	0.51	0.07	0	0	0	0				124	11	1	10.5	0	0	1	0.51	0.07	0	0	0	0
126	0.51	0.53	0.75	0.51	0.55	0.52	0.75	0.53	0.53												125	10	0	10	0	0	1	0.51	0.07	0	0	0	0				125	10	0	10	0	0	1	0.51	0.07	0	0	0	0
127	0.51	0.53	0.75	0.51	0.55	0.52	0.75	0.53	0.53												126	10	0	10	0	0	1	0.51	0.07	0	0	0	0				126	10	0	10	0	0	1	0.51	0.07	0	0	0	0
128	0.51	0.53	0.75	0.51	0.55	0.52	0.75	0.53	0.53												127	10	0	10	0	0	1	0.51	0.07	0	0	0	0				127	10	0	10	0	0	1	0.51	0.07	0	0	0	0
129	0.51	0.53	0.75	0.51	0.55	0.52	0.75	0.53	0.53												128	10	0	10	0	0	1	0.51	0.07	0	0	0	0				128	10	0	10	0	0	1	0.51	0.07	0	0	0	0
130	0.51	0.53	0.75	0.51	0.55	0.52	0.75	0.53	0.53												129	10	0	10	0	0	1	0.51	0.07	0	0	0	0				129	10	0	10	0	0	1	0.51	0.07	0	0	0	0
131	0.51	0.53	0.75	0.51	0.55	0.52	0.75	0.53	0.53												130	10	0	10	0	0	1	0.51	0.07	0	0	0	0				130	10	0	10	0	0	1	0.51	0.07	0	0	0	0
132	0.51	0.53	0.75	0.51	0.55	0.52	0.75	0.53	0.53												131	10	0	10	0	0	1	0.51	0.07	0	0	0	0				131	10	0	10	0	0	1	0.51	0.07	0	0	0	0
133	0.51	0.53	0.75	0.51	0.55	0.52	0.75	0.53	0.53												132	10	0	10	0	0	1	0.51	0.07	0	0	0	0				132	10	0	10	0	0	1	0.51	0.07	0	0	0	0
134	0.51	0.53	0.75	0.51	0.55	0.52	0.75	0.53	0.53												133	10	1	9.5	0	0	1	0.51	0.07	0	0	0	0				133	10	1	9.5	0	0	1	0.51	0.07	0	0	0	0
135	0.51	0.53	0.75	0.51	0.55	0.52	0.75	0.53	0.53												134	9	0	9	0	0	1	0.51	0.07	0	0	0	0				134	9	0	9	0	0	1	0.51	0.07	0	0	0	0
136	0.51	0.53	0.75	0.51	0.55	0.52	0.75	0.53	0.53												135	9	0	9	0	0	1	0.51	0.07	0	0	0	0				135	9	0	9	0	0	1	0.51	0.07	0	0	0	0
137	0.51	0.53	0.75	0.51	0.55	0.52	0.75	0.53	0.53												136	9	1	8.5	0	0	1	0.51	0.07	0	0	0	0				136	9	1	8.5	0	0	1	0.51	0.07	0	0	0	0
138	0.45	0.53	0.75	0.45	0.55	0.49	0.75	0.47	0.53												137	8	0	8	0	0	1	0.51	0.07	0	0	0	0				137	8	0	8	0	0	1	0.51	0.07	0	0	0	0
139	0.45	0.53	0.75	0.45	0.55	0.49	0.75	0.47	0.53												138	8	0	8	1	0.13	0.88	0.45	0.08	0.064	0.06	0.13	0.13				138	8	0	8	1	0.13	0.88	0.45	0.08	0.064	0.06	0.13	0.13
140	0.45	0.53		0.45	0.55	0.49		0.47	0.53												139	7	0	7	0	0	1	0.45	0.08	0	0	0	0				139	7	0	7	0	0	1	0.45	0.08	0	0	0	0
141	0.45	0.53		0.45	0.55	0.49		0.47	0.53												140	7	0	7	0	0	1	0.45	0.08	0	0	0	0				140	7	0	7	0	0	1	0.45	0.08	0	0	0	0
142	0.45	0.53		0.45	0.55	0.49		0.47	0.53												141	7	0	7	0	0	1	0.45	0.08	0	0	0	0				141	7	0	7	0	0	1	0.45	0.08	0	0	0	0
143	0.45	0.53		0.45	0.55	0.49		0.47	0.53												142	7	0	7	0	0	1	0.45	0.08	0	0	0	0				142	7	0	7	0	0	1	0.45	0.08	0	0	0	0
144	0.45	0.53		0.45	0.55	0.49		0.47	0.53												143	7	0	7	0	0	1	0.45	0.08	0	0	0	0				143	7	0	7	0	0	1	0.45	0.08	0	0	0	0
145	0.45	0.53		0.45	0.55	0.49		0.47	0.53												144	7	0	7	0	0	1	0.45	0.08	0	0	0	0				144	7	0	7	0	0	1	0.45	0.08	0	0	0	0
146	0.45	0.53		0.45	0.55	0.49		0.47	0.53												145	7	0	7	0	0	1	0.45	0.08	0	0	0	0				145	7	0	7	0	0	1	0.45	0.08	0	0	0	0
147	0.45	0.53		0.45	0.55	0.49		0.47	0.53												146	7	0	7	0	0	1	0.45	0.08	0	0	0	0				146	7	0	7	0	0	1	0.45	0.08	0	0	0	0
148	0.45	0.53		0.45	0.55	0.49		0.47	0.53												147	7	0	7	0	0	1	0.45	0.08	0	0	0	0				147	7	0	7	0	0	1	0.45	0.08	0	0	0	0
149	0.45	0.53		0.45	0.55	0.49		0.47	0.53												148	7	1	6.5	0	0	1	0.45	0.08	0	0	0	0				148	7	1	6.5	0	0	1	0.45	0.08	0	0	0	0
150	0.45	0.53		0.45	0.55	0.49		0.47	0.53												149	6	0	6	0	0	1	0.45	0.08	0	0	0	0				149	6	0	6	0	0	1	0.45	0.08	0	0	0	0
151	0.45	0.53		0.45	0.55	0.49		0.47	0.53												150	6	0	6	0	0	1	0.45	0.08	0	0	0	0				150	6	0	6	0	0	1	0.45	0.08	0	0	0	0
152	0.45	0.53		0.45	0.55	0.49		0.47	0.53												151	6	1	5.5	0	0	1	0.45	0.08	0	0	0	0				151	6	1	5.5	0	0	1	0.45	0.08	0	0	0	0
153	0.45	0.53		0.45	0.55	0.49		0.47	0.53												152	5	1	4.5	0	0	1	0.45	0.08	0	0	0	0				152	5	1	4.5	0	0	1	0.45	0.08	0	0	0	0
154	0.45	0.53		0.45	0.55	0.49		0.47	0.53												153	4	0	4	0	0	1	0.45	0.08	0	0	0	0				153	4	0	4	0	0	1	0.45	0.08	0	0	0	0
155	0.45	0.53		0.45	0.55	0.49		0.47	0.53												154	4	0	4	0	0	1	0.45	0.08	0	0	0	0				154	4	0	4	0	0	1	0.45	0.08	0	0	0	0
156	0.45	0.53		0.45	0.55	0.49		0.47	0.53												155	4	0	4	0	0	1	0.45	0.08	0	0	0	0				155	4	0	4	0	0	1	0.45	0.08	0	0	0	0
157	0.45	0.53		0.45	0.55	0.49		0.47	0.53												156	4	2	3	0	0	1	0.45	0.08	0	0	0	0				156	4	2	3	0	0	1	0.45	0.08	0	0	0	0
158	0.45	0.53		0.45	0.55	0.49		0.47	0.53												157	2	0	2	0	0	1	0.45	0.08	0	0	0	0				157	2	0	2	0	0	1	0.45	0.08	0	0	0	0
159	0.45	0.53		0.45	0.55	0.49		0.47	0.53												158	2	0	2	0	0	1	0.45	0.08	0	0	0	0				158	2	0	2	0	0	1	0.45	0.08	0	0	0	0
160	0.45	0.53		0.45	0.55	0.49		0.47	0.53												159	2	0	2	0	0	1	0.45	0.08	0	0	0	0				159	2	0	2	0	0	1	0.45	0.08	0	0	0	0
161	0.45	0.53		0.45	0.55	0.49		0.47	0.53												160	2	0	2	0	0	1	0.45	0.08	0	0	0	0				160	2	0	2	0	0	1	0.45	0.08	0	0	0	0
162	0.45	0.53		0.45	0.55	0.49		0.47	0.53												161	2	0	2	0	0	1	0.45	0.08	0	0	0	0				161	2	0	2	0	0	1	0.45	0.08	0	0	0	0
163	0.45	0.53		0.45	0.55	0.49		0.47	0.53												162	2	0	2	0	0	1	0.45	0.08	0	0	0	0				162	2	0	2	0	0	1	0.45	0.08	0	0	0	0
164	0.45	0.53		0.45	0.55	0.49		0.47	0.53												163	2	0	2	0	0	1	0.45	0.08	0	0	0	0				163	2	0	2	0	0	1	0.45	0.08	0	0	0	0
165	0.45	0.53		0.45	0.55	0.49		0.47	0.53												164	2	0	2	0	0	1	0.45	0.08	0	0	0	0				164	2	0	2	0	0	1	0.45	0.08	0	0	0	0
166	0.45	0.53		0.45	0.55	0.49		0.47	0.53												165	2	0	2	0	0	1	0.45	0.08	0	0	0	0				165	2	0	2	0	0	1	0.45	0.08	0	0	0	0
167	0.45	0.53		0.45	0.55	0.49		0.47	0.53												166	2	0	2	0	0	1	0.45	0.08	0	0	0	0				166	2	0	2	0	0	1	0.45	0.08	0	0	0	0
168	0.45	0.53		0.45	0.55	0.49		0.47	0.53												167	2	1	1.5	0	0	1	0.45	0.08	0	0	0	0				167	2	1	1.5	0	0	1	0.45	0.08	0	0	0	0
169	0.45	0.53		0.45	0.55	0.49		0.47	0.53												168	1	0	1	0	0	1	0.45	0.08	0	0	0	0				168	1	0	1	0	0	1	0.45	0.08	0	0	0	0
170	0.45	0.53		0.45	0.55	0.49		0.47	0.53												169	1	0	1	0	0	1	0.45	0.08	0	0	0	0				169	1	0	1	0	0	1	0.45	0.08	0	0	0	0
171	0.45	0.53		0.45	0.55	0.49		0.47	0.53												170	1	0	1	0	0	1	0.45	0.08	0	0	0	0				170	1	0	1	0	0	1	0.45	0.08	0	0	0	0
		0.53			0.55	0.49			0.53												171	1	1	0.5	0	0	1	0.45	0.08	0	0	0	0				171	1	1	0.5	0	0	1	0.45	0.08	0	0	0	0
		0.53			0.55	0.49			0.53											GT	0	47	0	47	2	0.04	0.96	0.96	0.03	0.043	0.029	0.04	0.03			GT-TT	0	55	0	55	3	0.05	0.95	0.95	0.03	0.055	0.031	0.06	0.03
						0.88															1	45	0	45	0	0	1	0.96	0.03	0	0	0	0				1	52	0	52	0	0	1	0.95	0.03	0	0	0	0
																					2	45	0	45	2	0.04	0.96	0.91	0.04	0.043	0.029	0.05	0.03				2	52	0	52	2	0.04	0.96	0.91	0.04	0.036	0.025	0.04	0.03
																					3	43	0	43	0	0	1	0.91	0.04	0	0	0	0				3	50	0	50	0	0	1	0.91	0.04	0	0	0	0
																					4	43	0	43	0	0	1	0.91	0.04	0	0	0	0				4	50	0	50	0	0	1	0.91	0.04	0	0	0	0
																					5	43	0	43	1	0.02	0.98	0.89	0.04	0.021	0.021	0.02	0.02				5	50	0	50	1	0.02	0.98	0.89	0.04	0.018	0.018	0.02	0.02
																					6	42	0	42	0	0	1	0.89	0.04	0	0	0	0				6	49	0	49	0	0	1	0.89	0.04	0	0	0	0
																					7	42	0	42	1	0.02	0.98	0.87	0.05	0.021	0.021	0.02	0.02				7	49	0	49	1	0.02	0.98	0.87	0.04	0.018	0.018	0.02	0.02
																					8	41	0	41	0	0	1	0.87	0.05	0	0	0	0				8	48	0	48	0	0	1	0.87	0.04	0	0	0	0
																					9	41	0	41	2	0.05	0.95	0.83	0.05	0.043	0.029	0.05	0.04				9	48	0	48	2	0.04	0.96	0.84	0.05	0.036	0.025	0.04	0.03
																					10	39	0	39	1	0.03	0.97	0.81	0.06	0.021	0.021	0.03	0.03				10	46	0	46	1	0.02	0.98	0.82	0.05	0.018	0.018	0.02	0.02
																					11	38	0	38	0	0	1	0.81	0.06	0	0	0	0				11	45	0	45	0	0	1	0.82	0.05	0	0	0	0
																					12	38	0	38	1	0.03	0.97	0.79	0.06	0.021	0.021	0.03	0.03				12	45	0	45	1	0.02	0.98	0.8	0.05	0.018	0.018	0.02	0.02
																					13	37	0	37	0	0	1	0.79	0.06	0	0	0	0				13	44	0	44	0	0	1	0.8	0.05	0	0	0	0
																					14	37	0	37	0	0	1	0.79	0.06	0	0	0	0				14	44	0	44	0	0	1	0.8	0.05	0	0	0	0
																					15	37	0	37	0	0	1	0.79	0.06	0	0	0	0				15	44	0	44	0	0	1	0.8	0.05	0	0	0	0
																					16	37	0	37	0	0	1	0.79	0.06	0	0	0	0				16	44	0	44	0	0	1	0.8	0.05	0	0	0	0
																					17	37	0	37	0	0	1	0.79	0.06	0	0	0	0				17	44	0	44	0	0	1	0.8	0.05	0	0	0	0
																					18	37	1	36.5	0	0	1	0.79	0.06	0	0	0	0				18	44	1	43.5	0	0	1	0.8	0.05	0	0	0	0
																					19	36	1	35.5	0	0	1	0.79	0.06	0	0	0	0				19	43	1	42.5	0	0	1	0.8	0.05	0	0	0	0
																					20	35	0	35	0	0	1	0.79	0.06	0	0	0	0				20	42	0	42	0	0	1	0.8	0.05	0	0	0	0
																					21	35	0	35	0	0	1	0.79	0.06	0	0	0	0				21	42	0	42	0	0	1	0.8	0.05	0	0	0	0
																					22	35	0	35	0	0	1	0.79	0.06	0	0	0	0				22	42	0	42	0	0	1	0.8	0.05	0	0	0	0
																					23	35	0	35	0	0	1	0.79	0.06	0	0	0	0				23	42	0	42	0	0	1	0.8	0.05	0	0	0	0
																					24	35	0	35	0	0	1	0.79	0.06	0	0	0	0				24	42	0	42	1	0.02	0.98	0.78	0.06	0.019	0.019	0.02	0.02
																					25	35	0	35	0	0	1	0.79	0.06	0	0	0	0				25	41	0	41	0	0	1	0.78	0.06	0	0	0	0
																					26	35	0	35	0	0	1	0.79	0.06	0	0	0	0				26	41	0	41	0	0	1	0.78	0.06	0	0	0	0
																					27	35	0	35	0	0	1	0.79	0.06	0	0	0	0				27	41	0	41	0	0	1	0.78	0.06	0	0	0	0
																					28	35	1	34.5	0	0	1	0.79	0.06	0	0	0	0				28	41	2	40	0	0	1	0.78	0.06	0	0	0	0
																					29	34	0	34	0	0	1	0.79	0.06	0	0	0	0				29	39	0	39	0	0	1	0.78	0.06	0	0	0	0
																					30	34	0	34	0	0	1	0.79	0.06	0	0	0	0				30	39	0	39	0	0	1	0.78	0.06	0	0	0	0
																					31	34	0	34	0	0	1	0.79	0.06	0	0	0	0				31	39	0	39	0	0	1	0.78	0.06	0	0	0	0
																					32	34	0	34	0	0	1	0.79	0.06	0	0	0	0				32	39	0	39	0	0	1	0.78	0.06	0	0	0	0
																					33	34	0	34	0	0	1	0.79	0.06	0	0	0	0				33	39	0	39	0	0	1	0.78	0.06	0	0	0	0
																					34	34	0	34	1	0.03	0.97	0.76	0.06	0.023	0.023	0.03	0.03				34	39	0	39	1	0.03	0.97	0.76	0.06	0.02	0.02	0.03	0.03
																					35	33	0	33	0	0	1	0.76	0.06	0	0	0	0				35	38	0	38	0	0	1	0.76	0.06	0	0	0	0
																					36	33	1	32.5	0	0	1	0.76	0.06	0	0	0	0				36	38	1	37.5	0	0	1	0.76	0.06	0	0	0	0
																					37	32	0	32	0	0	1	0.76	0.06	0	0	0	0				37	37	0	37	0	0	1	0.76	0.06	0	0	0	0
																					38	32	0	32	0	0	1	0.76	0.06	0	0	0	0				38	37	0	37	0	0	1	0.76	0.06	0	0	0	0
																					39	32	0	32	0	0	1	0.76	0.06	0	0	0	0				39	37	0	37	0	0	1	0.76	0.06	0	0	0	0
																					40	32	0	32	0	0	1	0.76	0.06	0	0	0	0				40	37	0	37	0	0	1	0.76	0.06	0	0	0	0
																					41	32	0	32	0	0	1	0.76	0.06	0	0	0	0				41	37	0	37	0	0	1	0.76	0.06	0	0	0	0
																					42	32	0	32	1	0.03	0.97	0.74	0.06	0.024	0.024	0.03	0.03				42	37	0	37	1	0.03	0.97	0.74	0.06	0.021	0.02	0.03	0.03
																					43	31	1	30.5	0	0	1	0.74	0.06	0	0	0	0				43	36	1	35.5	0	0	1	0.74	0.06	0	0	0	0
																					44	30	0	30	0	0	1	0.74	0.06	0	0	0	0				44	35	0	35	0	0	1	0.74	0.06	0	0	0	0
																					45	30	0	30	0	0	1	0.74	0.06	0	0	0	0				45	35	0	35	0	0	1	0.74	0.06	0	0	0	0
																					46	30	0	30	0	0	1	0.74	0.06	0	0	0	0				46	35	0	35	0	0	1	0.74	0.06	0	0	0	0
																					47	30	0	30	0	0	1	0.74	0.06	0	0	0	0				47	35	0	35	0	0	1	0.74	0.06	0	0	0	0
																					48	30	0	30	1	0.03	0.97	0.72	0.07	0.025	0.024	0.03	0.03				48	35	0	35	1	0.03	0.97	0.72	0.06	0.021	0.021	0.03	0.03
																					49	29	0	29	0	0	1	0.72	0.07	0	0	0	0				49	34	0	34	0	0	1	0.72	0.06	0	0	0	0
																					50	29	0	29	0	0	1	0.72	0.07	0	0	0	0				50	34	0	34	0	0	1	0.72	0.06	0	0	0	0
																					51	29	0	29	0	0	1	0.72	0.07	0	0	0	0				51	34	0	34	0	0	1	0.72	0.06	0	0	0	0
																					52	29	2	28	0	0	1	0.72	0.07	0	0	0	0				52	34	2	33	0	0	1	0.72	0.06	0	0	0	0
																					53	27	1	26.5	0	0	1	0.72	0.07	0	0	0	0				53	32	2	31	0	0	1	0.72	0.06	0	0	0	0
																					54	26	0	26	0	0	1	0.72	0.07	0	0	0	0				54	30	0	30	0	0	1	0.72	0.06	0	0	0	0
																					55	26	0	26	1	0.04	0.96	0.69	0.07	0.028	0.027	0.04	0.04				55	30	0	30	1	0.03	0.97	0.7	0.06	0.024	0.024	0.03	0.03
																					56	25	0	25	0	0	1	0.69	0.07	0	0	0	0				56	29	0	29	0	0	1	0.7	0.06	0	0	0	0
																					57	25	0	25	0	0	1	0.69	0.07	0	0	0	0				57	29	0	29	0	0	1	0.7	0.06	0	0	0	0
																					58	25	0	25	0	0	1	0.69	0.07	0	0	0	0				58	29	0	29	0	0	1	0.7	0.06	0	0	0	0
																					59	25	0	25	0	0	1	0.69	0.07	0	0	0	0				59	29	0	29	0	0	1	0.7	0.06	0	0	0	0
																					60	25	0	25	1	0.04	0.96	0.66	0.07	0.028	0.027	0.04	0.04				60	29	0	29	1	0.03	0.97	0.67	0.07	0.024	0.024	0.04	0.04
																					61	24	0	24	0	0	1	0.66	0.07	0	0	0	0				61	28	0	28	0	0	1	0.67	0.07	0	0	0	0
																					62	24	0	24	0	0	1	0.66	0.07	0	0	0	0				62	28	0	28	0	0	1	0.67	0.07	0	0	0	0
																					63	24	0	24	0	0	1	0.66	0.07	0	0	0	0				63	28	0	28	0	0	1	0.67	0.07	0	0	0	0
																					64	24	4	22	0	0	1	0.66	0.07	0	0	0	0				64	28	5	25.5	0	0	1	0.67	0.07	0	0	0	0
																					65	20	0	20	0	0	1	0.66	0.07	0	0	0	0				65	23	0	23	0	0	1	0.67	0.07	0	0	0	0
																					66	20	0	20	0	0	1	0.66	0.07	0	0	0	0				66	23	0	23	0	0	1	0.67	0.07	0	0	0	0
																					67	20	0	20	0	0	1	0.66	0.07	0	0	0	0				67	23	0	23	0	0	1	0.67	0.07	0	0	0	0
																					68	20	0	20	0	0	1	0.66	0.07	0	0	0	0				68	23	0	23	0	0	1	0.67	0.07	0	0	0	0
																					69	20	0	20	0	0	1	0.66	0.07	0	0	0	0				69	23	0	23	0	0	1	0.67	0.07	0	0	0	0
																					70	20	0	20	0	0	1	0.66	0.07	0	0	0	0				70	23	0	23	0	0	1	0.67	0.07	0	0	0	0
																					71	20	0	20	0	0	1	0.66	0.07	0	0	0	0				71	23	1	22.5	0	0	1	0.67	0.07	0	0	0	0
																					72	20	1	19.5	0	0	1	0.66	0.07	0	0	0	0				72	22	1	21.5	0	0	1	0.67	0.07	0	0	0	0
																					73	19	0	19	0	0	1	0.66	0.07	0	0	0	0				73	21	0	21	0	0	1	0.67	0.07	0	0	0	0
																					74	19	0	19	0	0	1	0.66	0.07	0	0	0	0				74	21	0	21	0	0	1	0.67	0.07	0	0	0	0
																					75	19	0	19	0	0	1	0.66	0.07	0	0	0	0				75	21	0	21	0	0	1	0.67	0.07	0	0	0	0
																					76	19	0	19	0	0	1	0.66	0.07	0	0	0	0				76	21	0	21	0	0	1	0.67	0.07	0	0	0	0
																					77	19	1	18.5	0	0	1	0.66	0.07	0	0	0	0				77	21	1	20.5	0	0	1	0.67	0.07	0	0	0	0
																					78	18	0	18	1	0.06	0.94	0.62	0.08	0.037	0.036	0.06	0.06				78	20	0	20	1	0.05	0.95	0.64	0.07	0.034	0.033	0.05	0.05
																					79	17	1	16.5	0	0	1	0.62	0.08	0	0	0	0				79	19	1	18.5	0	0	1	0.64	0.07	0	0	0	0
																					80	16	0	16	0	0	1	0.62	0.08	0	0	0	0				80	18	0	18	0	0	1	0.64	0.07	0	0	0	0
																					81	16	0	16	0	0	1	0.62	0.08	0	0	0	0				81	18	0	18	0	0	1	0.64	0.07	0	0	0	0
																					82	16	0	16	0	0	1	0.62	0.08	0	0	0	0				82	18	0	18	0	0	1	0.64	0.07	0	0	0	0
																					83	16	0	16	0	0	1	0.62	0.08	0	0	0	0				83	18	0	18	0	0	1	0.64	0.07	0	0	0	0
																					84	16	0	16	0	0	1	0.62	0.08	0	0	0	0				84	18	0	18	0	0	1	0.64	0.07	0	0	0	0
																					85	16	0	16	0	0	1	0.62	0.08	0	0	0	0				85	18	0	18	0	0	1	0.64	0.07	0	0	0	0
																					86	16	0	16	0	0	1	0.62	0.08	0	0	0	0				86	18	0	18	0	0	1	0.64	0.07	0	0	0	0
																					87	16	0	16	0	0	1	0.62	0.08	0	0	0	0				87	18	0	18	0	0	1	0.64	0.07	0	0	0	0
																					88	16	1	15.5	0	0	1	0.62	0.08	0	0	0	0				88	18	2	17	0	0	1	0.64	0.07	0	0	0	0
																					89	15	0	15	0	0	1	0.62	0.08	0	0	0	0				89	16	0	16	0	0	1	0.64	0.07	0	0	0	0
																					90	15	0	15	0	0	1	0.62	0.08	0	0	0	0				90	16	0	16	0	0	1	0.64	0.07	0	0	0	0
																					91	15	0	15	0	0	1	0.62	0.08	0	0	0	0				91	16	0	16	0	0	1	0.64	0.07	0	0	0	0
																					92	15	0	15	0	0	1	0.62	0.08	0	0	0	0				92	16	0	16	0	0	1	0.64	0.07	0	0	0	0
																					93	15	0	15	0	0	1	0.62	0.08	0	0	0	0				93	16	0	16	0	0	1	0.64	0.07	0	0	0	0
																					94	15	0	15	0	0	1	0.62	0.08	0	0	0	0				94	16	0	16	0	0	1	0.64	0.07	0	0	0	0
																					95	15	0	15	0	0	1	0.62	0.08	0	0	0	0				95	16	0	16	0	0	1	0.64	0.07	0	0	0	0
																					96	15	0	15	0	0	1	0.62	0.08	0	0	0	0				96	16	0	16	0	0	1	0.64	0.07	0	0	0	0
																					97	15	0	15	0	0	1	0.62	0.08	0	0	0	0				97	16	0	16	0	0	1	0.64	0.07	0	0	0	0
																					98	15	0	15	0	0	1	0.62	0.08	0	0	0	0				98	16	0	16	0	0	1	0.64	0.07	0	0	0	0
																					99	15	0	15	0	0	1	0.62	0.08	0	0	0	0				99	16	0	16	0	0	1	0.64	0.07	0	0	0	0
																					100	15	1	14.5	0	0	1	0.62	0.08	0	0	0	0				100	16	1	15.5	0	0	1	0.64	0.07	0	0	0	0
																					101	14	0	14	1	0.07	0.93	0.58	0.08	0.045	0.043	0.07	0.07				101	15	0	15	1	0.07	0.93	0.6	0.08	0.043	0.041	0.07	0.07
																					102	13	0	13	1	0.08	0.92	0.53	0.09	0.045	0.043	0.08	0.08				102	14	0	14	1	0.07	0.93	0.55	0.08	0.043	0.041	0.07	0.07
																					103	12	0	12	0	0	1	0.53	0.09	0	0	0	0				103	13	0	13	0	0	1	0.55	0.08	0	0	0	0
																					104	12	0	12	0	0	1	0.53	0.09	0	0	0	0				104	13	0	13	0	0	1	0.55	0.08	0	0	0	0
																					105	12	0	12	0	0	1	0.53	0.09	0	0	0	0				105	13	0	13	0	0	1	0.55	0.08	0	0	0	0
																					106	12	0	12	0	0	1	0.53	0.09	0	0	0	0				106	13	0	13	0	0	1	0.55	0.08	0	0	0	0
																					107	12	0	12	0	0	1	0.53	0.09	0	0	0	0				107	13	0	13	0	0	1	0.55	0.08	0	0	0	0
																					108	12	0	12	0	0	1	0.53	0.09	0	0	0	0				108	13	0	13	0	0	1	0.55	0.08	0	0	0	0
																					109	12	0	12	0	0	1	0.53	0.09	0	0	0	0				109	13	0	13	0	0	1	0.55	0.08	0	0	0	0
																					110	12	0	12	0	0	1	0.53	0.09	0	0	0	0				110	13	0	13	0	0	1	0.55	0.08	0	0	0	0
																					111	12	0	12	0	0	1	0.53	0.09	0	0	0	0				111	13	0	13	0	0	1	0.55	0.08	0	0	0	0
																					112	12	0	12	0	0	1	0.53	0.09	0	0	0	0				112	13	0	13	0	0	1	0.55	0.08	0	0	0	0
																					113	12	0	12	0	0	1	0.53	0.09	0	0	0	0				113	13	0	13	0	0	1	0.55	0.08	0	0	0	0
																					114	12	1	11.5	0	0	1	0.53	0.09	0	0	0	0				114	13	1	12.5	0	0	1	0.55	0.08	0	0	0	0
																					115	11	0	11	0	0	1	0.53	0.09	0	0	0	0				115	12	0	12	0	0	1	0.55	0.08	0	0	0	0
																					116	11	0	11	0	0	1	0.53	0.09	0	0	0	0				116	12	0	12	0	0	1	0.55	0.08	0	0	0	0
																					117	11	0	11	0	0	1	0.53	0.09	0	0	0	0				117	12	0	12	0	0	1	0.55	0.08	0	0	0	0
																					118	11	0	11	0	0	1	0.53	0.09	0	0	0	0				118	12	0	12	0	0	1	0.55	0.08	0	0	0	0
																					119	11	0	11	0	0	1	0.53	0.09	0	0	0	0				119	12	0	12	0	0	1	0.55	0.08	0	0	0	0
																					120	11	0	11	0	0	1	0.53	0.09	0	0	0	0				120	12	0	12	0	0	1	0.55	0.08	0	0	0	0
																					121	11	0	11	0	0	1	0.53	0.09	0	0	0	0				121	12	0	12	0	0	1	0.55	0.08	0	0	0	0
																					122	11	0	11	0	0	1	0.53	0.09	0	0	0	0				122	12	0	12	0	0	1	0.55	0.08	0	0	0	0
																					123	11	0	11	0	0	1	0.53	0.09	0	0	0	0				123	12	0	12	0	0	1	0.55	0.08	0	0	0	0
																					124	11	3	9.5	0	0	1	0.53	0.09	0	0	0	0				124	12	3	10.5	0	0	1	0.55	0.08	0	0	0	0
																					125	8	0	8	0	0	1	0.53	0.09	0	0	0	0				125	9	0	9	0	0	1	0.55	0.08	0	0	0	0
																					126	8	0	8	0	0	1	0.53	0.09	0	0	0	0				126	9	0	9	0	0	1	0.55	0.08	0	0	0	0
																					127	8	0	8	0	0	1	0.53	0.09	0	0	0	0				127	9	0	9	0	0	1	0.55	0.08	0	0	0	0
																					128	8	1	7.5	0	0	1	0.53	0.09	0	0	0	0				128	9	1	8.5	0	0	1	0.55	0.08	0	0	0	0
																					129	7	0	7	0	0	1	0.53	0.09	0	0	0	0				129	8	0	8	0	0	1	0.55	0.08	0	0	0	0
																					130	7	0	7	0	0	1	0.53	0.09	0	0	0	0				130	8	0	8	0	0	1	0.55	0.08	0	0	0	0
																					131	7	0	7	0	0	1	0.53	0.09	0	0	0	0				131	8	0	8	0	0	1	0.55	0.08	0	0	0	0
																					132	7	0	7	0	0	1	0.53	0.09	0	0	0	0				132	8	0	8	0	0	1	0.55	0.08	0	0	0	0
																					133	7	0	7	0	0	1	0.53	0.09	0	0	0	0				133	8	0	8	0	0	1	0.55	0.08	0	0	0	0
																					134	7	0	7	0	0	1	0.53	0.09	0	0	0	0				134	8	0	8	0	0	1	0.55	0.08	0	0	0	0
																					135	7	0	7	0	0	1	0.53	0.09	0	0	0	0				135	8	0	8	0	0	1	0.55	0.08	0	0	0	0
																					136	7	1	6.5	0	0	1	0.53	0.09	0	0	0	0				136	8	1	7.5	0	0	1	0.55	0.08	0	0	0	0
																					137	6	0	6	0	0	1	0.53	0.09	0	0	0	0				137	7	0	7	0	0	1	0.55	0.08	0	0	0	0
																					138	6	0	6	0	0	1	0.53	0.09	0	0	0	0				138	7	0	7	0	0	1	0.55	0.08	0	0	0	0
																					139	6	0	6	0	0	1	0.53	0.09	0	0	0	0				139	7	1	6.5	0	0	1	0.55	0.08	0	0	0	0
																					140	6	0	6	0	0	1	0.53	0.09	0	0	0	0				140	6	0	6	0	0	1	0.55	0.08	0	0	0	0
																					141	6	0	6	0	0	1	0.53	0.09	0	0	0	0				141	6	0	6	0	0	1	0.55	0.08	0	0	0	0
																					142	6	0	6	0	0	1	0.53	0.09	0	0	0	0				142	6	0	6	0	0	1	0.55	0.08	0	0	0	0
																					143	6	0	6	0	0	1	0.53	0.09	0	0	0	0				143	6	0	6	0	0	1	0.55	0.08	0	0	0	0
																					144	6	1	5.5	0	0	1	0.53	0.09	0	0	0	0				144	6	1	5.5	0	0	1	0.55	0.08	0	0	0	0
																					145	5	0	5	0	0	1	0.53	0.09	0	0	0	0				145	5	0	5	0	0	1	0.55	0.08	0	0	0	0
																					146	5	0	5	0	0	1	0.53	0.09	0	0	0	0				146	5	0	5	0	0	1	0.55	0.08	0	0	0	0
																					147	5	1	4.5	0	0	1	0.53	0.09	0	0	0	0				147	5	1	4.5	0	0	1	0.55	0.08	0	0	0	0
																					148	4	1	3.5	0	0	1	0.53	0.09	0	0	0	0				148	4	1	3.5	0	0	1	0.55	0.08	0	0	0	0
																					149	3	0	3	0	0	1	0.53	0.09	0	0	0	0				149	3	0	3	0	0	1	0.55	0.08	0	0	0	0
																					150	3	0	3	0	0	1	0.53	0.09	0	0	0	0				150	3	0	3	0	0	1	0.55	0.08	0	0	0	0
																					151	3	0	3	0	0	1	0.53	0.09	0	0	0	0				151	3	0	3	0	0	1	0.55	0.08	0	0	0	0
																					152	3	0	3	0	0	1	0.53	0.09	0	0	0	0				152	3	0	3	0	0	1	0.55	0.08	0	0	0	0
																					153	3	0	3	0	0	1	0.53	0.09	0	0	0	0				153	3	0	3	0	0	1	0.55	0.08	0	0	0	0
																					154	3	0	3	0	0	1	0.53	0.09	0	0	0	0				154	3	0	3	0	0	1	0.55	0.08	0	0	0	0
																					155	3	0	3	0	0	1	0.53	0.09	0	0	0	0				155	3	0	3	0	0	1	0.55	0.08	0	0	0	0
																					156	3	0	3	0	0	1	0.53	0.09	0	0	0	0				156	3	0	3	0	0	1	0.55	0.08	0	0	0	0
																					157	3	0	3	0	0	1	0.53	0.09	0	0	0	0				157	3	0	3	0	0	1	0.55	0.08	0	0	0	0
																					158	3	0	3	0	0	1	0.53	0.09	0	0	0	0				158	3	0	3	0	0	1	0.55	0.08	0	0	0	0
																					159	3	0	3	0	0	1	0.53	0.09	0	0	0	0				159	3	0	3	0	0	1	0.55	0.08	0	0	0	0
																					160	3	0	3	0	0	1	0.53	0.09	0	0	0	0				160	3	0	3	0	0	1	0.55	0.08	0	0	0	0
																					161	3	0	3	0	0	1	0.53	0.09	0	0	0	0				161	3	0	3	0	0	1	0.55	0.08	0	0	0	0
																					162	3	0	3	0	0	1	0.53	0.09	0	0	0	0				162	3	0	3	0	0	1	0.55	0.08	0	0	0	0
																					163	3	0	3	0	0	1	0.53	0.09	0	0	0	0				163	3	0	3	0	0	1	0.55	0.08	0	0	0	0
																					164	3	0	3	0	0	1	0.53	0.09	0	0	0	0				164	3	0	3	0	0	1	0.55	0.08	0	0	0	0
																					165	3	0	3	0	0	1	0.53	0.09	0	0	0	0				165	3	0	3	0	0	1	0.55	0.08	0	0	0	0
																					166	3	0	3	0	0	1	0.53	0.09	0	0	0	0				166	3	0	3	0	0	1	0.55	0.08	0	0	0	0
																					167	3	0	3	0	0	1	0.53	0.09	0	0	0	0				167	3	0	3	0	0	1	0.55	0.08	0	0	0	0
																					168	3	2	2	0	0	1	0.53	0.09	0	0	0	0				168	3	2	2	0	0	1	0.55	0.08	0	0	0	0
																					169	1	0	1	0	0	1	0.53	0.09	0	0	0	0				169	1	0	1	0	0	1	0.55	0.08	0	0	0	0
																					170	1	0	1	0	0	1	0.53	0.09	0	0	0	0				170	1	0	1	0	0	1	0.55	0.08	0	0	0	0
																					171	1	0	1	0	0	1	0.53	0.09	0	0	0	0				171	1	0	1	0	0	1	0.55	0.08	0	0	0	0
																					172	1	0	1	0	0	1	0.53	0.09	0	0	0	0				172	1	0	1	0	0	1	0.55	0.08	0	0	0	0
																					173	1	1	0.5	0	0	1	0.53	0.09	0	0	0	0				173	1	1	0.5	0	0	1	0.55	0.08	0	0	0	0
																				TT	0	8	0	8	1	0.13	0.88	0.88	0.12	0.125	0.117	0.13	0.13
																					1	7	0	7	0	0	1	0.88	0.12	0	0	0	0
																					2	7	0	7	0	0	1	0.88	0.12	0	0	0	0
																					3	7	0	7	0	0	1	0.88	0.12	0	0	0	0
																					4	7	0	7	0	0	1	0.88	0.12	0	0	0	0
																					5	7	0	7	0	0	1	0.88	0.12	0	0	0	0
																					6	7	0	7	0	0	1	0.88	0.12	0	0	0	0
																					7	7	0	7	0	0	1	0.88	0.12	0	0	0	0
																					8	7	0	7	0	0	1	0.88	0.12	0	0	0	0
																					9	7	0	7	0	0	1	0.88	0.12	0	0	0	0
																					10	7	0	7	0	0	1	0.88	0.12	0	0	0	0
																					11	7	0	7	0	0	1	0.88	0.12	0	0	0	0
																					12	7	0	7	0	0	1	0.88	0.12	0	0	0	0
																					13	7	0	7	0	0	1	0.88	0.12	0	0	0	0
																					14	7	0	7	0	0	1	0.88	0.12	0	0	0	0
																					15	7	0	7	0	0	1	0.88	0.12	0	0	0	0
																					16	7	0	7	0	0	1	0.88	0.12	0	0	0	0
																					17	7	0	7	0	0	1	0.88	0.12	0	0	0	0
																					18	7	0	7	0	0	1	0.88	0.12	0	0	0	0
																					19	7	0	7	0	0	1	0.88	0.12	0	0	0	0
																					20	7	0	7	0	0	1	0.88	0.12	0	0	0	0
																					21	7	0	7	0	0	1	0.88	0.12	0	0	0	0
																					22	7	0	7	0	0	1	0.88	0.12	0	0	0	0
																					23	7	0	7	0	0	1	0.88	0.12	0	0	0	0
																					24	7	0	7	1	0.14	0.86	0.75	0.15	0.125	0.117	0.15	0.15
																					25	6	0	6	0	0	1	0.75	0.15	0	0	0	0
																					26	6	0	6	0	0	1	0.75	0.15	0	0	0	0
																					27	6	0	6	0	0	1	0.75	0.15	0	0	0	0
																					28	6	1	5.5	0	0	1	0.75	0.15	0	0	0	0
																					29	5	0	5	0	0	1	0.75	0.15	0	0	0	0
																					30	5	0	5	0	0	1	0.75	0.15	0	0	0	0
																					31	5	0	5	0	0	1	0.75	0.15	0	0	0	0
																					32	5	0	5	0	0	1	0.75	0.15	0	0	0	0
																					33	5	0	5	0	0	1	0.75	0.15	0	0	0	0
																					34	5	0	5	0	0	1	0.75	0.15	0	0	0	0
																					35	5	0	5	0	0	1	0.75	0.15	0	0	0	0
																					36	5	0	5	0	0	1	0.75	0.15	0	0	0	0
																					37	5	0	5	0	0	1	0.75	0.15	0	0	0	0
																					38	5	0	5	0	0	1	0.75	0.15	0	0	0	0
																					39	5	0	5	0	0	1	0.75	0.15	0	0	0	0
																					40	5	0	5	0	0	1	0.75	0.15	0	0	0	0
																					41	5	0	5	0	0	1	0.75	0.15	0	0	0	0
																					42	5	0	5	0	0	1	0.75	0.15	0	0	0	0
																					43	5	0	5	0	0	1	0.75	0.15	0	0	0	0
																					44	5	0	5	0	0	1	0.75	0.15	0	0	0	0
																					45	5	0	5	0	0	1	0.75	0.15	0	0	0	0
																					46	5	0	5	0	0	1	0.75	0.15	0	0	0	0
																					47	5	0	5	0	0	1	0.75	0.15	0	0	0	0
																					48	5	0	5	0	0	1	0.75	0.15	0	0	0	0
																					49	5	0	5	0	0	1	0.75	0.15	0	0	0	0
																					50	5	0	5	0	0	1	0.75	0.15	0	0	0	0
																					51	5	0	5	0	0	1	0.75	0.15	0	0	0	0
																					52	5	0	5	0	0	1	0.75	0.15	0	0	0	0
																					53	5	1	4.5	0	0	1	0.75	0.15	0	0	0	0
																					54	4	0	4	0	0	1	0.75	0.15	0	0	0	0
																					55	4	0	4	0	0	1	0.75	0.15	0	0	0	0
																					56	4	0	4	0	0	1	0.75	0.15	0	0	0	0
																					57	4	0	4	0	0	1	0.75	0.15	0	0	0	0
																					58	4	0	4	0	0	1	0.75	0.15	0	0	0	0
																					59	4	0	4	0	0	1	0.75	0.15	0	0	0	0
																					60	4	0	4	0	0	1	0.75	0.15	0	0	0	0
																					61	4	0	4	0	0	1	0.75	0.15	0	0	0	0
																					62	4	0	4	0	0	1	0.75	0.15	0	0	0	0
																					63	4	0	4	0	0	1	0.75	0.15	0	0	0	0
																					64	4	1	3.5	0	0	1	0.75	0.15	0	0	0	0
																					65	3	0	3	0	0	1	0.75	0.15	0	0	0	0
																					66	3	0	3	0	0	1	0.75	0.15	0	0	0	0
																					67	3	0	3	0	0	1	0.75	0.15	0	0	0	0
																					68	3	0	3	0	0	1	0.75	0.15	0	0	0	0
																					69	3	0	3	0	0	1	0.75	0.15	0	0	0	0
																					70	3	0	3	0	0	1	0.75	0.15	0	0	0	0
																					71	3	1	2.5	0	0	1	0.75	0.15	0	0	0	0
																					72	2	0	2	0	0	1	0.75	0.15	0	0	0	0
																					73	2	0	2	0	0	1	0.75	0.15	0	0	0	0
																					74	2	0	2	0	0	1	0.75	0.15	0	0	0	0
																					75	2	0	2	0	0	1	0.75	0.15	0	0	0	0
																					76	2	0	2	0	0	1	0.75	0.15	0	0	0	0
																					77	2	0	2	0	0	1	0.75	0.15	0	0	0	0
																					78	2	0	2	0	0	1	0.75	0.15	0	0	0	0
																					79	2	0	2	0	0	1	0.75	0.15	0	0	0	0
																					80	2	0	2	0	0	1	0.75	0.15	0	0	0	0
																					81	2	0	2	0	0	1	0.75	0.15	0	0	0	0
																					82	2	0	2	0	0	1	0.75	0.15	0	0	0	0
																					83	2	0	2	0	0	1	0.75	0.15	0	0	0	0
																					84	2	0	2	0	0	1	0.75	0.15	0	0	0	0
																					85	2	0	2	0	0	1	0.75	0.15	0	0	0	0
																					86	2	0	2	0	0	1	0.75	0.15	0	0	0	0
																					87	2	0	2	0	0	1	0.75	0.15	0	0	0	0
																					88	2	1	1.5	0	0	1	0.75	0.15	0	0	0	0
																					89	1	0	1	0	0	1	0.75	0.15	0	0	0	0
																					90	1	0	1	0	0	1	0.75	0.15	0	0	0	0
																					91	1	0	1	0	0	1	0.75	0.15	0	0	0	0
																					92	1	0	1	0	0	1	0.75	0.15	0	0	0	0
																					93	1	0	1	0	0	1	0.75	0.15	0	0	0	0
																					94	1	0	1	0	0	1	0.75	0.15	0	0	0	0
																					95	1	0	1	0	0	1	0.75	0.15	0	0	0	0
																					96	1	0	1	0	0	1	0.75	0.15	0	0	0	0
																					97	1	0	1	0	0	1	0.75	0.15	0	0	0	0
																					98	1	0	1	0	0	1	0.75	0.15	0	0	0	0
																					99	1	0	1	0	0	1	0.75	0.15	0	0	0	0
																					100	1	0	1	0	0	1	0.75	0.15	0	0	0	0
																					101	1	0	1	0	0	1	0.75	0.15	0	0	0	0
																					102	1	0	1	0	0	1	0.75	0.15	0	0	0	0
																					103	1	0	1	0	0	1	0.75	0.15	0	0	0	0
																					104	1	0	1	0	0	1	0.75	0.15	0	0	0	0
																					105	1	0	1	0	0	1	0.75	0.15	0	0	0	0
																					106	1	0	1	0	0	1	0.75	0.15	0	0	0	0
																					107	1	0	1	0	0	1	0.75	0.15	0	0	0	0
																					108	1	0	1	0	0	1	0.75	0.15	0	0	0	0
																					109	1	0	1	0	0	1	0.75	0.15	0	0	0	0
																					110	1	0	1	0	0	1	0.75	0.15	0	0	0	0
																					111	1	0	1	0	0	1	0.75	0.15	0	0	0	0
																					112	1	0	1	0	0	1	0.75	0.15	0	0	0	0
																					113	1	0	1	0	0	1	0.75	0.15	0	0	0	0
																					114	1	0	1	0	0	1	0.75	0.15	0	0	0	0
																					115	1	0	1	0	0	1	0.75	0.15	0	0	0	0
																					116	1	0	1	0	0	1	0.75	0.15	0	0	0	0
																					117	1	0	1	0	0	1	0.75	0.15	0	0	0	0
																					118	1	0	1	0	0	1	0.75	0.15	0	0	0	0
																					119	1	0	1	0	0	1	0.75	0.15	0	0	0	0
																					120	1	0	1	0	0	1	0.75	0.15	0	0	0	0
																					121	1	0	1	0	0	1	0.75	0.15	0	0	0	0
																					122	1	0	1	0	0	1	0.75	0.15	0	0	0	0
																					123	1	0	1	0	0	1	0.75	0.15	0	0	0	0
																					124	1	0	1	0	0	1	0.75	0.15	0	0	0	0
																					125	1	0	1	0	0	1	0.75	0.15	0	0	0	0
																					126	1	0	1	0	0	1	0.75	0.15	0	0	0	0
																					127	1	0	1	0	0	1	0.75	0.15	0	0	0	0
																					128	1	0	1	0	0	1	0.75	0.15	0	0	0	0
																					129	1	0	1	0	0	1	0.75	0.15	0	0	0	0
																					130	1	0	1	0	0	1	0.75	0.15	0	0	0	0
																					131	1	0	1	0	0	1	0.75	0.15	0	0	0	0
																					132	1	0	1	0	0	1	0.75	0.15	0	0	0	0
																					133	1	0	1	0	0	1	0.75	0.15	0	0	0	0
																					134	1	0	1	0	0	1	0.75	0.15	0	0	0	0
																					135	1	0	1	0	0	1	0.75	0.15	0	0	0	0
																					136	1	0	1	0	0	1	0.75	0.15	0	0	0	0
																					137	1	0	1	0	0	1	0.75	0.15	0	0	0	0
																					138	1	0	1	0	0	1	0.75	0.15	0	0	0	0
																					139	1	1	0.5	0	0	1	0.75	0.15	0	0	0	0

## Sheet: rs890
Time	GG	GT	TT	GG	GT-TT	GG-GT	TT	GT-TT	GT										Life Table															Life Table
0	0.9	0.96	0.89	0.9	0.89	0.93	0.89	0.9	0.96										First-order Controls		Interval Start Time	Number Entering Interval	Number Withdrawing during Interval	Number Exposed to Risk	Number of Terminal Events	Proportion Terminating	Proportion Surviving	Cumulative Proportion Surviving at End of Interval	Std. Error of Cumulative Proportion Surviving at End of Interval	Probability Density	Std. Error of Probability Density	Hazard Rate		First-order Controls		Interval Start Time	Number Entering Interval	Number Withdrawing during Interval	Number Exposed to Risk	Number of Terminal Events	Proportion Terminating	Proportion Surviving	Cumulative Proportion Surviving at End of Interval	Std. Error of Cumulative Proportion Surviving at End of Interval	Probability Density	Std. Error of Probability Density	Hazard Rate	Std. Error of Hazard Rate
1	0.88	0.96	0.89	0.88	0.89	0.92	0.89	0.88	0.96										SNPrs1800890 Codominant	GG	0	60	0	60	6	0.1	0.9	0.9	0.04	0.1	0.039	0.11		SNPrs1800890 Dominant	GG	0	60	0	60	6	0.1	0.9	0.9	0.04	0.1	0.039	0.11	0.04
2	0.85	0.92	0.89	0.85	0.89	0.88	0.89	0.86	0.92												1	54	0	54	1	0.02	0.98	0.88	0.04	0.017	0.017	0.02				1	54	0	54	1	0.02	0.98	0.88	0.04	0.017	0.017	0.02	0.02
3	0.8	0.92	0.89	0.8	0.89	0.85	0.89	0.81	0.92												2	53	0	53	2	0.04	0.96	0.85	0.05	0.033	0.023	0.04				2	53	0	53	2	0.04	0.96	0.85	0.05	0.033	0.023	0.04	0.03
4	0.75	0.92	0.89	0.75	0.89	0.83	0.89	0.77	0.92												3	51	0	51	3	0.06	0.94	0.8	0.05	0.05	0.028	0.06				3	51	0	51	3	0.06	0.94	0.8	0.05	0.05	0.028	0.06	0.03
5	0.73	0.9	0.89	0.73	0.89	0.81	0.89	0.75	0.9												4	48	0	48	3	0.06	0.94	0.75	0.06	0.05	0.028	0.06				4	48	0	48	3	0.06	0.94	0.75	0.06	0.05	0.028	0.06	0.04
6	0.72	0.9	0.89	0.72	0.89	0.8	0.89	0.74	0.9												5	45	0	45	1	0.02	0.98	0.73	0.06	0.017	0.017	0.02				5	45	0	45	1	0.02	0.98	0.73	0.06	0.017	0.017	0.02	0.02
7	0.72	0.88	0.89	0.72	0.89	0.79	0.89	0.74	0.88												6	44	0	44	1	0.02	0.98	0.72	0.06	0.017	0.017	0.02				6	44	0	44	1	0.02	0.98	0.72	0.06	0.017	0.017	0.02	0.02
8	0.7	0.88	0.89	0.7	0.89	0.78	0.89	0.72	0.88												7	43	0	43	0	0	1	0.72	0.06	0	0	0				7	43	0	43	0	0	1	0.72	0.06	0	0	0	0
9	0.68	0.84	0.89	0.68	0.89	0.75	0.89	0.71	0.84												8	43	0	43	1	0.02	0.98	0.7	0.06	0.017	0.017	0.02				8	43	0	43	1	0.02	0.98	0.7	0.06	0.017	0.017	0.02	0.02
10	0.67	0.82	0.89	0.67	0.89	0.73	0.89	0.7	0.82												9	42	0	42	1	0.02	0.98	0.68	0.06	0.017	0.017	0.02				9	42	0	42	1	0.02	0.98	0.68	0.06	0.017	0.017	0.02	0.02
11	0.67	0.82	0.89	0.67	0.89	0.73	0.89	0.7	0.82												10	41	0	41	1	0.02	0.98	0.67	0.06	0.017	0.017	0.02				10	41	0	41	1	0.02	0.98	0.67	0.06	0.017	0.017	0.02	0.02
12	0.67	0.8	0.89	0.67	0.89	0.72	0.89	0.7	0.8												11	40	0	40	0	0	1	0.67	0.06	0	0	0				11	40	0	40	0	0	1	0.67	0.06	0	0	0	0
13	0.63	0.78	0.89	0.63	0.89	0.7	0.89	0.67	0.78												12	40	0	40	0	0	1	0.67	0.06	0	0	0				12	40	0	40	0	0	1	0.67	0.06	0	0	0	0
14	0.62	0.78	0.89	0.62	0.89	0.69	0.89	0.65	0.78												13	40	0	40	2	0.05	0.95	0.63	0.06	0.033	0.023	0.05				13	40	0	40	2	0.05	0.95	0.63	0.06	0.033	0.023	0.05	0.04
15	0.62	0.76	0.89	0.62	0.89	0.68	0.89	0.65	0.76												14	38	0	38	1	0.03	0.97	0.62	0.06	0.017	0.017	0.03				14	38	0	38	1	0.03	0.97	0.62	0.06	0.017	0.017	0.03	0.03
16	0.62	0.76	0.89	0.62	0.89	0.68	0.89	0.65	0.76												15	37	0	37	0	0	1	0.62	0.06	0	0	0				15	37	0	37	0	0	1	0.62	0.06	0	0	0	0
17	0.62	0.76	0.89	0.62	0.89	0.68	0.89	0.65	0.76												16	37	0	37	0	0	1	0.62	0.06	0	0	0				16	37	0	37	0	0	1	0.62	0.06	0	0	0	0
18	0.58	0.76	0.89	0.58	0.89	0.66	0.89	0.62	0.76												17	37	0	37	0	0	1	0.62	0.06	0	0	0				17	37	0	37	0	0	1	0.62	0.06	0	0	0	0
19	0.58	0.76	0.89	0.58	0.89	0.66	0.89	0.62	0.76												18	37	0	37	2	0.05	0.95	0.58	0.06	0.033	0.023	0.06				18	37	0	37	2	0.05	0.95	0.58	0.06	0.033	0.023	0.06	0.04
20	0.58	0.76	0.89	0.58	0.89	0.66	0.89	0.62	0.76	Median Survival Time				Overall Comparisons							19	35	0	35	0	0	1	0.58	0.06	0	0	0				19	35	0	35	0	0	1	0.58	0.06	0	0	0	0
21	0.58	0.76	0.89	0.58	0.89	0.66	0.89	0.62	0.76	First-order Controls		Med Time			Chi-Square	df	Sig.				20	35	0	35	0	0	1	0.58	0.06	0	0	0				20	35	0	35	0	0	1	0.58	0.06	0	0	0	0
22	0.58	0.76	0.89	0.58	0.89	0.66	0.89	0.62	0.76	SNPrs1800890 Codominant	GG	138.03		Log Rank (Mantel-Cox)	2.224	2	0.329				21	35	0	35	0	0	1	0.58	0.06	0	0	0				21	35	0	35	0	0	1	0.58	0.06	0	0	0	0
23	0.58	0.76	0.89	0.58	0.89	0.66	0.89	0.62	0.76		GT	102.96		Test of equality of survival distributions for the different levels of SNPrs1800890 Codominant.							22	35	0	35	0	0	1	0.58	0.06	0	0	0				22	35	0	35	0	0	1	0.58	0.06	0	0	0	0
24	0.58	0.76	0.78	0.58	0.78	0.66	0.78	0.61	0.76		TT	139									23	35	0	35	0	0	1	0.58	0.06	0	0	0				23	35	0	35	0	0	1	0.58	0.06	0	0	0	0
25	0.58	0.76	0.78	0.58	0.78	0.66	0.78	0.61	0.76												24	35	0	35	0	0	1	0.58	0.06	0	0	0				24	35	0	35	0	0	1	0.58	0.06	0	0	0	0
26	0.58	0.76	0.78	0.58	0.78	0.66	0.78	0.61	0.76	Overall Comparisonsa											25	35	0	35	0	0	1	0.58	0.06	0	0	0				25	35	0	35	0	0	1	0.58	0.06	0	0	0	0
27	0.58	0.76	0.78	0.58	0.78	0.66	0.78	0.61	0.76	Wilcoxon (Gehan) Statistic	df	Sig.									26	35	0	35	0	0	1	0.58	0.06	0	0	0				26	35	0	35	0	0	1	0.58	0.06	0	0	0	0
28	0.58	0.73	0.78	0.58	0.78	0.65	0.78	0.61	0.73	2.887	2	0.236									27	35	0	35	0	0	1	0.58	0.06	0	0	0				27	35	0	35	0	0	1	0.58	0.06	0	0	0	0
29	0.58	0.73	0.78	0.58	0.78	0.65	0.78	0.61	0.73	a Comparisons are exact.											28	35	1	34.5	0	0	1	0.58	0.06	0	0	0				28	35	1	34.5	0	0	1	0.58	0.06	0	0	0	0
30	0.58	0.73	0.78	0.58	0.78	0.65	0.78	0.61	0.73												29	34	0	34	0	0	1	0.58	0.06	0	0	0				29	34	0	34	0	0	1	0.58	0.06	0	0	0	0
31	0.58	0.73	0.78	0.58	0.78	0.65	0.78	0.61	0.73												30	34	0	34	0	0	1	0.58	0.06	0	0	0				30	34	0	34	0	0	1	0.58	0.06	0	0	0	0
32	0.58	0.73	0.78	0.58	0.78	0.65	0.78	0.61	0.73												31	34	0	34	0	0	1	0.58	0.06	0	0	0				31	34	0	34	0	0	1	0.58	0.06	0	0	0	0
33	0.58	0.73	0.78	0.58	0.78	0.65	0.78	0.61	0.73												32	34	0	34	0	0	1	0.58	0.06	0	0	0				32	34	0	34	0	0	1	0.58	0.06	0	0	0	0
34	0.58	0.71	0.78	0.58	0.78	0.64	0.78	0.61	0.71												33	34	0	34	0	0	1	0.58	0.06	0	0	0				33	34	0	34	0	0	1	0.58	0.06	0	0	0	0
35	0.58	0.71	0.78	0.58	0.78	0.64	0.78	0.61	0.71												34	34	0	34	0	0	1	0.58	0.06	0	0	0				34	34	0	34	0	0	1	0.58	0.06	0	0	0	0
36	0.58	0.71	0.78	0.58	0.78	0.64	0.78	0.61	0.71												35	34	0	34	0	0	1	0.58	0.06	0	0	0				35	34	0	34	0	0	1	0.58	0.06	0	0	0	0
37	0.58	0.71	0.78	0.58	0.78	0.64	0.78	0.61	0.71												36	34	0	34	0	0	1	0.58	0.06	0	0	0				36	34	0	34	0	0	1	0.58	0.06	0	0	0	0
38	0.58	0.71	0.78	0.58	0.78	0.64	0.78	0.61	0.71												37	34	1	33.5	0	0	1	0.58	0.06	0	0	0				37	34	1	33.5	0	0	1	0.58	0.06	0	0	0	0
39	0.58	0.71	0.78	0.58	0.78	0.64	0.78	0.61	0.71												38	33	0	33	0	0	1	0.58	0.06	0	0	0				38	33	0	33	0	0	1	0.58	0.06	0	0	0	0
40	0.58	0.71	0.78	0.58	0.78	0.64	0.78	0.61	0.71												39	33	0	33	0	0	1	0.58	0.06	0	0	0				39	33	0	33	0	0	1	0.58	0.06	0	0	0	0
41	0.58	0.71	0.78	0.58	0.78	0.64	0.78	0.61	0.71												40	33	1	32.5	0	0	1	0.58	0.06	0	0	0				40	33	1	32.5	0	0	1	0.58	0.06	0	0	0	0
42	0.58	0.69	0.78	0.58	0.78	0.63	0.78	0.61	0.69												41	32	0	32	0	0	1	0.58	0.06	0	0	0				41	32	0	32	0	0	1	0.58	0.06	0	0	0	0
43	0.58	0.69	0.78	0.58	0.78	0.63	0.78	0.61	0.69												42	32	0	32	0	0	1	0.58	0.06	0	0	0				42	32	0	32	0	0	1	0.58	0.06	0	0	0	0
44	0.58	0.69	0.78	0.58	0.78	0.63	0.78	0.61	0.69												43	32	0	32	0	0	1	0.58	0.06	0	0	0				43	32	0	32	0	0	1	0.58	0.06	0	0	0	0
45	0.58	0.69	0.78	0.58	0.78	0.63	0.78	0.61	0.69												44	32	0	32	0	0	1	0.58	0.06	0	0	0				44	32	0	32	0	0	1	0.58	0.06	0	0	0	0
46	0.58	0.69	0.78	0.58	0.78	0.63	0.78	0.61	0.69												45	32	0	32	0	0	1	0.58	0.06	0	0	0				45	32	0	32	0	0	1	0.58	0.06	0	0	0	0
47	0.58	0.69	0.78	0.58	0.78	0.63	0.78	0.61	0.69												46	32	0	32	0	0	1	0.58	0.06	0	0	0				46	32	0	32	0	0	1	0.58	0.06	0	0	0	0
48	0.58	0.67	0.78	0.58	0.78	0.62	0.78	0.61	0.67												47	32	0	32	0	0	1	0.58	0.06	0	0	0				47	32	0	32	0	0	1	0.58	0.06	0	0	0	0
49	0.58	0.67	0.78	0.58	0.78	0.62	0.78	0.61	0.67												48	32	1	31.5	0	0	1	0.58	0.06	0	0	0				48	32	1	31.5	0	0	1	0.58	0.06	0	0	0	0
50	0.58	0.67	0.78	0.58	0.78	0.62	0.78	0.61	0.67												49	31	0	31	0	0	1	0.58	0.06	0	0	0				49	31	0	31	0	0	1	0.58	0.06	0	0	0	0
51	0.58	0.67	0.78	0.58	0.78	0.62	0.78	0.61	0.67	Median Survival Time				Overall Comparisons							50	31	0	31	0	0	1	0.58	0.06	0	0	0				50	31	0	31	0	0	1	0.58	0.06	0	0	0	0
52	0.58	0.67	0.78	0.58	0.78	0.62	0.78	0.61	0.67	First-order Controls		Med Time			Chi-Square	df	Sig.				51	31	0	31	0	0	1	0.58	0.06	0	0	0				51	31	0	31	0	0	1	0.58	0.06	0	0	0	0
53	0.56	0.67	0.78	0.56	0.78	0.61	0.78	0.59	0.67	SNPrs1800890 Dominant	GG	138.03		Log Rank (Mantel-Cox)	1.493	1	0.222				52	31	1	30.5	0	0	1	0.58	0.06	0	0	0				52	31	1	30.5	0	0	1	0.58	0.06	0	0	0	0
54	0.56	0.67	0.78	0.56	0.78	0.61	0.78	0.59	0.67		GT-TT	173		Test of equality of survival distributions for the different levels of SNPrs1800890 Dominant.							53	30	0	30	1	0.03	0.97	0.56	0.06	0.019	0.019	0.03				53	30	0	30	1	0.03	0.97	0.56	0.06	0.019	0.019	0.03	0.03
55	0.56	0.64	0.78	0.56	0.78	0.6	0.78	0.59	0.64												54	29	0	29	0	0	1	0.56	0.06	0	0	0				54	29	0	29	0	0	1	0.56	0.06	0	0	0	0
56	0.56	0.64	0.78	0.56	0.78	0.6	0.78	0.59	0.64	Overall Comparisonsa											55	29	0	29	0	0	1	0.56	0.06	0	0	0				55	29	0	29	0	0	1	0.56	0.06	0	0	0	0
57	0.56	0.64	0.78	0.56	0.78	0.6	0.78	0.59	0.64	Wilcoxon (Gehan) Statistic	df	Sig.									56	29	1	28.5	0	0	1	0.56	0.06	0	0	0				56	29	1	28.5	0	0	1	0.56	0.06	0	0	0	0
58	0.56	0.64	0.78	0.56	0.78	0.6	0.78	0.59	0.64	2.499	1	0.114									57	28	0	28	0	0	1	0.56	0.06	0	0	0				57	28	0	28	0	0	1	0.56	0.06	0	0	0	0
59	0.56	0.64	0.78	0.56	0.78	0.6	0.78	0.59	0.64	a Comparisons are exact.											58	28	0	28	0	0	1	0.56	0.06	0	0	0				58	28	0	28	0	0	1	0.56	0.06	0	0	0	0
60	0.54	0.62	0.78	0.54	0.78	0.58	0.78	0.57	0.62												59	28	0	28	0	0	1	0.56	0.06	0	0	0				59	28	0	28	0	0	1	0.56	0.06	0	0	0	0
61	0.54	0.62	0.78	0.54	0.78	0.58	0.78	0.57	0.62												60	28	0	28	1	0.04	0.96	0.54	0.07	0.02	0.02	0.04				60	28	0	28	1	0.04	0.96	0.54	0.07	0.02	0.02	0.04	0.04
62	0.54	0.62	0.78	0.54	0.78	0.58	0.78	0.57	0.62												61	27	0	27	0	0	1	0.54	0.07	0	0	0				61	27	0	27	0	0	1	0.54	0.07	0	0	0	0
63	0.54	0.62	0.78	0.54	0.78	0.58	0.78	0.57	0.62												62	27	0	27	0	0	1	0.54	0.07	0	0	0				62	27	0	27	0	0	1	0.54	0.07	0	0	0	0
64	0.54	0.62	0.78	0.54	0.78	0.58	0.78	0.57	0.62												63	27	0	27	0	0	1	0.54	0.07	0	0	0				63	27	0	27	0	0	1	0.54	0.07	0	0	0	0
65	0.54	0.62	0.78	0.54	0.78	0.58	0.78	0.57	0.62												64	27	0	27	0	0	1	0.54	0.07	0	0	0				64	27	0	27	0	0	1	0.54	0.07	0	0	0	0
66	0.54	0.62	0.78	0.54	0.78	0.58	0.78	0.57	0.62												65	27	0	27	0	0	1	0.54	0.07	0	0	0				65	27	0	27	0	0	1	0.54	0.07	0	0	0	0
67	0.54	0.62	0.78	0.54	0.78	0.58	0.78	0.57	0.62												66	27	0	27	0	0	1	0.54	0.07	0	0	0				66	27	0	27	0	0	1	0.54	0.07	0	0	0	0
68	0.54	0.62	0.78	0.54	0.78	0.58	0.78	0.57	0.62												67	27	0	27	0	0	1	0.54	0.07	0	0	0				67	27	0	27	0	0	1	0.54	0.07	0	0	0	0
69	0.54	0.62	0.78	0.54	0.78	0.58	0.78	0.57	0.62												68	27	0	27	0	0	1	0.54	0.07	0	0	0				68	27	0	27	0	0	1	0.54	0.07	0	0	0	0
70	0.54	0.62	0.78	0.54	0.78	0.58	0.78	0.57	0.62												69	27	0	27	0	0	1	0.54	0.07	0	0	0				69	27	0	27	0	0	1	0.54	0.07	0	0	0	0
71	0.54	0.62	0.78	0.54	0.78	0.58	0.78	0.57	0.62												70	27	0	27	0	0	1	0.54	0.07	0	0	0				70	27	0	27	0	0	1	0.54	0.07	0	0	0	0
72	0.54	0.62	0.78	0.54	0.78	0.58	0.78	0.57	0.62												71	27	0	27	0	0	1	0.54	0.07	0	0	0				71	27	0	27	0	0	1	0.54	0.07	0	0	0	0
73	0.54	0.62	0.78	0.54	0.78	0.58	0.78	0.57	0.62												72	27	0	27	0	0	1	0.54	0.07	0	0	0				72	27	0	27	0	0	1	0.54	0.07	0	0	0	0
74	0.52	0.62	0.78	0.52	0.78	0.56	0.78	0.55	0.62												73	27	0	27	0	0	1	0.54	0.07	0	0	0				73	27	0	27	0	0	1	0.54	0.07	0	0	0	0
75	0.52	0.62	0.78	0.52	0.78	0.56	0.78	0.55	0.62												74	27	0	27	1	0.04	0.96	0.52	0.07	0.02	0.02	0.04				74	27	0	27	1	0.04	0.96	0.52	0.07	0.02	0.02	0.04	0.04
76	0.52	0.62	0.78	0.52	0.78	0.56	0.78	0.55	0.62												75	26	0	26	0	0	1	0.52	0.07	0	0	0				75	26	0	26	0	0	1	0.52	0.07	0	0	0	0
77	0.52	0.62	0.78	0.52	0.78	0.56	0.78	0.55	0.62												76	26	2	25	0	0	1	0.52	0.07	0	0	0				76	26	2	25	0	0	1	0.52	0.07	0	0	0	0
78	0.52	0.58	0.78	0.52	0.78	0.55	0.78	0.55	0.58												77	24	0	24	0	0	1	0.52	0.07	0	0	0				77	24	0	24	0	0	1	0.52	0.07	0	0	0	0
79	0.52	0.58	0.78	0.52	0.78	0.55	0.78	0.55	0.58												78	24	0	24	0	0	1	0.52	0.07	0	0	0				78	24	0	24	0	0	1	0.52	0.07	0	0	0	0
80	0.52	0.58	0.78	0.52	0.78	0.55	0.78	0.55	0.58												79	24	0	24	0	0	1	0.52	0.07	0	0	0				79	24	0	24	0	0	1	0.52	0.07	0	0	0	0
81	0.52	0.58	0.78	0.52	0.78	0.55	0.78	0.55	0.58	Median Survival Time				Overall Comparisons							80	24	0	24	0	0	1	0.52	0.07	0	0	0				80	24	0	24	0	0	1	0.52	0.07	0	0	0	0
82	0.52	0.58	0.78	0.52	0.78	0.55	0.78	0.55	0.58	First-order Controls		Med Time			Chi-Square	df	Sig.				81	24	0	24	0	0	1	0.52	0.07	0	0	0				81	24	0	24	0	0	1	0.52	0.07	0	0	0	0
83	0.52	0.58	0.78	0.52	0.78	0.55	0.78	0.55	0.58	SNPrs1800890 Recessive	GG-GT	138.09		Log Rank (Mantel-Cox)	1.367	1	0.242				82	24	0	24	0	0	1	0.52	0.07	0	0	0				82	24	0	24	0	0	1	0.52	0.07	0	0	0	0
84	0.52	0.58	0.78	0.52	0.78	0.55	0.78	0.55	0.58		TT	139		Test of equality of survival distributions for the different levels of SNPrs1800890 Recessive.							83	24	0	24	0	0	1	0.52	0.07	0	0	0				83	24	0	24	0	0	1	0.52	0.07	0	0	0	0
85	0.5	0.58	0.78	0.5	0.78	0.54	0.78	0.53	0.58												84	24	0	24	0	0	1	0.52	0.07	0	0	0				84	24	0	24	0	0	1	0.52	0.07	0	0	0	0
86	0.5	0.58	0.78	0.5	0.78	0.54	0.78	0.53	0.58	Overall Comparisonsa											85	24	0	24	1	0.04	0.96	0.5	0.07	0.022	0.022	0.04				85	24	0	24	1	0.04	0.96	0.5	0.07	0.022	0.022	0.04	0.04
87	0.5	0.58	0.78	0.5	0.78	0.54	0.78	0.53	0.58	Wilcoxon (Gehan) Statistic	df	Sig.									86	23	1	22.5	0	0	1	0.5	0.07	0	0	0				86	23	1	22.5	0	0	1	0.5	0.07	0	0	0	0
88	0.5	0.58	0.78	0.5	0.78	0.54	0.78	0.53	0.58	1.119	1	0.29									87	22	0	22	0	0	1	0.5	0.07	0	0	0				87	22	0	22	0	0	1	0.5	0.07	0	0	0	0
89	0.5	0.58	0.78	0.5	0.78	0.54	0.78	0.53	0.58	a Comparisons are exact.											88	22	2	21	0	0	1	0.5	0.07	0	0	0				88	22	2	21	0	0	1	0.5	0.07	0	0	0	0
90	0.5	0.58	0.78	0.5	0.78	0.54	0.78	0.53	0.58												89	20	0	20	0	0	1	0.5	0.07	0	0	0				89	20	0	20	0	0	1	0.5	0.07	0	0	0	0
91	0.5	0.58	0.78	0.5	0.78	0.54	0.78	0.53	0.58												90	20	0	20	0	0	1	0.5	0.07	0	0	0				90	20	0	20	0	0	1	0.5	0.07	0	0	0	0
92	0.5	0.58	0.78	0.5	0.78	0.54	0.78	0.53	0.58												91	20	2	19	0	0	1	0.5	0.07	0	0	0				91	20	2	19	0	0	1	0.5	0.07	0	0	0	0
93	0.5	0.58	0.78	0.5	0.78	0.54	0.78	0.53	0.58												92	18	0	18	0	0	1	0.5	0.07	0	0	0				92	18	0	18	0	0	1	0.5	0.07	0	0	0	0
94	0.5	0.58	0.78	0.5	0.78	0.54	0.78	0.53	0.58												93	18	0	18	0	0	1	0.5	0.07	0	0	0				93	18	0	18	0	0	1	0.5	0.07	0	0	0	0
95	0.5	0.58	0.78	0.5	0.78	0.54	0.78	0.53	0.58												94	18	0	18	0	0	1	0.5	0.07	0	0	0				94	18	0	18	0	0	1	0.5	0.07	0	0	0	0
96	0.5	0.58	0.78	0.5	0.78	0.54	0.78	0.53	0.58												95	18	0	18	0	0	1	0.5	0.07	0	0	0				95	18	0	18	0	0	1	0.5	0.07	0	0	0	0
97	0.5	0.58	0.78	0.5	0.78	0.54	0.78	0.53	0.58												96	18	0	18	0	0	1	0.5	0.07	0	0	0				96	18	0	18	0	0	1	0.5	0.07	0	0	0	0
98	0.5	0.58	0.78	0.5	0.78	0.54	0.78	0.53	0.58												97	18	0	18	0	0	1	0.5	0.07	0	0	0				97	18	0	18	0	0	1	0.5	0.07	0	0	0	0
99	0.5	0.58	0.78	0.5	0.78	0.54	0.78	0.53	0.58												98	18	0	18	0	0	1	0.5	0.07	0	0	0				98	18	0	18	0	0	1	0.5	0.07	0	0	0	0
100	0.5	0.58	0.78	0.5	0.78	0.54	0.78	0.53	0.58												99	18	0	18	0	0	1	0.5	0.07	0	0	0				99	18	0	18	0	0	1	0.5	0.07	0	0	0	0
101	0.5	0.54	0.78	0.5	0.78	0.52	0.78	0.53	0.54												100	18	0	18	0	0	1	0.5	0.07	0	0	0				100	18	0	18	0	0	1	0.5	0.07	0	0	0	0
102	0.5	0.5	0.78	0.5	0.78	0.5	0.78	0.53	0.5												101	18	0	18	0	0	1	0.5	0.07	0	0	0				101	18	0	18	0	0	1	0.5	0.07	0	0	0	0
103	0.5	0.5	0.78	0.5	0.78	0.5	0.78	0.53	0.5												102	18	0	18	0	0	1	0.5	0.07	0	0	0				102	18	0	18	0	0	1	0.5	0.07	0	0	0	0
104	0.5	0.5	0.78	0.5	0.78	0.5	0.78	0.53	0.5												103	18	0	18	0	0	1	0.5	0.07	0	0	0				103	18	0	18	0	0	1	0.5	0.07	0	0	0	0
105	0.5	0.5	0.78	0.5	0.78	0.5	0.78	0.53	0.5												104	18	0	18	0	0	1	0.5	0.07	0	0	0				104	18	0	18	0	0	1	0.5	0.07	0	0	0	0
106	0.5	0.5	0.78	0.5	0.78	0.5	0.78	0.53	0.5												105	18	0	18	0	0	1	0.5	0.07	0	0	0				105	18	0	18	0	0	1	0.5	0.07	0	0	0	0
107	0.5	0.5	0.78	0.5	0.78	0.5	0.78	0.53	0.5												106	18	0	18	0	0	1	0.5	0.07	0	0	0				106	18	0	18	0	0	1	0.5	0.07	0	0	0	0
108	0.5	0.5	0.78	0.5	0.78	0.5	0.78	0.53	0.5												107	18	0	18	0	0	1	0.5	0.07	0	0	0				107	18	0	18	0	0	1	0.5	0.07	0	0	0	0
109	0.5	0.5	0.78	0.5	0.78	0.5	0.78	0.53	0.5												108	18	0	18	0	0	1	0.5	0.07	0	0	0				108	18	0	18	0	0	1	0.5	0.07	0	0	0	0
110	0.5	0.5	0.78	0.5	0.78	0.5	0.78	0.53	0.5												109	18	0	18	0	0	1	0.5	0.07	0	0	0				109	18	0	18	0	0	1	0.5	0.07	0	0	0	0
111	0.5	0.5	0.78	0.5	0.78	0.5	0.78	0.53	0.5												110	18	0	18	0	0	1	0.5	0.07	0	0	0				110	18	0	18	0	0	1	0.5	0.07	0	0	0	0
112	0.5	0.5	0.78	0.5	0.78	0.5	0.78	0.53	0.5												111	18	1	17.5	0	0	1	0.5	0.07	0	0	0				111	18	1	17.5	0	0	1	0.5	0.07	0	0	0	0
113	0.5	0.5	0.78	0.5	0.78	0.5	0.78	0.53	0.5												112	17	1	16.5	0	0	1	0.5	0.07	0	0	0				112	17	1	16.5	0	0	1	0.5	0.07	0	0	0	0
114	0.5	0.5	0.78	0.5	0.78	0.5	0.78	0.53	0.5	Median Survival Time				Overall Comparisons							113	16	0	16	0	0	1	0.5	0.07	0	0	0				113	16	0	16	0	0	1	0.5	0.07	0	0	0	0
115	0.5	0.5	0.78	0.5	0.78	0.5	0.78	0.53	0.5	First-order Controls		Med Time			Chi-Square	df	Sig.				114	16	0	16	0	0	1	0.5	0.07	0	0	0				114	16	0	16	0	0	1	0.5	0.07	0	0	0	0
116	0.5	0.5	0.78	0.5	0.78	0.5	0.78	0.53	0.5	SNPrs1800890 Overdominant	GG-TT	138.57		Log Rank (Mantel-Cox)	0.343	1	0.558				115	16	1	15.5	0	0	1	0.5	0.07	0	0	0				115	16	1	15.5	0	0	1	0.5	0.07	0	0	0	0
117	0.5	0.5	0.78	0.5	0.78	0.5	0.78	0.53	0.5		GT	102.96		Test of equality of survival distributions for the different levels of SNPrs1800890 Overdominant.							116	15	0	15	0	0	1	0.5	0.07	0	0	0				116	15	0	15	0	0	1	0.5	0.07	0	0	0	0
118	0.5	0.5	0.78	0.5	0.78	0.5	0.78	0.53	0.5												117	15	0	15	0	0	1	0.5	0.07	0	0	0				117	15	0	15	0	0	1	0.5	0.07	0	0	0	0
119	0.5	0.5	0.78	0.5	0.78	0.5	0.78	0.53	0.5	Overall Comparisonsa											118	15	1	14.5	0	0	1	0.5	0.07	0	0	0				118	15	1	14.5	0	0	1	0.5	0.07	0	0	0	0
120	0.5	0.5	0.78	0.5	0.78	0.5	0.78	0.53	0.5	Wilcoxon (Gehan) Statistic	df	Sig.									119	14	0	14	0	0	1	0.5	0.07	0	0	0				119	14	0	14	0	0	1	0.5	0.07	0	0	0	0
121	0.5	0.5	0.78	0.5	0.78	0.5	0.78	0.53	0.5	1.069	1	0.301									120	14	1	13.5	0	0	1	0.5	0.07	0	0	0				120	14	1	13.5	0	0	1	0.5	0.07	0	0	0	0
122	0.5	0.5	0.78	0.5	0.78	0.5	0.78	0.53	0.5	a Comparisons are exact.											121	13	2	12	0	0	1	0.5	0.07	0	0	0				121	13	2	12	0	0	1	0.5	0.07	0	0	0	0
123	0.5	0.5	0.78	0.5	0.78	0.5	0.78	0.53	0.5												122	11	0	11	0	0	1	0.5	0.07	0	0	0				122	11	0	11	0	0	1	0.5	0.07	0	0	0	0
124	0.5	0.5	0.78	0.5	0.78	0.5	0.78	0.53	0.5												123	11	0	11	0	0	1	0.5	0.07	0	0	0				123	11	0	11	0	0	1	0.5	0.07	0	0	0	0
125	0.5	0.5	0.78	0.5	0.78	0.5	0.78	0.53	0.5												124	11	1	10.5	0	0	1	0.5	0.07	0	0	0				124	11	1	10.5	0	0	1	0.5	0.07	0	0	0	0
126	0.5	0.5	0.78	0.5	0.78	0.5	0.78	0.53	0.5												125	10	0	10	0	0	1	0.5	0.07	0	0	0				125	10	0	10	0	0	1	0.5	0.07	0	0	0	0
127	0.5	0.5	0.78	0.5	0.78	0.5	0.78	0.53	0.5												126	10	0	10	0	0	1	0.5	0.07	0	0	0				126	10	0	10	0	0	1	0.5	0.07	0	0	0	0
128	0.5	0.5	0.78	0.5	0.78	0.5	0.78	0.53	0.5												127	10	0	10	0	0	1	0.5	0.07	0	0	0				127	10	0	10	0	0	1	0.5	0.07	0	0	0	0
129	0.5	0.5	0.78	0.5	0.78	0.5	0.78	0.53	0.5												128	10	0	10	0	0	1	0.5	0.07	0	0	0				128	10	0	10	0	0	1	0.5	0.07	0	0	0	0
130	0.5	0.5	0.78	0.5	0.78	0.5	0.78	0.53	0.5												129	10	0	10	0	0	1	0.5	0.07	0	0	0				129	10	0	10	0	0	1	0.5	0.07	0	0	0	0
131	0.5	0.5	0.78	0.5	0.78	0.5	0.78	0.53	0.5												130	10	0	10	0	0	1	0.5	0.07	0	0	0				130	10	0	10	0	0	1	0.5	0.07	0	0	0	0
132	0.5	0.5	0.78	0.5	0.78	0.5	0.78	0.53	0.5												131	10	0	10	0	0	1	0.5	0.07	0	0	0				131	10	0	10	0	0	1	0.5	0.07	0	0	0	0
133	0.5	0.5	0.78	0.5	0.78	0.5	0.78	0.53	0.5												132	10	0	10	0	0	1	0.5	0.07	0	0	0				132	10	0	10	0	0	1	0.5	0.07	0	0	0	0
134	0.5	0.5	0.78	0.5	0.78	0.5	0.78	0.53	0.5												133	10	1	9.5	0	0	1	0.5	0.07	0	0	0				133	10	1	9.5	0	0	1	0.5	0.07	0	0	0	0
135	0.5	0.5	0.78	0.5	0.78	0.5	0.78	0.53	0.5												134	9	0	9	0	0	1	0.5	0.07	0	0	0				134	9	0	9	0	0	1	0.5	0.07	0	0	0	0
136	0.5	0.5	0.78	0.5	0.78	0.5	0.78	0.53	0.5												135	9	0	9	0	0	1	0.5	0.07	0	0	0				135	9	0	9	0	0	1	0.5	0.07	0	0	0	0
137	0.5	0.5	0.78	0.5	0.78	0.5	0.78	0.53	0.5												136	9	1	8.5	0	0	1	0.5	0.07	0	0	0				136	9	1	8.5	0	0	1	0.5	0.07	0	0	0	0
138	0.44	0.5	0.78	0.44	0.78	0.47	0.78	0.47	0.5												137	8	0	8	0	0	1	0.5	0.07	0	0	0				137	8	0	8	0	0	1	0.5	0.07	0	0	0	0
139	0.44	0.5	0.78	0.44	0.78	0.47	0.78	0.47	0.5												138	8	0	8	1	0.13	0.88	0.44	0.08	0.063	0.059	0.13				138	8	0	8	1	0.13	0.88	0.44	0.08	0.063	0.059	0.13	0.13
140	0.44	0.5		0.44	0.53	0.47		0.47	0.5												139	7	0	7	0	0	1	0.44	0.08	0	0	0				139	7	0	7	0	0	1	0.44	0.08	0	0	0	0
141	0.44	0.5		0.44	0.53	0.47		0.47	0.5												140	7	0	7	0	0	1	0.44	0.08	0	0	0				140	7	0	7	0	0	1	0.44	0.08	0	0	0	0
142	0.44	0.5		0.44	0.53	0.47		0.47	0.5												141	7	0	7	0	0	1	0.44	0.08	0	0	0				141	7	0	7	0	0	1	0.44	0.08	0	0	0	0
143	0.44	0.5		0.44	0.53	0.47		0.47	0.5												142	7	0	7	0	0	1	0.44	0.08	0	0	0				142	7	0	7	0	0	1	0.44	0.08	0	0	0	0
144	0.44	0.5		0.44	0.53	0.47		0.47	0.5												143	7	0	7	0	0	1	0.44	0.08	0	0	0				143	7	0	7	0	0	1	0.44	0.08	0	0	0	0
145	0.44	0.5		0.44	0.53	0.47		0.47	0.5												144	7	0	7	0	0	1	0.44	0.08	0	0	0				144	7	0	7	0	0	1	0.44	0.08	0	0	0	0
146	0.44	0.5		0.44	0.53	0.47		0.47	0.5												145	7	0	7	0	0	1	0.44	0.08	0	0	0				145	7	0	7	0	0	1	0.44	0.08	0	0	0	0
147	0.44	0.5		0.44	0.53	0.47		0.47	0.5												146	7	0	7	0	0	1	0.44	0.08	0	0	0				146	7	0	7	0	0	1	0.44	0.08	0	0	0	0
148	0.44	0.5		0.44	0.53	0.47		0.47	0.5												147	7	0	7	0	0	1	0.44	0.08	0	0	0				147	7	0	7	0	0	1	0.44	0.08	0	0	0	0
149	0.44	0.5		0.44	0.53	0.47		0.47	0.5												148	7	1	6.5	0	0	1	0.44	0.08	0	0	0				148	7	1	6.5	0	0	1	0.44	0.08	0	0	0	0
150	0.44	0.5		0.44	0.53	0.47		0.47	0.5												149	6	0	6	0	0	1	0.44	0.08	0	0	0				149	6	0	6	0	0	1	0.44	0.08	0	0	0	0
151	0.44	0.5		0.44	0.53	0.47		0.47	0.5												150	6	0	6	0	0	1	0.44	0.08	0	0	0				150	6	0	6	0	0	1	0.44	0.08	0	0	0	0
152	0.44	0.5		0.44	0.53	0.47		0.47	0.5												151	6	1	5.5	0	0	1	0.44	0.08	0	0	0				151	6	1	5.5	0	0	1	0.44	0.08	0	0	0	0
153	0.44	0.5		0.44	0.53	0.47		0.47	0.5												152	5	1	4.5	0	0	1	0.44	0.08	0	0	0				152	5	1	4.5	0	0	1	0.44	0.08	0	0	0	0
154	0.44	0.5		0.44	0.53	0.47		0.47	0.5												153	4	0	4	0	0	1	0.44	0.08	0	0	0				153	4	0	4	0	0	1	0.44	0.08	0	0	0	0
155	0.44	0.5		0.44	0.53	0.47		0.47	0.5												154	4	0	4	0	0	1	0.44	0.08	0	0	0				154	4	0	4	0	0	1	0.44	0.08	0	0	0	0
156	0.44	0.5		0.44	0.53	0.47		0.47	0.5												155	4	0	4	0	0	1	0.44	0.08	0	0	0				155	4	0	4	0	0	1	0.44	0.08	0	0	0	0
157	0.44	0.5		0.44	0.53	0.47		0.47	0.5												156	4	2	3	0	0	1	0.44	0.08	0	0	0				156	4	2	3	0	0	1	0.44	0.08	0	0	0	0
158	0.44	0.5		0.44	0.53	0.47		0.47	0.5												157	2	0	2	0	0	1	0.44	0.08	0	0	0				157	2	0	2	0	0	1	0.44	0.08	0	0	0	0
159	0.44	0.5		0.44	0.53	0.47		0.47	0.5												158	2	0	2	0	0	1	0.44	0.08	0	0	0				158	2	0	2	0	0	1	0.44	0.08	0	0	0	0
160	0.44	0.5		0.44	0.53	0.47		0.47	0.5												159	2	0	2	0	0	1	0.44	0.08	0	0	0				159	2	0	2	0	0	1	0.44	0.08	0	0	0	0
161	0.44	0.5		0.44	0.53	0.47		0.47	0.5												160	2	0	2	0	0	1	0.44	0.08	0	0	0				160	2	0	2	0	0	1	0.44	0.08	0	0	0	0
162	0.44	0.5		0.44	0.53	0.47		0.47	0.5												161	2	0	2	0	0	1	0.44	0.08	0	0	0				161	2	0	2	0	0	1	0.44	0.08	0	0	0	0
163	0.44	0.5		0.44	0.53	0.47		0.47	0.5												162	2	0	2	0	0	1	0.44	0.08	0	0	0				162	2	0	2	0	0	1	0.44	0.08	0	0	0	0
164	0.44	0.5		0.44	0.53	0.47		0.47	0.5												163	2	0	2	0	0	1	0.44	0.08	0	0	0				163	2	0	2	0	0	1	0.44	0.08	0	0	0	0
165	0.44	0.5		0.44	0.53	0.47		0.47	0.5												164	2	0	2	0	0	1	0.44	0.08	0	0	0				164	2	0	2	0	0	1	0.44	0.08	0	0	0	0
166	0.44	0.5		0.44	0.53	0.47		0.47	0.5												165	2	0	2	0	0	1	0.44	0.08	0	0	0				165	2	0	2	0	0	1	0.44	0.08	0	0	0	0
167	0.44	0.5		0.44	0.53	0.47		0.47	0.5												166	2	0	2	0	0	1	0.44	0.08	0	0	0				166	2	0	2	0	0	1	0.44	0.08	0	0	0	0
168	0.44	0.5		0.44	0.53	0.47		0.47	0.5												167	2	1	1.5	0	0	1	0.44	0.08	0	0	0				167	2	1	1.5	0	0	1	0.44	0.08	0	0	0	0
169	0.44	0.5		0.44	0.53	0.47		0.47	0.5												168	1	0	1	0	0	1	0.44	0.08	0	0	0				168	1	0	1	0	0	1	0.44	0.08	0	0	0	0
170	0.44	0.5		0.44	0.53	0.47		0.47	0.5												169	1	0	1	0	0	1	0.44	0.08	0	0	0				169	1	0	1	0	0	1	0.44	0.08	0	0	0	0
171	0.44	0.5		0.44	0.53	0.47		0.47	0.5												170	1	0	1	0	0	1	0.44	0.08	0	0	0				170	1	0	1	0	0	1	0.44	0.08	0	0	0	0
172		0.5			0.53	0.47			0.5												171	1	1	0.5	0	0	1	0.44	0.08	0	0	0				171	1	1	0.5	0	0	1	0.44	0.08	0	0	0	0
173		0.5			0.53	0.47			0.5											GT	0	49	0	49	2	0.04	0.96	0.96	0.03	0.041	0.028	0.04			GT-TT	0	58	0	58	3	0.05	0.95	0.95	0.03	0.052	0.029	0.05	0.03
																					1	47	0	47	0	0	1	0.96	0.03	0	0	0				1	55	0	55	0	0	1	0.95	0.03	0	0	0	0
																					2	47	0	47	2	0.04	0.96	0.92	0.04	0.041	0.028	0.04				2	55	0	55	2	0.04	0.96	0.91	0.04	0.034	0.024	0.04	0.03
																					3	45	0	45	0	0	1	0.92	0.04	0	0	0				3	53	0	53	0	0	1	0.91	0.04	0	0	0	0
																					4	45	0	45	0	0	1	0.92	0.04	0	0	0				4	53	0	53	0	0	1	0.91	0.04	0	0	0	0
																					5	45	0	45	1	0.02	0.98	0.9	0.04	0.02	0.02	0.02				5	53	0	53	1	0.02	0.98	0.9	0.04	0.017	0.017	0.02	0.02
																					6	44	0	44	0	0	1	0.9	0.04	0	0	0				6	52	0	52	0	0	1	0.9	0.04	0	0	0	0
																					7	44	0	44	1	0.02	0.98	0.88	0.05	0.02	0.02	0.02				7	52	0	52	1	0.02	0.98	0.88	0.04	0.017	0.017	0.02	0.02
																					8	43	0	43	0	0	1	0.88	0.05	0	0	0				8	51	0	51	0	0	1	0.88	0.04	0	0	0	0
																					9	43	0	43	2	0.05	0.95	0.84	0.05	0.041	0.028	0.05				9	51	0	51	2	0.04	0.96	0.84	0.05	0.034	0.024	0.04	0.03
																					10	41	0	41	1	0.02	0.98	0.82	0.06	0.02	0.02	0.02				10	49	0	49	1	0.02	0.98	0.83	0.05	0.017	0.017	0.02	0.02
																					11	40	0	40	0	0	1	0.82	0.06	0	0	0				11	48	0	48	0	0	1	0.83	0.05	0	0	0	0
																					12	40	0	40	1	0.03	0.98	0.8	0.06	0.02	0.02	0.03				12	48	0	48	1	0.02	0.98	0.81	0.05	0.017	0.017	0.02	0.02
																					13	39	0	39	1	0.03	0.97	0.78	0.06	0.02	0.02	0.03				13	47	0	47	1	0.02	0.98	0.79	0.05	0.017	0.017	0.02	0.02
																					14	38	0	38	0	0	1	0.78	0.06	0	0	0				14	46	0	46	0	0	1	0.79	0.05	0	0	0	0
																					15	38	0	38	1	0.03	0.97	0.76	0.06	0.02	0.02	0.03				15	46	0	46	1	0.02	0.98	0.78	0.05	0.017	0.017	0.02	0.02
																					16	37	0	37	0	0	1	0.76	0.06	0	0	0				16	45	0	45	0	0	1	0.78	0.05	0	0	0	0
																					17	37	0	37	0	0	1	0.76	0.06	0	0	0				17	45	0	45	0	0	1	0.78	0.05	0	0	0	0
																					18	37	1	36.5	0	0	1	0.76	0.06	0	0	0				18	45	1	44.5	0	0	1	0.78	0.05	0	0	0	0
																					19	36	1	35.5	0	0	1	0.76	0.06	0	0	0				19	44	1	43.5	0	0	1	0.78	0.05	0	0	0	0
																					20	35	0	35	0	0	1	0.76	0.06	0	0	0				20	43	0	43	0	0	1	0.78	0.05	0	0	0	0
																					21	35	0	35	0	0	1	0.76	0.06	0	0	0				21	43	0	43	0	0	1	0.78	0.05	0	0	0	0
																					22	35	0	35	0	0	1	0.76	0.06	0	0	0				22	43	0	43	0	0	1	0.78	0.05	0	0	0	0
																					23	35	0	35	0	0	1	0.76	0.06	0	0	0				23	43	0	43	0	0	1	0.78	0.05	0	0	0	0
																					24	35	0	35	0	0	1	0.76	0.06	0	0	0				24	43	0	43	1	0.02	0.98	0.76	0.06	0.018	0.018	0.02	0.02
																					25	35	0	35	0	0	1	0.76	0.06	0	0	0				25	42	0	42	0	0	1	0.76	0.06	0	0	0	0
																					26	35	0	35	0	0	1	0.76	0.06	0	0	0				26	42	0	42	0	0	1	0.76	0.06	0	0	0	0
																					27	35	0	35	0	0	1	0.76	0.06	0	0	0				27	42	0	42	0	0	1	0.76	0.06	0	0	0	0
																					28	35	0	35	1	0.03	0.97	0.73	0.06	0.022	0.021	0.03				28	42	1	41.5	1	0.02	0.98	0.74	0.06	0.018	0.018	0.02	0.02
																					29	34	0	34	0	0	1	0.73	0.06	0	0	0				29	40	0	40	0	0	1	0.74	0.06	0	0	0	0
																					30	34	0	34	0	0	1	0.73	0.06	0	0	0				30	40	0	40	0	0	1	0.74	0.06	0	0	0	0
																					31	34	0	34	0	0	1	0.73	0.06	0	0	0				31	40	0	40	0	0	1	0.74	0.06	0	0	0	0
																					32	34	0	34	0	0	1	0.73	0.06	0	0	0				32	40	0	40	0	0	1	0.74	0.06	0	0	0	0
																					33	34	0	34	0	0	1	0.73	0.06	0	0	0				33	40	0	40	0	0	1	0.74	0.06	0	0	0	0
																					34	34	0	34	1	0.03	0.97	0.71	0.07	0.022	0.021	0.03				34	40	0	40	1	0.03	0.98	0.72	0.06	0.018	0.018	0.03	0.03
																					35	33	0	33	0	0	1	0.71	0.07	0	0	0				35	39	0	39	0	0	1	0.72	0.06	0	0	0	0
																					36	33	1	32.5	0	0	1	0.71	0.07	0	0	0				36	39	1	38.5	0	0	1	0.72	0.06	0	0	0	0
																					37	32	0	32	0	0	1	0.71	0.07	0	0	0				37	38	0	38	0	0	1	0.72	0.06	0	0	0	0
																					38	32	0	32	0	0	1	0.71	0.07	0	0	0				38	38	0	38	0	0	1	0.72	0.06	0	0	0	0
																					39	32	0	32	0	0	1	0.71	0.07	0	0	0				39	38	0	38	0	0	1	0.72	0.06	0	0	0	0
																					40	32	0	32	0	0	1	0.71	0.07	0	0	0				40	38	0	38	0	0	1	0.72	0.06	0	0	0	0
																					41	32	0	32	0	0	1	0.71	0.07	0	0	0				41	38	0	38	0	0	1	0.72	0.06	0	0	0	0
																					42	32	0	32	1	0.03	0.97	0.69	0.07	0.022	0.022	0.03				42	38	0	38	1	0.03	0.97	0.7	0.06	0.019	0.019	0.03	0.03
																					43	31	1	30.5	0	0	1	0.69	0.07	0	0	0				43	37	1	36.5	0	0	1	0.7	0.06	0	0	0	0
																					44	30	0	30	0	0	1	0.69	0.07	0	0	0				44	36	0	36	0	0	1	0.7	0.06	0	0	0	0
																					45	30	0	30	0	0	1	0.69	0.07	0	0	0				45	36	0	36	0	0	1	0.7	0.06	0	0	0	0
																					46	30	0	30	0	0	1	0.69	0.07	0	0	0				46	36	0	36	0	0	1	0.7	0.06	0	0	0	0
																					47	30	0	30	0	0	1	0.69	0.07	0	0	0				47	36	0	36	0	0	1	0.7	0.06	0	0	0	0
																					48	30	0	30	1	0.03	0.97	0.67	0.07	0.023	0.023	0.03				48	36	0	36	1	0.03	0.97	0.68	0.06	0.02	0.019	0.03	0.03
																					49	29	0	29	0	0	1	0.67	0.07	0	0	0				49	35	0	35	0	0	1	0.68	0.06	0	0	0	0
																					50	29	0	29	0	0	1	0.67	0.07	0	0	0				50	35	0	35	0	0	1	0.68	0.06	0	0	0	0
																					51	29	0	29	0	0	1	0.67	0.07	0	0	0				51	35	0	35	0	0	1	0.68	0.06	0	0	0	0
																					52	29	2	28	0	0	1	0.67	0.07	0	0	0				52	35	2	34	0	0	1	0.68	0.06	0	0	0	0
																					53	27	1	26.5	0	0	1	0.67	0.07	0	0	0				53	33	2	32	0	0	1	0.68	0.06	0	0	0	0
																					54	26	0	26	0	0	1	0.67	0.07	0	0	0				54	31	0	31	0	0	1	0.68	0.06	0	0	0	0
																					55	26	0	26	1	0.04	0.96	0.64	0.07	0.026	0.025	0.04				55	31	0	31	1	0.03	0.97	0.66	0.06	0.022	0.022	0.03	0.03
																					56	25	0	25	0	0	1	0.64	0.07	0	0	0				56	30	0	30	0	0	1	0.66	0.06	0	0	0	0
																					57	25	0	25	0	0	1	0.64	0.07	0	0	0				57	30	0	30	0	0	1	0.66	0.06	0	0	0	0
																					58	25	0	25	0	0	1	0.64	0.07	0	0	0				58	30	0	30	0	0	1	0.66	0.06	0	0	0	0
																					59	25	0	25	0	0	1	0.64	0.07	0	0	0				59	30	0	30	0	0	1	0.66	0.06	0	0	0	0
																					60	25	0	25	1	0.04	0.96	0.62	0.07	0.026	0.025	0.04				60	30	0	30	1	0.03	0.97	0.64	0.07	0.022	0.022	0.03	0.03
																					61	24	0	24	0	0	1	0.62	0.07	0	0	0				61	29	0	29	0	0	1	0.64	0.07	0	0	0	0
																					62	24	0	24	0	0	1	0.62	0.07	0	0	0				62	29	0	29	0	0	1	0.64	0.07	0	0	0	0
																					63	24	0	24	0	0	1	0.62	0.07	0	0	0				63	29	0	29	0	0	1	0.64	0.07	0	0	0	0
																					64	24	4	22	0	0	1	0.62	0.07	0	0	0				64	29	5	26.5	0	0	1	0.64	0.07	0	0	0	0
																					65	20	0	20	0	0	1	0.62	0.07	0	0	0				65	24	0	24	0	0	1	0.64	0.07	0	0	0	0
																					66	20	0	20	0	0	1	0.62	0.07	0	0	0				66	24	0	24	0	0	1	0.64	0.07	0	0	0	0
																					67	20	0	20	0	0	1	0.62	0.07	0	0	0				67	24	0	24	0	0	1	0.64	0.07	0	0	0	0
																					68	20	0	20	0	0	1	0.62	0.07	0	0	0				68	24	0	24	0	0	1	0.64	0.07	0	0	0	0
																					69	20	0	20	0	0	1	0.62	0.07	0	0	0				69	24	0	24	0	0	1	0.64	0.07	0	0	0	0
																					70	20	0	20	0	0	1	0.62	0.07	0	0	0				70	24	0	24	0	0	1	0.64	0.07	0	0	0	0
																					71	20	0	20	0	0	1	0.62	0.07	0	0	0				71	24	1	23.5	0	0	1	0.64	0.07	0	0	0	0
																					72	20	1	19.5	0	0	1	0.62	0.07	0	0	0				72	23	1	22.5	0	0	1	0.64	0.07	0	0	0	0
																					73	19	0	19	0	0	1	0.62	0.07	0	0	0				73	22	0	22	0	0	1	0.64	0.07	0	0	0	0
																					74	19	0	19	0	0	1	0.62	0.07	0	0	0				74	22	0	22	0	0	1	0.64	0.07	0	0	0	0
																					75	19	0	19	0	0	1	0.62	0.07	0	0	0				75	22	0	22	0	0	1	0.64	0.07	0	0	0	0
																					76	19	0	19	0	0	1	0.62	0.07	0	0	0				76	22	0	22	0	0	1	0.64	0.07	0	0	0	0
																					77	19	1	18.5	0	0	1	0.62	0.07	0	0	0				77	22	1	21.5	0	0	1	0.64	0.07	0	0	0	0
																					78	18	0	18	1	0.06	0.94	0.58	0.08	0.034	0.033	0.06				78	21	0	21	1	0.05	0.95	0.61	0.07	0.03	0.03	0.05	0.05
																					79	17	1	16.5	0	0	1	0.58	0.08	0	0	0				79	20	1	19.5	0	0	1	0.61	0.07	0	0	0	0
																					80	16	0	16	0	0	1	0.58	0.08	0	0	0				80	19	0	19	0	0	1	0.61	0.07	0	0	0	0
																					81	16	0	16	0	0	1	0.58	0.08	0	0	0				81	19	0	19	0	0	1	0.61	0.07	0	0	0	0
																					82	16	0	16	0	0	1	0.58	0.08	0	0	0				82	19	0	19	0	0	1	0.61	0.07	0	0	0	0
																					83	16	0	16	0	0	1	0.58	0.08	0	0	0				83	19	0	19	0	0	1	0.61	0.07	0	0	0	0
																					84	16	0	16	0	0	1	0.58	0.08	0	0	0				84	19	0	19	0	0	1	0.61	0.07	0	0	0	0
																					85	16	0	16	0	0	1	0.58	0.08	0	0	0				85	19	0	19	0	0	1	0.61	0.07	0	0	0	0
																					86	16	0	16	0	0	1	0.58	0.08	0	0	0				86	19	0	19	0	0	1	0.61	0.07	0	0	0	0
																					87	16	0	16	0	0	1	0.58	0.08	0	0	0				87	19	0	19	0	0	1	0.61	0.07	0	0	0	0
																					88	16	1	15.5	0	0	1	0.58	0.08	0	0	0				88	19	2	18	0	0	1	0.61	0.07	0	0	0	0
																					89	15	0	15	0	0	1	0.58	0.08	0	0	0				89	17	0	17	0	0	1	0.61	0.07	0	0	0	0
																					90	15	0	15	0	0	1	0.58	0.08	0	0	0				90	17	0	17	0	0	1	0.61	0.07	0	0	0	0
																					91	15	0	15	0	0	1	0.58	0.08	0	0	0				91	17	0	17	0	0	1	0.61	0.07	0	0	0	0
																					92	15	0	15	0	0	1	0.58	0.08	0	0	0				92	17	0	17	0	0	1	0.61	0.07	0	0	0	0
																					93	15	0	15	0	0	1	0.58	0.08	0	0	0				93	17	0	17	0	0	1	0.61	0.07	0	0	0	0
																					94	15	0	15	0	0	1	0.58	0.08	0	0	0				94	17	0	17	0	0	1	0.61	0.07	0	0	0	0
																					95	15	0	15	0	0	1	0.58	0.08	0	0	0				95	17	0	17	0	0	1	0.61	0.07	0	0	0	0
																					96	15	0	15	0	0	1	0.58	0.08	0	0	0				96	17	0	17	0	0	1	0.61	0.07	0	0	0	0
																					97	15	0	15	0	0	1	0.58	0.08	0	0	0				97	17	0	17	0	0	1	0.61	0.07	0	0	0	0
																					98	15	0	15	0	0	1	0.58	0.08	0	0	0				98	17	0	17	0	0	1	0.61	0.07	0	0	0	0
																					99	15	0	15	0	0	1	0.58	0.08	0	0	0				99	17	0	17	0	0	1	0.61	0.07	0	0	0	0
																					100	15	1	14.5	0	0	1	0.58	0.08	0	0	0				100	17	1	16.5	0	0	1	0.61	0.07	0	0	0	0
																					101	14	0	14	1	0.07	0.93	0.54	0.08	0.042	0.04	0.07				101	16	0	16	1	0.06	0.94	0.57	0.07	0.038	0.037	0.06	0.06
																					102	13	0	13	1	0.08	0.92	0.5	0.08	0.042	0.04	0.08				102	15	0	15	1	0.07	0.93	0.53	0.08	0.038	0.037	0.07	0.07
																					103	12	0	12	0	0	1	0.5	0.08	0	0	0				103	14	0	14	0	0	1	0.53	0.08	0	0	0	0
																					104	12	0	12	0	0	1	0.5	0.08	0	0	0				104	14	0	14	0	0	1	0.53	0.08	0	0	0	0
																					105	12	0	12	0	0	1	0.5	0.08	0	0	0				105	14	0	14	0	0	1	0.53	0.08	0	0	0	0
																					106	12	0	12	0	0	1	0.5	0.08	0	0	0				106	14	1	13.5	0	0	1	0.53	0.08	0	0	0	0
																					107	12	0	12	0	0	1	0.5	0.08	0	0	0				107	13	0	13	0	0	1	0.53	0.08	0	0	0	0
																					108	12	0	12	0	0	1	0.5	0.08	0	0	0				108	13	0	13	0	0	1	0.53	0.08	0	0	0	0
																					109	12	0	12	0	0	1	0.5	0.08	0	0	0				109	13	0	13	0	0	1	0.53	0.08	0	0	0	0
																					110	12	0	12	0	0	1	0.5	0.08	0	0	0				110	13	0	13	0	0	1	0.53	0.08	0	0	0	0
																					111	12	0	12	0	0	1	0.5	0.08	0	0	0				111	13	0	13	0	0	1	0.53	0.08	0	0	0	0
																					112	12	0	12	0	0	1	0.5	0.08	0	0	0				112	13	0	13	0	0	1	0.53	0.08	0	0	0	0
																					113	12	0	12	0	0	1	0.5	0.08	0	0	0				113	13	0	13	0	0	1	0.53	0.08	0	0	0	0
																					114	12	1	11.5	0	0	1	0.5	0.08	0	0	0				114	13	1	12.5	0	0	1	0.53	0.08	0	0	0	0
																					115	11	0	11	0	0	1	0.5	0.08	0	0	0				115	12	0	12	0	0	1	0.53	0.08	0	0	0	0
																					116	11	0	11	0	0	1	0.5	0.08	0	0	0				116	12	0	12	0	0	1	0.53	0.08	0	0	0	0
																					117	11	0	11	0	0	1	0.5	0.08	0	0	0				117	12	0	12	0	0	1	0.53	0.08	0	0	0	0
																					118	11	0	11	0	0	1	0.5	0.08	0	0	0				118	12	0	12	0	0	1	0.53	0.08	0	0	0	0
																					119	11	0	11	0	0	1	0.5	0.08	0	0	0				119	12	0	12	0	0	1	0.53	0.08	0	0	0	0
																					120	11	0	11	0	0	1	0.5	0.08	0	0	0				120	12	0	12	0	0	1	0.53	0.08	0	0	0	0
																					121	11	0	11	0	0	1	0.5	0.08	0	0	0				121	12	0	12	0	0	1	0.53	0.08	0	0	0	0
																					122	11	0	11	0	0	1	0.5	0.08	0	0	0				122	12	0	12	0	0	1	0.53	0.08	0	0	0	0
																					123	11	0	11	0	0	1	0.5	0.08	0	0	0				123	12	0	12	0	0	1	0.53	0.08	0	0	0	0
																					124	11	3	9.5	0	0	1	0.5	0.08	0	0	0				124	12	3	10.5	0	0	1	0.53	0.08	0	0	0	0
																					125	8	0	8	0	0	1	0.5	0.08	0	0	0				125	9	0	9	0	0	1	0.53	0.08	0	0	0	0
																					126	8	0	8	0	0	1	0.5	0.08	0	0	0				126	9	0	9	0	0	1	0.53	0.08	0	0	0	0
																					127	8	0	8	0	0	1	0.5	0.08	0	0	0				127	9	0	9	0	0	1	0.53	0.08	0	0	0	0
																					128	8	1	7.5	0	0	1	0.5	0.08	0	0	0				128	9	1	8.5	0	0	1	0.53	0.08	0	0	0	0
																					129	7	0	7	0	0	1	0.5	0.08	0	0	0				129	8	0	8	0	0	1	0.53	0.08	0	0	0	0
																					130	7	0	7	0	0	1	0.5	0.08	0	0	0				130	8	0	8	0	0	1	0.53	0.08	0	0	0	0
																					131	7	0	7	0	0	1	0.5	0.08	0	0	0				131	8	0	8	0	0	1	0.53	0.08	0	0	0	0
																					132	7	0	7	0	0	1	0.5	0.08	0	0	0				132	8	0	8	0	0	1	0.53	0.08	0	0	0	0
																					133	7	0	7	0	0	1	0.5	0.08	0	0	0				133	8	0	8	0	0	1	0.53	0.08	0	0	0	0
																					134	7	0	7	0	0	1	0.5	0.08	0	0	0				134	8	0	8	0	0	1	0.53	0.08	0	0	0	0
																					135	7	0	7	0	0	1	0.5	0.08	0	0	0				135	8	0	8	0	0	1	0.53	0.08	0	0	0	0
																					136	7	1	6.5	0	0	1	0.5	0.08	0	0	0				136	8	1	7.5	0	0	1	0.53	0.08	0	0	0	0
																					137	6	0	6	0	0	1	0.5	0.08	0	0	0				137	7	0	7	0	0	1	0.53	0.08	0	0	0	0
																					138	6	0	6	0	0	1	0.5	0.08	0	0	0				138	7	0	7	0	0	1	0.53	0.08	0	0	0	0
																					139	6	0	6	0	0	1	0.5	0.08	0	0	0				139	7	1	6.5	0	0	1	0.53	0.08	0	0	0	0
																					140	6	0	6	0	0	1	0.5	0.08	0	0	0				140	6	0	6	0	0	1	0.53	0.08	0	0	0	0
																					141	6	0	6	0	0	1	0.5	0.08	0	0	0				141	6	0	6	0	0	1	0.53	0.08	0	0	0	0
																					142	6	0	6	0	0	1	0.5	0.08	0	0	0				142	6	0	6	0	0	1	0.53	0.08	0	0	0	0
																					143	6	0	6	0	0	1	0.5	0.08	0	0	0				143	6	0	6	0	0	1	0.53	0.08	0	0	0	0
																					144	6	1	5.5	0	0	1	0.5	0.08	0	0	0				144	6	1	5.5	0	0	1	0.53	0.08	0	0	0	0
																					145	5	0	5	0	0	1	0.5	0.08	0	0	0				145	5	0	5	0	0	1	0.53	0.08	0	0	0	0
																					146	5	0	5	0	0	1	0.5	0.08	0	0	0				146	5	0	5	0	0	1	0.53	0.08	0	0	0	0
																					147	5	1	4.5	0	0	1	0.5	0.08	0	0	0				147	5	1	4.5	0	0	1	0.53	0.08	0	0	0	0
																					148	4	1	3.5	0	0	1	0.5	0.08	0	0	0				148	4	1	3.5	0	0	1	0.53	0.08	0	0	0	0
																					149	3	0	3	0	0	1	0.5	0.08	0	0	0				149	3	0	3	0	0	1	0.53	0.08	0	0	0	0
																					150	3	0	3	0	0	1	0.5	0.08	0	0	0				150	3	0	3	0	0	1	0.53	0.08	0	0	0	0
																					151	3	0	3	0	0	1	0.5	0.08	0	0	0				151	3	0	3	0	0	1	0.53	0.08	0	0	0	0
																					152	3	0	3	0	0	1	0.5	0.08	0	0	0				152	3	0	3	0	0	1	0.53	0.08	0	0	0	0
																					153	3	0	3	0	0	1	0.5	0.08	0	0	0				153	3	0	3	0	0	1	0.53	0.08	0	0	0	0
																					154	3	0	3	0	0	1	0.5	0.08	0	0	0				154	3	0	3	0	0	1	0.53	0.08	0	0	0	0
																					155	3	0	3	0	0	1	0.5	0.08	0	0	0				155	3	0	3	0	0	1	0.53	0.08	0	0	0	0
																					156	3	0	3	0	0	1	0.5	0.08	0	0	0				156	3	0	3	0	0	1	0.53	0.08	0	0	0	0
																					157	3	0	3	0	0	1	0.5	0.08	0	0	0				157	3	0	3	0	0	1	0.53	0.08	0	0	0	0
																					158	3	0	3	0	0	1	0.5	0.08	0	0	0				158	3	0	3	0	0	1	0.53	0.08	0	0	0	0
																					159	3	0	3	0	0	1	0.5	0.08	0	0	0				159	3	0	3	0	0	1	0.53	0.08	0	0	0	0
																					160	3	0	3	0	0	1	0.5	0.08	0	0	0				160	3	0	3	0	0	1	0.53	0.08	0	0	0	0
																					161	3	0	3	0	0	1	0.5	0.08	0	0	0				161	3	0	3	0	0	1	0.53	0.08	0	0	0	0
																					162	3	0	3	0	0	1	0.5	0.08	0	0	0				162	3	0	3	0	0	1	0.53	0.08	0	0	0	0
																					163	3	0	3	0	0	1	0.5	0.08	0	0	0				163	3	0	3	0	0	1	0.53	0.08	0	0	0	0
																					164	3	0	3	0	0	1	0.5	0.08	0	0	0				164	3	0	3	0	0	1	0.53	0.08	0	0	0	0
																					165	3	0	3	0	0	1	0.5	0.08	0	0	0				165	3	0	3	0	0	1	0.53	0.08	0	0	0	0
																					166	3	0	3	0	0	1	0.5	0.08	0	0	0				166	3	0	3	0	0	1	0.53	0.08	0	0	0	0
																					167	3	0	3	0	0	1	0.5	0.08	0	0	0				167	3	0	3	0	0	1	0.53	0.08	0	0	0	0
																					168	3	2	2	0	0	1	0.5	0.08	0	0	0				168	3	2	2	0	0	1	0.53	0.08	0	0	0	0
																					169	1	0	1	0	0	1	0.5	0.08	0	0	0				169	1	0	1	0	0	1	0.53	0.08	0	0	0	0
																					170	1	0	1	0	0	1	0.5	0.08	0	0	0				170	1	0	1	0	0	1	0.53	0.08	0	0	0	0
																					171	1	0	1	0	0	1	0.5	0.08	0	0	0				171	1	0	1	0	0	1	0.53	0.08	0	0	0	0
																					172	1	0	1	0	0	1	0.5	0.08	0	0	0				172	1	0	1	0	0	1	0.53	0.08	0	0	0	0
																					173	1	1	0.5	0	0	1	0.5	0.08	0	0	0				173	1	1	0.5	0	0	1	0.53	0.08	0	0	0	0
																				TT	0	9	0	9	1	0.11	0.89	0.89	0.1	0.111	0.105	0.12
																					1	8	0	8	0	0	1	0.89	0.1	0	0	0
																					2	8	0	8	0	0	1	0.89	0.1	0	0	0
																					3	8	0	8	0	0	1	0.89	0.1	0	0	0
																					4	8	0	8	0	0	1	0.89	0.1	0	0	0
																					5	8	0	8	0	0	1	0.89	0.1	0	0	0
																					6	8	0	8	0	0	1	0.89	0.1	0	0	0
																					7	8	0	8	0	0	1	0.89	0.1	0	0	0
																					8	8	0	8	0	0	1	0.89	0.1	0	0	0
																					9	8	0	8	0	0	1	0.89	0.1	0	0	0
																					10	8	0	8	0	0	1	0.89	0.1	0	0	0
																					11	8	0	8	0	0	1	0.89	0.1	0	0	0
																					12	8	0	8	0	0	1	0.89	0.1	0	0	0
																					13	8	0	8	0	0	1	0.89	0.1	0	0	0
																					14	8	0	8	0	0	1	0.89	0.1	0	0	0
																					15	8	0	8	0	0	1	0.89	0.1	0	0	0
																					16	8	0	8	0	0	1	0.89	0.1	0	0	0
																					17	8	0	8	0	0	1	0.89	0.1	0	0	0
																					18	8	0	8	0	0	1	0.89	0.1	0	0	0
																					19	8	0	8	0	0	1	0.89	0.1	0	0	0
																					20	8	0	8	0	0	1	0.89	0.1	0	0	0
																					21	8	0	8	0	0	1	0.89	0.1	0	0	0
																					22	8	0	8	0	0	1	0.89	0.1	0	0	0
																					23	8	0	8	0	0	1	0.89	0.1	0	0	0
																					24	8	0	8	1	0.13	0.88	0.78	0.14	0.111	0.105	0.13
																					25	7	0	7	0	0	1	0.78	0.14	0	0	0
																					26	7	0	7	0	0	1	0.78	0.14	0	0	0
																					27	7	0	7	0	0	1	0.78	0.14	0	0	0
																					28	7	1	6.5	0	0	1	0.78	0.14	0	0	0
																					29	6	0	6	0	0	1	0.78	0.14	0	0	0
																					30	6	0	6	0	0	1	0.78	0.14	0	0	0
																					31	6	0	6	0	0	1	0.78	0.14	0	0	0
																					32	6	0	6	0	0	1	0.78	0.14	0	0	0
																					33	6	0	6	0	0	1	0.78	0.14	0	0	0
																					34	6	0	6	0	0	1	0.78	0.14	0	0	0
																					35	6	0	6	0	0	1	0.78	0.14	0	0	0
																					36	6	0	6	0	0	1	0.78	0.14	0	0	0
																					37	6	0	6	0	0	1	0.78	0.14	0	0	0
																					38	6	0	6	0	0	1	0.78	0.14	0	0	0
																					39	6	0	6	0	0	1	0.78	0.14	0	0	0
																					40	6	0	6	0	0	1	0.78	0.14	0	0	0
																					41	6	0	6	0	0	1	0.78	0.14	0	0	0
																					42	6	0	6	0	0	1	0.78	0.14	0	0	0
																					43	6	0	6	0	0	1	0.78	0.14	0	0	0
																					44	6	0	6	0	0	1	0.78	0.14	0	0	0
																					45	6	0	6	0	0	1	0.78	0.14	0	0	0
																					46	6	0	6	0	0	1	0.78	0.14	0	0	0
																					47	6	0	6	0	0	1	0.78	0.14	0	0	0
																					48	6	0	6	0	0	1	0.78	0.14	0	0	0
																					49	6	0	6	0	0	1	0.78	0.14	0	0	0
																					50	6	0	6	0	0	1	0.78	0.14	0	0	0
																					51	6	0	6	0	0	1	0.78	0.14	0	0	0
																					52	6	0	6	0	0	1	0.78	0.14	0	0	0
																					53	6	1	5.5	0	0	1	0.78	0.14	0	0	0
																					54	5	0	5	0	0	1	0.78	0.14	0	0	0
																					55	5	0	5	0	0	1	0.78	0.14	0	0	0
																					56	5	0	5	0	0	1	0.78	0.14	0	0	0
																					57	5	0	5	0	0	1	0.78	0.14	0	0	0
																					58	5	0	5	0	0	1	0.78	0.14	0	0	0
																					59	5	0	5	0	0	1	0.78	0.14	0	0	0
																					60	5	0	5	0	0	1	0.78	0.14	0	0	0
																					61	5	0	5	0	0	1	0.78	0.14	0	0	0
																					62	5	0	5	0	0	1	0.78	0.14	0	0	0
																					63	5	0	5	0	0	1	0.78	0.14	0	0	0
																					64	5	1	4.5	0	0	1	0.78	0.14	0	0	0
																					65	4	0	4	0	0	1	0.78	0.14	0	0	0
																					66	4	0	4	0	0	1	0.78	0.14	0	0	0
																					67	4	0	4	0	0	1	0.78	0.14	0	0	0
																					68	4	0	4	0	0	1	0.78	0.14	0	0	0
																					69	4	0	4	0	0	1	0.78	0.14	0	0	0
																					70	4	0	4	0	0	1	0.78	0.14	0	0	0
																					71	4	1	3.5	0	0	1	0.78	0.14	0	0	0
																					72	3	0	3	0	0	1	0.78	0.14	0	0	0
																					73	3	0	3	0	0	1	0.78	0.14	0	0	0
																					74	3	0	3	0	0	1	0.78	0.14	0	0	0
																					75	3	0	3	0	0	1	0.78	0.14	0	0	0
																					76	3	0	3	0	0	1	0.78	0.14	0	0	0
																					77	3	0	3	0	0	1	0.78	0.14	0	0	0
																					78	3	0	3	0	0	1	0.78	0.14	0	0	0
																					79	3	0	3	0	0	1	0.78	0.14	0	0	0
																					80	3	0	3	0	0	1	0.78	0.14	0	0	0
																					81	3	0	3	0	0	1	0.78	0.14	0	0	0
																					82	3	0	3	0	0	1	0.78	0.14	0	0	0
																					83	3	0	3	0	0	1	0.78	0.14	0	0	0
																					84	3	0	3	0	0	1	0.78	0.14	0	0	0
																					85	3	0	3	0	0	1	0.78	0.14	0	0	0
																					86	3	0	3	0	0	1	0.78	0.14	0	0	0
																					87	3	0	3	0	0	1	0.78	0.14	0	0	0
																					88	3	1	2.5	0	0	1	0.78	0.14	0	0	0
																					89	2	0	2	0	0	1	0.78	0.14	0	0	0
																					90	2	0	2	0	0	1	0.78	0.14	0	0	0
																					91	2	0	2	0	0	1	0.78	0.14	0	0	0
																					92	2	0	2	0	0	1	0.78	0.14	0	0	0
																					93	2	0	2	0	0	1	0.78	0.14	0	0	0
																					94	2	0	2	0	0	1	0.78	0.14	0	0	0
																					95	2	0	2	0	0	1	0.78	0.14	0	0	0
																					96	2	0	2	0	0	1	0.78	0.14	0	0	0
																					97	2	0	2	0	0	1	0.78	0.14	0	0	0
																					98	2	0	2	0	0	1	0.78	0.14	0	0	0
																					99	2	0	2	0	0	1	0.78	0.14	0	0	0
																					100	2	0	2	0	0	1	0.78	0.14	0	0	0
																					101	2	0	2	0	0	1	0.78	0.14	0	0	0
																					102	2	0	2	0	0	1	0.78	0.14	0	0	0
																					103	2	0	2	0	0	1	0.78	0.14	0	0	0
																					104	2	0	2	0	0	1	0.78	0.14	0	0	0
																					105	2	0	2	0	0	1	0.78	0.14	0	0	0
																					106	2	1	1.5	0	0	1	0.78	0.14	0	0	0
																					107	1	0	1	0	0	1	0.78	0.14	0	0	0
																					108	1	0	1	0	0	1	0.78	0.14	0	0	0
																					109	1	0	1	0	0	1	0.78	0.14	0	0	0
																					110	1	0	1	0	0	1	0.78	0.14	0	0	0
																					111	1	0	1	0	0	1	0.78	0.14	0	0	0
																					112	1	0	1	0	0	1	0.78	0.14	0	0	0
																					113	1	0	1	0	0	1	0.78	0.14	0	0	0
																					114	1	0	1	0	0	1	0.78	0.14	0	0	0
																					115	1	0	1	0	0	1	0.78	0.14	0	0	0
																					116	1	0	1	0	0	1	0.78	0.14	0	0	0
																					117	1	0	1	0	0	1	0.78	0.14	0	0	0
																					118	1	0	1	0	0	1	0.78	0.14	0	0	0
																					119	1	0	1	0	0	1	0.78	0.14	0	0	0
																					120	1	0	1	0	0	1	0.78	0.14	0	0	0
																					121	1	0	1	0	0	1	0.78	0.14	0	0	0
																					122	1	0	1	0	0	1	0.78	0.14	0	0	0
																					123	1	0	1	0	0	1	0.78	0.14	0	0	0
																					124	1	0	1	0	0	1	0.78	0.14	0	0	0
																					125	1	0	1	0	0	1	0.78	0.14	0	0	0
																					126	1	0	1	0	0	1	0.78	0.14	0	0	0
																					127	1	0	1	0	0	1	0.78	0.14	0	0	0
																					128	1	0	1	0	0	1	0.78	0.14	0	0	0
																					129	1	0	1	0	0	1	0.78	0.14	0	0	0
																					130	1	0	1	0	0	1	0.78	0.14	0	0	0
																					131	1	0	1	0	0	1	0.78	0.14	0	0	0
																					132	1	0	1	0	0	1	0.78	0.14	0	0	0
																					133	1	0	1	0	0	1	0.78	0.14	0	0	0
																					134	1	0	1	0	0	1	0.78	0.14	0	0	0
																					135	1	0	1	0	0	1	0.78	0.14	0	0	0
																					136	1	0	1	0	0	1	0.78	0.14	0	0	0
																					137	1	0	1	0	0	1	0.78	0.14	0	0	0
																					138	1	0	1	0	0	1	0.78	0.14	0	0	0
																					139	1	1	0.5	0	0	1	0.78	0.14	0	0	0
[truncated: 30 more columns]

## Sheet: rs896
Time	TT	AT	AA	TT	AT-AA	TT-AT	AA	TT-AA	AT									Life Table																Life Table
0	0.91	0.96	0.9	0.91	0.95	0.93	0.9	0.91	0.96									First-order Controls		Interval Start Time	Number Entering Interval	Number Withdrawing during Interval	Number Exposed to Risk	Number of Terminal Events	Proportion Terminating	Proportion Surviving	Cumulative Proportion Surviving at End of Interval	Std. Error of Cumulative Proportion Surviving at End of Interval	Probability Density	Std. Error of Probability Density	Hazard Rate	Std. Error of Hazard Rate		First-order Controls		Interval Start Time	Number Entering Interval	Number Withdrawing during Interval	Number Exposed to Risk	Number of Terminal Events	Proportion Terminating	Proportion Surviving	Cumulative Proportion Surviving at End of Interval	Std. Error of Cumulative Proportion Surviving at End of Interval	Probability Density	Std. Error of Probability Density	Hazard Rate	Std. Error of Hazard Rate
1	0.91	0.96	0.8	0.91	0.93	0.93	0.8	0.89	0.96									SNPrs1800896 Codominant	TT	0	54	0	54	5	0.09	0.91	0.91	0.04	0.093	0.039	0.1	0.04		SNPrs1800896 Dominant	TT	0	54	0	54	5	0.09	0.91	0.91	0.04	0.093	0.039	0.1	0.04
2	0.87	0.91	0.8	0.87	0.89	0.89	0.8	0.86	0.91											1	49	0	49	0	0	1	0.91	0.04	0	0	0	0				1	49	0	49	0	0	1	0.91	0.04	0	0	0	0
3	0.85	0.89	0.8	0.85	0.87	0.87	0.8	0.84	0.89											2	49	0	49	2	0.04	0.96	0.87	0.05	0.037	0.026	0.04	0.03				2	49	0	49	2	0.04	0.96	0.87	0.05	0.037	0.026	0.04	0.03
4	0.81	0.85	0.8	0.81	0.84	0.83	0.8	0.81	0.85											3	47	0	47	1	0.02	0.98	0.85	0.05	0.019	0.018	0.02	0.02				3	47	0	47	1	0.02	0.98	0.85	0.05	0.019	0.018	0.02	0.02
5	0.8	0.85	0.7	0.8	0.82	0.82	0.7	0.78	0.85											4	46	0	46	2	0.04	0.96	0.81	0.05	0.037	0.026	0.04	0.03				4	46	0	46	2	0.04	0.96	0.81	0.05	0.037	0.026	0.04	0.03
6	0.8	0.85	0.7	0.8	0.82	0.82	0.7	0.78	0.85											5	44	0	44	1	0.02	0.98	0.8	0.05	0.019	0.018	0.02	0.02				5	44	0	44	1	0.02	0.98	0.8	0.05	0.019	0.018	0.02	0.02
7	0.8	0.85	0.7	0.8	0.82	0.82	0.7	0.78	0.85											6	43	0	43	0	0	1	0.8	0.05	0	0	0	0				6	43	0	43	0	0	1	0.8	0.05	0	0	0	0
8	0.78	0.85	0.7	0.78	0.82	0.81	0.7	0.77	0.85											7	43	0	43	0	0	1	0.8	0.05	0	0	0	0				7	43	0	43	0	0	1	0.8	0.05	0	0	0	0
9	0.78	0.78	0.7	0.78	0.77	0.78	0.7	0.77	0.78											8	43	0	43	1	0.02	0.98	0.78	0.06	0.019	0.018	0.02	0.02				8	43	0	43	1	0.02	0.98	0.78	0.06	0.019	0.018	0.02	0.02
10	0.74	0.78	0.7	0.74	0.77	0.76	0.7	0.73	0.78											9	42	0	42	0	0	1	0.78	0.06	0	0	0	0				9	42	0	42	0	0	1	0.78	0.06	0	0	0	0
11	0.74	0.78	0.7	0.74	0.77	0.76	0.7	0.73	0.78											10	42	0	42	2	0.05	0.95	0.74	0.06	0.037	0.026	0.05	0.03				10	42	0	42	2	0.05	0.95	0.74	0.06	0.037	0.026	0.05	0.03
12	0.72	0.78	0.7	0.72	0.77	0.75	0.7	0.72	0.78											11	40	0	40	0	0	1	0.74	0.06	0	0	0	0				11	40	0	40	0	0	1	0.74	0.06	0	0	0	0
13	0.72	0.74	0.7	0.72	0.73	0.73	0.7	0.72	0.74											12	40	0	40	1	0.03	0.98	0.72	0.06	0.019	0.018	0.03	0.03				12	40	0	40	1	0.03	0.98	0.72	0.06	0.019	0.018	0.03	0.03
14	0.72	0.74	0.7	0.72	0.73	0.73	0.7	0.72	0.74											13	39	0	39	0	0	1	0.72	0.06	0	0	0	0				13	39	0	39	0	0	1	0.72	0.06	0	0	0	0
15	0.72	0.72	0.7	0.72	0.71	0.72	0.7	0.72	0.72											14	39	0	39	0	0	1	0.72	0.06	0	0	0	0				14	39	0	39	0	0	1	0.72	0.06	0	0	0	0
16	0.72	0.72	0.7	0.72	0.71	0.72	0.7	0.72	0.72											15	39	0	39	0	0	1	0.72	0.06	0	0	0	0				15	39	0	39	0	0	1	0.72	0.06	0	0	0	0
17	0.72	0.72	0.7	0.72	0.71	0.72	0.7	0.72	0.72											16	39	0	39	0	0	1	0.72	0.06	0	0	0	0				16	39	0	39	0	0	1	0.72	0.06	0	0	0	0
18	0.7	0.72	0.6	0.7	0.7	0.71	0.6	0.69	0.72	Median Survival Time				Overall Comparisons						17	39	0	39	0	0	1	0.72	0.06	0	0	0	0				17	39	0	39	0	0	1	0.72	0.06	0	0	0	0
19	0.7	0.72	0.6	0.7	0.7	0.71	0.6	0.69	0.72	First-order Controls		Med Time			Chi-Square	df	Sig.			18	39	0	39	1	0.03	0.97	0.7	0.06	0.019	0.018	0.03	0.03				18	39	0	39	1	0.03	0.97	0.7	0.06	0.019	0.018	0.03	0.03
20	0.7	0.72	0.6	0.7	0.7	0.71	0.6	0.69	0.72	SNPrs1800896 Codominant	TT	138.62		Log Rank (Mantel-Cox)	1.003	2	0.606			19	38	1	37.5	0	0	1	0.7	0.06	0	0	0	0				19	38	1	37.5	0	0	1	0.7	0.06	0	0	0	0
21	0.7	0.72	0.6	0.7	0.7	0.71	0.6	0.69	0.72		AT	173		Test of equality of survival distributions for the different levels of SNPrs1800896 Codominant.						20	37	0	37	0	0	1	0.7	0.06	0	0	0	0				20	37	0	37	0	0	1	0.7	0.06	0	0	0	0
22	0.7	0.72	0.6	0.7	0.7	0.71	0.6	0.69	0.72		AA	85								21	37	0	37	0	0	1	0.7	0.06	0	0	0	0				21	37	0	37	0	0	1	0.7	0.06	0	0	0	0
23	0.68	0.72	0.6	0.68	0.7	0.7	0.6	0.67	0.72											22	37	0	37	0	0	1	0.7	0.06	0	0	0	0				22	37	0	37	0	0	1	0.7	0.06	0	0	0	0
24	0.67	0.72	0.6	0.67	0.7	0.69	0.6	0.66	0.72	Overall Comparisonsa										23	37	0	37	1	0.03	0.97	0.68	0.06	0.019	0.019	0.03	0.03				23	37	0	37	1	0.03	0.97	0.68	0.06	0.019	0.019	0.03	0.03
25	0.67	0.72	0.6	0.67	0.7	0.69	0.6	0.66	0.72	Wilcoxon (Gehan) Statistic	df	Sig.								24	36	0	36	1	0.03	0.97	0.67	0.06	0.019	0.019	0.03	0.03				24	36	0	36	1	0.03	0.97	0.67	0.06	0.019	0.019	0.03	0.03
26	0.67	0.72	0.6	0.67	0.7	0.69	0.6	0.66	0.72	1.091	2	0.58								25	35	0	35	0	0	1	0.67	0.06	0	0	0	0				25	35	0	35	0	0	1	0.67	0.06	0	0	0	0
27	0.67	0.72	0.6	0.67	0.7	0.69	0.6	0.66	0.72	a Comparisons are exact.										26	35	0	35	0	0	1	0.67	0.06	0	0	0	0				26	35	0	35	0	0	1	0.67	0.06	0	0	0	0
28	0.65	0.72	0.6	0.65	0.7	0.68	0.6	0.64	0.72											27	35	0	35	0	0	1	0.67	0.06	0	0	0	0				27	35	0	35	0	0	1	0.67	0.06	0	0	0	0
29	0.65	0.72	0.6	0.65	0.7	0.68	0.6	0.64	0.72											28	35	1	34.5	1	0.03	0.97	0.65	0.07	0.019	0.019	0.03	0.03				28	35	1	34.5	1	0.03	0.97	0.65	0.07	0.019	0.019	0.03	0.03
30	0.65	0.72	0.6	0.65	0.7	0.68	0.6	0.64	0.72											29	33	0	33	0	0	1	0.65	0.07	0	0	0	0				29	33	0	33	0	0	1	0.65	0.07	0	0	0	0
31	0.65	0.72	0.6	0.65	0.7	0.68	0.6	0.64	0.72											30	33	0	33	0	0	1	0.65	0.07	0	0	0	0				30	33	0	33	0	0	1	0.65	0.07	0	0	0	0
32	0.65	0.72	0.6	0.65	0.7	0.68	0.6	0.64	0.72											31	33	0	33	0	0	1	0.65	0.07	0	0	0	0				31	33	0	33	0	0	1	0.65	0.07	0	0	0	0
33	0.65	0.72	0.6	0.65	0.7	0.68	0.6	0.64	0.72											32	33	0	33	0	0	1	0.65	0.07	0	0	0	0				32	33	0	33	0	0	1	0.65	0.07	0	0	0	0
34	0.63	0.72	0.6	0.63	0.7	0.67	0.6	0.62	0.72											33	33	0	33	0	0	1	0.65	0.07	0	0	0	0				33	33	0	33	0	0	1	0.65	0.07	0	0	0	0
35	0.63	0.72	0.6	0.63	0.7	0.67	0.6	0.62	0.72											34	33	0	33	1	0.03	0.97	0.63	0.07	0.02	0.019	0.03	0.03				34	33	0	33	1	0.03	0.97	0.63	0.07	0.02	0.019	0.03	0.03
36	0.63	0.72	0.6	0.63	0.7	0.67	0.6	0.62	0.72											35	32	0	32	0	0	1	0.63	0.07	0	0	0	0				35	32	0	32	0	0	1	0.63	0.07	0	0	0	0
37	0.63	0.72	0.6	0.63	0.7	0.67	0.6	0.62	0.72											36	32	1	31.5	0	0	1	0.63	0.07	0	0	0	0				36	32	1	31.5	0	0	1	0.63	0.07	0	0	0	0
38	0.63	0.72	0.6	0.63	0.7	0.67	0.6	0.62	0.72											37	31	0	31	0	0	1	0.63	0.07	0	0	0	0				37	31	0	31	0	0	1	0.63	0.07	0	0	0	0
39	0.63	0.72	0.6	0.63	0.7	0.67	0.6	0.62	0.72											38	31	0	31	0	0	1	0.63	0.07	0	0	0	0				38	31	0	31	0	0	1	0.63	0.07	0	0	0	0
40	0.63	0.72	0.6	0.63	0.7	0.67	0.6	0.62	0.72											39	31	0	31	0	0	1	0.63	0.07	0	0	0	0				39	31	0	31	0	0	1	0.63	0.07	0	0	0	0
41	0.63	0.72	0.6	0.63	0.7	0.67	0.6	0.62	0.72											40	31	0	31	0	0	1	0.63	0.07	0	0	0	0				40	31	0	31	0	0	1	0.63	0.07	0	0	0	0
42	0.63	0.69	0.6	0.63	0.68	0.66	0.6	0.62	0.69											41	31	0	31	0	0	1	0.63	0.07	0	0	0	0				41	31	0	31	0	0	1	0.63	0.07	0	0	0	0
43	0.63	0.69	0.6	0.63	0.68	0.66	0.6	0.62	0.69											42	31	0	31	0	0	1	0.63	0.07	0	0	0	0				42	31	0	31	0	0	1	0.63	0.07	0	0	0	0
44	0.63	0.69	0.6	0.63	0.68	0.66	0.6	0.62	0.69											43	31	1	30.5	0	0	1	0.63	0.07	0	0	0	0				43	31	1	30.5	0	0	1	0.63	0.07	0	0	0	0
45	0.63	0.69	0.6	0.63	0.68	0.66	0.6	0.62	0.69											44	30	0	30	0	0	1	0.63	0.07	0	0	0	0				44	30	0	30	0	0	1	0.63	0.07	0	0	0	0
46	0.63	0.69	0.6	0.63	0.68	0.66	0.6	0.62	0.69											45	30	0	30	0	0	1	0.63	0.07	0	0	0	0				45	30	0	30	0	0	1	0.63	0.07	0	0	0	0
47	0.63	0.69	0.6	0.63	0.68	0.66	0.6	0.62	0.69											46	30	0	30	0	0	1	0.63	0.07	0	0	0	0				46	30	0	30	0	0	1	0.63	0.07	0	0	0	0
48	0.61	0.69	0.6	0.61	0.68	0.65	0.6	0.61	0.69	Median Survival Time				Overall Comparisons						47	30	0	30	0	0	1	0.63	0.07	0	0	0	0				47	30	0	30	0	0	1	0.63	0.07	0	0	0	0
49	0.61	0.69	0.6	0.61	0.68	0.65	0.6	0.61	0.69	First-order Controls		Med Time			Chi-Square	df	Sig.			48	30	0	30	1	0.03	0.97	0.61	0.07	0.021	0.021	0.03	0.03				48	30	0	30	1	0.03	0.97	0.61	0.07	0.021	0.021	0.03	0.03
50	0.61	0.69	0.6	0.61	0.68	0.65	0.6	0.61	0.69	SNPrs1800896 Dominant	TT	138.62		Log Rank (Mantel-Cox)	0.111	1	0.739			49	29	0	29	0	0	1	0.61	0.07	0	0	0	0				49	29	0	29	0	0	1	0.61	0.07	0	0	0	0
51	0.61	0.69	0.6	0.61	0.68	0.65	0.6	0.61	0.69		AT-AA	173		Test of equality of survival distributions for the different levels of SNPrs1800896 Dominant.						50	29	0	29	0	0	1	0.61	0.07	0	0	0	0				50	29	0	29	0	0	1	0.61	0.07	0	0	0	0
52	0.61	0.69	0.6	0.61	0.68	0.65	0.6	0.61	0.69											51	29	0	29	0	0	1	0.61	0.07	0	0	0	0				51	29	0	29	0	0	1	0.61	0.07	0	0	0	0
53	0.58	0.69	0.6	0.58	0.68	0.63	0.6	0.59	0.69	Overall Comparisonsa										52	29	3	27.5	0	0	1	0.61	0.07	0	0	0	0				52	29	3	27.5	0	0	1	0.61	0.07	0	0	0	0
54	0.58	0.69	0.6	0.58	0.68	0.63	0.6	0.59	0.69	Wilcoxon (Gehan) Statistic	df	Sig.								53	26	1	25.5	1	0.04	0.96	0.58	0.07	0.024	0.023	0.04	0.04				53	26	1	25.5	1	0.04	0.96	0.58	0.07	0.024	0.023	0.04	0.04
55	0.58	0.67	0.6	0.58	0.66	0.62	0.6	0.59	0.67	0.214	1	0.643								54	24	0	24	0	0	1	0.58	0.07	0	0	0	0				54	24	0	24	0	0	1	0.58	0.07	0	0	0	0
56	0.58	0.67	0.6	0.58	0.66	0.62	0.6	0.59	0.67	a Comparisons are exact.										55	24	0	24	0	0	1	0.58	0.07	0	0	0	0				55	24	0	24	0	0	1	0.58	0.07	0	0	0	0
57	0.58	0.67	0.6	0.58	0.66	0.62	0.6	0.59	0.67											56	24	0	24	0	0	1	0.58	0.07	0	0	0	0				56	24	0	24	0	0	1	0.58	0.07	0	0	0	0
58	0.58	0.67	0.6	0.58	0.66	0.62	0.6	0.59	0.67											57	24	0	24	0	0	1	0.58	0.07	0	0	0	0				57	24	0	24	0	0	1	0.58	0.07	0	0	0	0
59	0.58	0.67	0.6	0.58	0.66	0.62	0.6	0.59	0.67											58	24	0	24	0	0	1	0.58	0.07	0	0	0	0				58	24	0	24	0	0	1	0.58	0.07	0	0	0	0
60	0.56	0.67	0.5	0.56	0.64	0.61	0.5	0.55	0.67											59	24	0	24	0	0	1	0.58	0.07	0	0	0	0				59	24	0	24	0	0	1	0.58	0.07	0	0	0	0
61	0.56	0.67	0.5	0.56	0.64	0.61	0.5	0.55	0.67											60	24	0	24	1	0.04	0.96	0.56	0.07	0.024	0.024	0.04	0.04				60	24	0	24	1	0.04	0.96	0.56	0.07	0.024	0.024	0.04	0.04
62	0.56	0.67	0.5	0.56	0.64	0.61	0.5	0.55	0.67											61	23	0	23	0	0	1	0.56	0.07	0	0	0	0				61	23	0	23	0	0	1	0.56	0.07	0	0	0	0
63	0.56	0.67	0.5	0.56	0.64	0.61	0.5	0.55	0.67											62	23	0	23	0	0	1	0.56	0.07	0	0	0	0				62	23	0	23	0	0	1	0.56	0.07	0	0	0	0
64	0.56	0.67	0.5	0.56	0.64	0.61	0.5	0.55	0.67											63	23	0	23	0	0	1	0.56	0.07	0	0	0	0				63	23	0	23	0	0	1	0.56	0.07	0	0	0	0
65	0.56	0.67	0.5	0.56	0.64	0.61	0.5	0.55	0.67											64	23	3	21.5	0	0	1	0.56	0.07	0	0	0	0				64	23	3	21.5	0	0	1	0.56	0.07	0	0	0	0
66	0.56	0.67	0.5	0.56	0.64	0.61	0.5	0.55	0.67											65	20	0	20	0	0	1	0.56	0.07	0	0	0	0				65	20	0	20	0	0	1	0.56	0.07	0	0	0	0
67	0.56	0.67	0.5	0.56	0.64	0.61	0.5	0.55	0.67											66	20	0	20	0	0	1	0.56	0.07	0	0	0	0				66	20	0	20	0	0	1	0.56	0.07	0	0	0	0
68	0.56	0.67	0.5	0.56	0.64	0.61	0.5	0.55	0.67											67	20	0	20	0	0	1	0.56	0.07	0	0	0	0				67	20	0	20	0	0	1	0.56	0.07	0	0	0	0
69	0.56	0.67	0.5	0.56	0.64	0.61	0.5	0.55	0.67											68	20	0	20	0	0	1	0.56	0.07	0	0	0	0				68	20	0	20	0	0	1	0.56	0.07	0	0	0	0
70	0.56	0.67	0.5	0.56	0.64	0.61	0.5	0.55	0.67											69	20	0	20	0	0	1	0.56	0.07	0	0	0	0				69	20	0	20	0	0	1	0.56	0.07	0	0	0	0
71	0.56	0.67	0.5	0.56	0.64	0.61	0.5	0.55	0.67											70	20	0	20	0	0	1	0.56	0.07	0	0	0	0				70	20	0	20	0	0	1	0.56	0.07	0	0	0	0
72	0.56	0.67	0.5	0.56	0.64	0.61	0.5	0.55	0.67											71	20	1	19.5	0	0	1	0.56	0.07	0	0	0	0				71	20	1	19.5	0	0	1	0.56	0.07	0	0	0	0
73	0.56	0.67	0.5	0.56	0.64	0.61	0.5	0.55	0.67											72	19	0	19	0	0	1	0.56	0.07	0	0	0	0				72	19	0	19	0	0	1	0.56	0.07	0	0	0	0
74	0.56	0.64	0.5	0.56	0.61	0.59	0.5	0.55	0.64											73	19	0	19	0	0	1	0.56	0.07	0	0	0	0				73	19	0	19	0	0	1	0.56	0.07	0	0	0	0
75	0.56	0.64	0.5	0.56	0.61	0.59	0.5	0.55	0.64											74	19	0	19	0	0	1	0.56	0.07	0	0	0	0				74	19	0	19	0	0	1	0.56	0.07	0	0	0	0
76	0.56	0.64	0.5	0.56	0.61	0.59	0.5	0.55	0.64											75	19	0	19	0	0	1	0.56	0.07	0	0	0	0				75	19	0	19	0	0	1	0.56	0.07	0	0	0	0
77	0.56	0.64	0.5	0.56	0.61	0.59	0.5	0.55	0.64											76	19	1	18.5	0	0	1	0.56	0.07	0	0	0	0				76	19	1	18.5	0	0	1	0.56	0.07	0	0	0	0
78	0.56	0.61	0.5	0.56	0.59	0.58	0.5	0.55	0.61	Median Survival Time				Overall Comparisons						77	18	1	17.5	0	0	1	0.56	0.07	0	0	0	0				77	18	1	17.5	0	0	1	0.56	0.07	0	0	0	0
79	0.56	0.61	0.5	0.56	0.59	0.58	0.5	0.55	0.61	First-order Controls		Med Time			Chi-Square	df	Sig.			78	17	0	17	0	0	1	0.56	0.07	0	0	0	0				78	17	0	17	0	0	1	0.56	0.07	0	0	0	0
80	0.56	0.61	0.5	0.56	0.59	0.58	0.5	0.55	0.61	SNPrs1800896 Recessive	TT-AT	138.98		Log Rank (Mantel-Cox)	0.65	1	0.42			79	17	1	16.5	0	0	1	0.56	0.07	0	0	0	0				79	17	1	16.5	0	0	1	0.56	0.07	0	0	0	0
81	0.56	0.61	0.5	0.56	0.59	0.58	0.5	0.55	0.61		AA	85		Test of equality of survival distributions for the different levels of SNPrs1800896 Recessive.						80	16	0	16	0	0	1	0.56	0.07	0	0	0	0				80	16	0	16	0	0	1	0.56	0.07	0	0	0	0
82	0.56	0.61	0.5	0.56	0.59	0.58	0.5	0.55	0.61											81	16	0	16	0	0	1	0.56	0.07	0	0	0	0				81	16	0	16	0	0	1	0.56	0.07	0	0	0	0
83	0.56	0.61	0.5	0.56	0.59	0.58	0.5	0.55	0.61	Overall Comparisonsa										82	16	0	16	0	0	1	0.56	0.07	0	0	0	0				82	16	0	16	0	0	1	0.56	0.07	0	0	0	0
84	0.56	0.61	0.5	0.56	0.59	0.58	0.5	0.55	0.61	Wilcoxon (Gehan) Statistic	df	Sig.								83	16	0	16	0	0	1	0.56	0.07	0	0	0	0				83	16	0	16	0	0	1	0.56	0.07	0	0	0	0
85	0.56	0.61	0.4	0.56	0.56	0.58	0.4	0.52	0.61	0.557	1	0.456								84	16	0	16	0	0	1	0.56	0.07	0	0	0	0				84	16	0	16	0	0	1	0.56	0.07	0	0	0	0
86	0.56	0.61	0.4	0.56	0.56	0.58	0.4	0.52	0.61	a Comparisons are exact.										85	16	0	16	0	0	1	0.56	0.07	0	0	0	0				85	16	0	16	0	0	1	0.56	0.07	0	0	0	0
87	0.56	0.61	0.4	0.56	0.56	0.58	0.4	0.52	0.61											86	16	0	16	0	0	1	0.56	0.07	0	0	0	0				86	16	0	16	0	0	1	0.56	0.07	0	0	0	0
88	0.56	0.61	0.4	0.56	0.56	0.58	0.4	0.52	0.61											87	16	0	16	0	0	1	0.56	0.07	0	0	0	0				87	16	0	16	0	0	1	0.56	0.07	0	0	0	0
89	0.56	0.61	0.4	0.56	0.56	0.58	0.4	0.52	0.61											88	16	2	15	0	0	1	0.56	0.07	0	0	0	0				88	16	2	15	0	0	1	0.56	0.07	0	0	0	0
90	0.56	0.61	0.4	0.56	0.56	0.58	0.4	0.52	0.61											89	14	0	14	0	0	1	0.56	0.07	0	0	0	0				89	14	0	14	0	0	1	0.56	0.07	0	0	0	0
91	0.56	0.61	0.4	0.56	0.56	0.58	0.4	0.52	0.61											90	14	0	14	0	0	1	0.56	0.07	0	0	0	0				90	14	0	14	0	0	1	0.56	0.07	0	0	0	0
92	0.56	0.61	0.4	0.56	0.56	0.58	0.4	0.52	0.61											91	14	2	13	0	0	1	0.56	0.07	0	0	0	0				91	14	2	13	0	0	1	0.56	0.07	0	0	0	0
93	0.56	0.61	0.4	0.56	0.56	0.58	0.4	0.52	0.61											92	12	0	12	0	0	1	0.56	0.07	0	0	0	0				92	12	0	12	0	0	1	0.56	0.07	0	0	0	0
94	0.56	0.61	0.4	0.56	0.56	0.58	0.4	0.52	0.61											93	12	0	12	0	0	1	0.56	0.07	0	0	0	0				93	12	0	12	0	0	1	0.56	0.07	0	0	0	0
95	0.56	0.61	0.4	0.56	0.56	0.58	0.4	0.52	0.61											94	12	0	12	0	0	1	0.56	0.07	0	0	0	0				94	12	0	12	0	0	1	0.56	0.07	0	0	0	0
96	0.56	0.61	0.4	0.56	0.56	0.58	0.4	0.52	0.61											95	12	0	12	0	0	1	0.56	0.07	0	0	0	0				95	12	0	12	0	0	1	0.56	0.07	0	0	0	0
97	0.56	0.61	0.4	0.56	0.56	0.58	0.4	0.52	0.61											96	12	0	12	0	0	1	0.56	0.07	0	0	0	0				96	12	0	12	0	0	1	0.56	0.07	0	0	0	0
98	0.56	0.61	0.4	0.56	0.56	0.58	0.4	0.52	0.61											97	12	0	12	0	0	1	0.56	0.07	0	0	0	0				97	12	0	12	0	0	1	0.56	0.07	0	0	0	0
99	0.56	0.61	0.4	0.56	0.56	0.58	0.4	0.52	0.61											98	12	0	12	0	0	1	0.56	0.07	0	0	0	0				98	12	0	12	0	0	1	0.56	0.07	0	0	0	0
100	0.56	0.61	0.4	0.56	0.56	0.58	0.4	0.52	0.61											99	12	0	12	0	0	1	0.56	0.07	0	0	0	0				99	12	0	12	0	0	1	0.56	0.07	0	0	0	0
101	0.56	0.57	0.4	0.56	0.54	0.56	0.4	0.52	0.57											100	12	1	11.5	0	0	1	0.56	0.07	0	0	0	0				100	12	1	11.5	0	0	1	0.56	0.07	0	0	0	0
102	0.56	0.53	0.4	0.56	0.51	0.54	0.4	0.52	0.53											101	11	0	11	0	0	1	0.56	0.07	0	0	0	0				101	11	0	11	0	0	1	0.56	0.07	0	0	0	0
103	0.56	0.53	0.4	0.56	0.51	0.54	0.4	0.52	0.53											102	11	0	11	0	0	1	0.56	0.07	0	0	0	0				102	11	0	11	0	0	1	0.56	0.07	0	0	0	0
104	0.56	0.53	0.4	0.56	0.51	0.54	0.4	0.52	0.53											103	11	0	11	0	0	1	0.56	0.07	0	0	0	0				103	11	0	11	0	0	1	0.56	0.07	0	0	0	0
105	0.56	0.53	0.4	0.56	0.51	0.54	0.4	0.52	0.53											104	11	0	11	0	0	1	0.56	0.07	0	0	0	0				104	11	0	11	0	0	1	0.56	0.07	0	0	0	0
106	0.56	0.53	0.4	0.56	0.51	0.54	0.4	0.52	0.53											105	11	0	11	0	0	1	0.56	0.07	0	0	0	0				105	11	0	11	0	0	1	0.56	0.07	0	0	0	0
107	0.56	0.53	0.4	0.56	0.51	0.54	0.4	0.52	0.53											106	11	0	11	0	0	1	0.56	0.07	0	0	0	0				106	11	0	11	0	0	1	0.56	0.07	0	0	0	0
108	0.56	0.53	0.4	0.56	0.51	0.54	0.4	0.52	0.53											107	11	0	11	0	0	1	0.56	0.07	0	0	0	0				107	11	0	11	0	0	1	0.56	0.07	0	0	0	0
109	0.56	0.53	0.4	0.56	0.51	0.54	0.4	0.52	0.53											108	11	0	11	0	0	1	0.56	0.07	0	0	0	0				108	11	0	11	0	0	1	0.56	0.07	0	0	0	0
110	0.56	0.53	0.4	0.56	0.51	0.54	0.4	0.52	0.53											109	11	0	11	0	0	1	0.56	0.07	0	0	0	0				109	11	0	11	0	0	1	0.56	0.07	0	0	0	0
111	0.56	0.53	0.4	0.56	0.51	0.54	0.4	0.52	0.53	Median Survival Time				Overall Comparisons						110	11	0	11	0	0	1	0.56	0.07	0	0	0	0				110	11	0	11	0	0	1	0.56	0.07	0	0	0	0
112	0.56	0.53	0.4	0.56	0.51	0.54	0.4	0.52	0.53	First-order Controls		Med Time			Chi-Square	df	Sig.			111	11	1	10.5	0	0	1	0.56	0.07	0	0	0	0				111	11	1	10.5	0	0	1	0.56	0.07	0	0	0	0
113	0.56	0.53	0.4	0.56	0.51	0.54	0.4	0.52	0.53	SNPrs1800896 Overdominant	TT-AA	138.29		Log Rank (Mantel-Cox)	0.637	1	0.425			112	10	0	10	0	0	1	0.56	0.07	0	0	0	0				112	10	0	10	0	0	1	0.56	0.07	0	0	0	0
114	0.56	0.53	0.4	0.56	0.51	0.54	0.4	0.52	0.53		AT	173		Test of equality of survival distributions for the different levels of SNPrs1800896 Overdominant.						113	10	0	10	0	0	1	0.56	0.07	0	0	0	0				113	10	0	10	0	0	1	0.56	0.07	0	0	0	0
115	0.56	0.53	0.4	0.56	0.51	0.54	0.4	0.52	0.53											114	10	1	9.5	0	0	1	0.56	0.07	0	0	0	0				114	10	1	9.5	0	0	1	0.56	0.07	0	0	0	0
116	0.56	0.53	0.4	0.56	0.51	0.54	0.4	0.52	0.53	Overall Comparisonsa										115	9	0	9	0	0	1	0.56	0.07	0	0	0	0				115	9	0	9	0	0	1	0.56	0.07	0	0	0	0
117	0.56	0.53	0.4	0.56	0.51	0.54	0.4	0.52	0.53	Wilcoxon (Gehan) Statistic	df	Sig.								116	9	0	9	0	0	1	0.56	0.07	0	0	0	0				116	9	0	9	0	0	1	0.56	0.07	0	0	0	0
118	0.56	0.53	0.4	0.56	0.51	0.54	0.4	0.52	0.53	0.818	1	0.366								117	9	0	9	0	0	1	0.56	0.07	0	0	0	0				117	9	0	9	0	0	1	0.56	0.07	0	0	0	0
119	0.56	0.53	0.4	0.56	0.51	0.54	0.4	0.52	0.53	a Comparisons are exact.										118	9	0	9	0	0	1	0.56	0.07	0	0	0	0				118	9	0	9	0	0	1	0.56	0.07	0	0	0	0
120	0.56	0.53	0.4	0.56	0.51	0.54	0.4	0.52	0.53											119	9	0	9	0	0	1	0.56	0.07	0	0	0	0				119	9	0	9	0	0	1	0.56	0.07	0	0	0	0
121	0.56	0.53	0.4	0.56	0.51	0.54	0.4	0.52	0.53											120	9	0	9	0	0	1	0.56	0.07	0	0	0	0				120	9	0	9	0	0	1	0.56	0.07	0	0	0	0
122	0.56	0.53	0.4	0.56	0.51	0.54	0.4	0.52	0.53											121	9	0	9	0	0	1	0.56	0.07	0	0	0	0				121	9	0	9	0	0	1	0.56	0.07	0	0	0	0
123	0.56	0.53	0.4	0.56	0.51	0.54	0.4	0.52	0.53											122	9	0	9	0	0	1	0.56	0.07	0	0	0	0				122	9	0	9	0	0	1	0.56	0.07	0	0	0	0
124	0.56	0.53	0.4	0.56	0.51	0.54	0.4	0.52	0.53											123	9	0	9	0	0	1	0.56	0.07	0	0	0	0				123	9	0	9	0	0	1	0.56	0.07	0	0	0	0
125	0.56	0.53	0.4	0.56	0.51	0.54	0.4	0.52	0.53											124	9	2	8	0	0	1	0.56	0.07	0	0	0	0				124	9	2	8	0	0	1	0.56	0.07	0	0	0	0
126	0.56	0.53	0.4	0.56	0.51	0.54	0.4	0.52	0.53											125	7	0	7	0	0	1	0.56	0.07	0	0	0	0				125	7	0	7	0	0	1	0.56	0.07	0	0	0	0
127	0.56	0.53	0.4	0.56	0.51	0.54	0.4	0.52	0.53											126	7	0	7	0	0	1	0.56	0.07	0	0	0	0				126	7	0	7	0	0	1	0.56	0.07	0	0	0	0
128	0.56	0.53	0.4	0.56	0.51	0.54	0.4	0.52	0.53											127	7	0	7	0	0	1	0.56	0.07	0	0	0	0				127	7	0	7	0	0	1	0.56	0.07	0	0	0	0
129	0.56	0.53	0.4	0.56	0.51	0.54	0.4	0.52	0.53											128	7	0	7	0	0	1	0.56	0.07	0	0	0	0				128	7	0	7	0	0	1	0.56	0.07	0	0	0	0
130	0.56	0.53	0.4	0.56	0.51	0.54	0.4	0.52	0.53											129	7	0	7	0	0	1	0.56	0.07	0	0	0	0				129	7	0	7	0	0	1	0.56	0.07	0	0	0	0
131	0.56	0.53	0.4	0.56	0.51	0.54	0.4	0.52	0.53											130	7	0	7	0	0	1	0.56	0.07	0	0	0	0				130	7	0	7	0	0	1	0.56	0.07	0	0	0	0
132	0.56	0.53	0.4	0.56	0.51	0.54	0.4	0.52	0.53											131	7	0	7	0	0	1	0.56	0.07	0	0	0	0				131	7	0	7	0	0	1	0.56	0.07	0	0	0	0
133	0.56	0.53	0.4	0.56	0.51	0.54	0.4	0.52	0.53											132	7	0	7	0	0	1	0.56	0.07	0	0	0	0				132	7	0	7	0	0	1	0.56	0.07	0	0	0	0
134	0.56	0.53	0.4	0.56	0.51	0.54	0.4	0.52	0.53											133	7	0	7	0	0	1	0.56	0.07	0	0	0	0				133	7	0	7	0	0	1	0.56	0.07	0	0	0	0
135	0.56	0.53	0.4	0.56	0.51	0.54	0.4	0.52	0.53											134	7	0	7	0	0	1	0.56	0.07	0	0	0	0				134	7	0	7	0	0	1	0.56	0.07	0	0	0	0
136	0.56	0.53	0.4	0.56	0.51	0.54	0.4	0.52	0.53											135	7	0	7	0	0	1	0.56	0.07	0	0	0	0				135	7	0	7	0	0	1	0.56	0.07	0	0	0	0
137	0.56	0.53	0.4	0.56	0.51	0.54	0.4	0.52	0.53											136	7	1	6.5	0	0	1	0.56	0.07	0	0	0	0				136	7	1	6.5	0	0	1	0.56	0.07	0	0	0	0
138	0.46	0.53	0.4	0.46	0.51	0.5	0.4	0.45	0.53											137	6	0	6	0	0	1	0.56	0.07	0	0	0	0				137	6	0	6	0	0	1	0.56	0.07	0	0	0	0
139	0.46	0.53	0.4	0.46	0.51	0.5	0.4	0.45	0.53											138	6	0	6	1	0.17	0.83	0.46	0.1	0.093	0.086	0.18	0.18				138	6	0	6	1	0.17	0.83	0.46	0.1	0.093	0.086	0.18	0.18
140	0.46	0.53	0.4	0.46	0.51	0.5	0.4	0.45	0.53											139	5	1	4.5	0	0	1	0.46	0.1	0	0	0	0				139	5	1	4.5	0	0	1	0.46	0.1	0	0	0	0
141	0.46	0.53	0.4	0.46	0.51	0.5	0.4	0.45	0.53											140	4	0	4	0	0	1	0.46	0.1	0	0	0	0				140	4	0	4	0	0	1	0.46	0.1	0	0	0	0
142	0.46	0.53	0.4	0.46	0.51	0.5	0.4	0.45	0.53											141	4	0	4	0	0	1	0.46	0.1	0	0	0	0				141	4	0	4	0	0	1	0.46	0.1	0	0	0	0
143	0.46	0.53	0.4	0.46	0.51	0.5	0.4	0.45	0.53											142	4	0	4	0	0	1	0.46	0.1	0	0	0	0				142	4	0	4	0	0	1	0.46	0.1	0	0	0	0
144	0.46	0.53	0.4	0.46	0.51	0.5	0.4	0.45	0.53											143	4	0	4	0	0	1	0.46	0.1	0	0	0	0				143	4	0	4	0	0	1	0.46	0.1	0	0	0	0
145	0.46	0.53	0.4	0.46	0.51	0.5	0.4	0.45	0.53											144	4	1	3.5	0	0	1	0.46	0.1	0	0	0	0				144	4	1	3.5	0	0	1	0.46	0.1	0	0	0	0
146	0.46	0.53	0.4	0.46	0.51	0.5	0.4	0.45	0.53											145	3	0	3	0	0	1	0.46	0.1	0	0	0	0				145	3	0	3	0	0	1	0.46	0.1	0	0	0	0
147	0.46	0.53	0.4	0.46	0.51	0.5	0.4	0.45	0.53											146	3	0	3	0	0	1	0.46	0.1	0	0	0	0				146	3	0	3	0	0	1	0.46	0.1	0	0	0	0
148	0.46	0.53	0.4	0.46	0.51	0.5	0.4	0.45	0.53											147	3	0	3	0	0	1	0.46	0.1	0	0	0	0				147	3	0	3	0	0	1	0.46	0.1	0	0	0	0
149	0.46	0.53	0.4	0.46	0.51	0.5	0.4	0.45	0.53											148	3	1	2.5	0	0	1	0.46	0.1	0	0	0	0				148	3	1	2.5	0	0	1	0.46	0.1	0	0	0	0
150	0.46	0.53	0.4	0.46	0.51	0.5	0.4	0.45	0.53											149	2	0	2	0	0	1	0.46	0.1	0	0	0	0				149	2	0	2	0	0	1	0.46	0.1	0	0	0	0
151	0.46	0.53	0.4	0.46	0.51	0.5	0.4	0.45	0.53											150	2	0	2	0	0	1	0.46	0.1	0	0	0	0				150	2	0	2	0	0	1	0.46	0.1	0	0	0	0
152	0.46	0.53	0.4	0.46	0.51	0.5	0.4	0.45	0.53											151	2	0	2	0	0	1	0.46	0.1	0	0	0	0				151	2	0	2	0	0	1	0.46	0.1	0	0	0	0
153	0.46	0.53	0.4	0.46	0.51	0.5	0.4	0.45	0.53											152	2	0	2	0	0	1	0.46	0.1	0	0	0	0				152	2	0	2	0	0	1	0.46	0.1	0	0	0	0
154	0.46	0.53	0.4	0.46	0.51	0.5	0.4	0.45	0.53											153	2	0	2	0	0	1	0.46	0.1	0	0	0	0				153	2	0	2	0	0	1	0.46	0.1	0	0	0	0
155	0.46	0.53	0.4	0.46	0.51	0.5	0.4	0.45	0.53											154	2	0	2	0	0	1	0.46	0.1	0	0	0	0				154	2	0	2	0	0	1	0.46	0.1	0	0	0	0
156	0.46	0.53	0.4	0.46	0.51	0.5	0.4	0.45	0.53											155	2	0	2	0	0	1	0.46	0.1	0	0	0	0				155	2	0	2	0	0	1	0.46	0.1	0	0	0	0
157	0.46	0.53		0.46	0.51	0.5		0.45	0.53											156	2	0	2	0	0	1	0.46	0.1	0	0	0	0				156	2	0	2	0	0	1	0.46	0.1	0	0	0	0
158	0.46	0.53		0.46	0.51	0.5		0.45	0.53											157	2	0	2	0	0	1	0.46	0.1	0	0	0	0				157	2	0	2	0	0	1	0.46	0.1	0	0	0	0
159	0.46	0.53		0.46	0.51	0.5		0.45	0.53											158	2	0	2	0	0	1	0.46	0.1	0	0	0	0				158	2	0	2	0	0	1	0.46	0.1	0	0	0	0
160	0.46	0.53		0.46	0.51	0.5		0.45	0.53											159	2	0	2	0	0	1	0.46	0.1	0	0	0	0				159	2	0	2	0	0	1	0.46	0.1	0	0	0	0
161	0.46	0.53		0.46	0.51	0.5		0.45	0.53											160	2	0	2	0	0	1	0.46	0.1	0	0	0	0				160	2	0	2	0	0	1	0.46	0.1	0	0	0	0
162	0.46	0.53		0.46	0.51	0.5		0.45	0.53											161	2	0	2	0	0	1	0.46	0.1	0	0	0	0				161	2	0	2	0	0	1	0.46	0.1	0	0	0	0
163	0.46	0.53		0.46	0.51	0.5		0.45	0.53											162	2	0	2	0	0	1	0.46	0.1	0	0	0	0				162	2	0	2	0	0	1	0.46	0.1	0	0	0	0
164	0.46	0.53		0.46	0.51	0.5		0.45	0.53											163	2	0	2	0	0	1	0.46	0.1	0	0	0	0				163	2	0	2	0	0	1	0.46	0.1	0	0	0	0
165	0.46	0.53		0.46	0.51	0.5		0.45	0.53											164	2	0	2	0	0	1	0.46	0.1	0	0	0	0				164	2	0	2	0	0	1	0.46	0.1	0	0	0	0
166	0.46	0.53		0.46	0.51	0.5		0.45	0.53											165	2	0	2	0	0	1	0.46	0.1	0	0	0	0				165	2	0	2	0	0	1	0.46	0.1	0	0	0	0
167	0.46	0.53		0.46	0.51	0.5		0.45	0.53											166	2	0	2	0	0	1	0.46	0.1	0	0	0	0				166	2	0	2	0	0	1	0.46	0.1	0	0	0	0
168	0.46	0.53		0.46	0.51	0.5		0.45	0.53											167	2	0	2	0	0	1	0.46	0.1	0	0	0	0				167	2	0	2	0	0	1	0.46	0.1	0	0	0	0
169		0.53			0.51	0.5			0.53											168	2	2	1	0	0	1	0.46	0.1	0	0	0	0				168	2	2	1	0	0	1	0.46	0.1	0	0	0	0
170		0.53			0.51	0.5			0.53										AT	0	46	0	46	2	0.04	0.96	0.96	0.03	0.043	0.03	0.04	0.03			AT-AA	0	56	0	56	3	0.05	0.95	0.95	0.03	0.054	0.03	0.06	0.03
171		0.53			0.51	0.5			0.53											1	44	0	44	0	0	1	0.96	0.03	0	0	0	0				1	53	0	53	1	0.02	0.98	0.93	0.03	0.018	0.018	0.02	0.02
172		0.53			0.51	0.5			0.53											2	44	0	44	2	0.05	0.95	0.91	0.04	0.043	0.03	0.05	0.03				2	52	0	52	2	0.04	0.96	0.89	0.04	0.036	0.025	0.04	0.03
173		0.53			0.51	0.5			0.53											3	42	0	42	1	0.02	0.98	0.89	0.05	0.022	0.022	0.02	0.02				3	50	0	50	1	0.02	0.98	0.87	0.04	0.018	0.018	0.02	0.02
																				4	41	0	41	2	0.05	0.95	0.85	0.05	0.043	0.03	0.05	0.04				4	49	0	49	2	0.04	0.96	0.84	0.05	0.036	0.025	0.04	0.03
																				5	39	0	39	0	0	1	0.85	0.05	0	0	0	0				5	47	0	47	1	0.02	0.98	0.82	0.05	0.018	0.018	0.02	0.02
																				6	39	0	39	0	0	1	0.85	0.05	0	0	0	0				6	46	0	46	0	0	1	0.82	0.05	0	0	0	0
																				7	39	0	39	0	0	1	0.85	0.05	0	0	0	0				7	46	0	46	0	0	1	0.82	0.05	0	0	0	0
																				8	39	0	39	0	0	1	0.85	0.05	0	0	0	0				8	46	0	46	0	0	1	0.82	0.05	0	0	0	0
																				9	39	0	39	3	0.08	0.92	0.78	0.06	0.065	0.036	0.08	0.05				9	46	0	46	3	0.07	0.93	0.77	0.06	0.054	0.03	0.07	0.04
																				10	36	0	36	0	0	1	0.78	0.06	0	0	0	0				10	43	0	43	0	0	1	0.77	0.06	0	0	0	0
																				11	36	0	36	0	0	1	0.78	0.06	0	0	0	0				11	43	0	43	0	0	1	0.77	0.06	0	0	0	0
																				12	36	0	36	0	0	1	0.78	0.06	0	0	0	0				12	43	0	43	0	0	1	0.77	0.06	0	0	0	0
																				13	36	0	36	2	0.06	0.94	0.74	0.06	0.043	0.03	0.06	0.04				13	43	0	43	2	0.05	0.95	0.73	0.06	0.036	0.025	0.05	0.03
																				14	34	0	34	0	0	1	0.74	0.06	0	0	0	0				14	41	0	41	0	0	1	0.73	0.06	0	0	0	0
																				15	34	0	34	1	0.03	0.97	0.72	0.07	0.022	0.022	0.03	0.03				15	41	0	41	1	0.02	0.98	0.71	0.06	0.018	0.018	0.02	0.02
																				16	33	0	33	0	0	1	0.72	0.07	0	0	0	0				16	40	0	40	0	0	1	0.71	0.06	0	0	0	0
																				17	33	0	33	0	0	1	0.72	0.07	0	0	0	0				17	40	0	40	0	0	1	0.71	0.06	0	0	0	0
																				18	33	0	33	0	0	1	0.72	0.07	0	0	0	0				18	40	0	40	1	0.03	0.98	0.7	0.06	0.018	0.018	0.03	0.03
																				19	33	0	33	0	0	1	0.72	0.07	0	0	0	0				19	39	0	39	0	0	1	0.7	0.06	0	0	0	0
																				20	33	0	33	0	0	1	0.72	0.07	0	0	0	0				20	39	0	39	0	0	1	0.7	0.06	0	0	0	0
																				21	33	0	33	0	0	1	0.72	0.07	0	0	0	0				21	39	0	39	0	0	1	0.7	0.06	0	0	0	0
																				22	33	0	33	0	0	1	0.72	0.07	0	0	0	0				22	39	0	39	0	0	1	0.7	0.06	0	0	0	0
																				23	33	0	33	0	0	1	0.72	0.07	0	0	0	0				23	39	0	39	0	0	1	0.7	0.06	0	0	0	0
																				24	33	0	33	0	0	1	0.72	0.07	0	0	0	0				24	39	0	39	0	0	1	0.7	0.06	0	0	0	0
																				25	33	0	33	0	0	1	0.72	0.07	0	0	0	0				25	39	0	39	0	0	1	0.7	0.06	0	0	0	0
																				26	33	0	33	0	0	1	0.72	0.07	0	0	0	0				26	39	0	39	0	0	1	0.7	0.06	0	0	0	0
																				27	33	0	33	0	0	1	0.72	0.07	0	0	0	0				27	39	0	39	0	0	1	0.7	0.06	0	0	0	0
																				28	33	0	33	0	0	1	0.72	0.07	0	0	0	0				28	39	0	39	0	0	1	0.7	0.06	0	0	0	0
																				29	33	0	33	0	0	1	0.72	0.07	0	0	0	0				29	39	0	39	0	0	1	0.7	0.06	0	0	0	0
																				30	33	0	33	0	0	1	0.72	0.07	0	0	0	0				30	39	0	39	0	0	1	0.7	0.06	0	0	0	0
																				31	33	0	33	0	0	1	0.72	0.07	0	0	0	0				31	39	0	39	0	0	1	0.7	0.06	0	0	0	0
																				32	33	0	33	0	0	1	0.72	0.07	0	0	0	0				32	39	0	39	0	0	1	0.7	0.06	0	0	0	0
																				33	33	0	33	0	0	1	0.72	0.07	0	0	0	0				33	39	0	39	0	0	1	0.7	0.06	0	0	0	0
																				34	33	0	33	0	0	1	0.72	0.07	0	0	0	0				34	39	0	39	0	0	1	0.7	0.06	0	0	0	0
																				35	33	0	33	0	0	1	0.72	0.07	0	0	0	0				35	39	0	39	0	0	1	0.7	0.06	0	0	0	0
																				36	33	0	33	0	0	1	0.72	0.07	0	0	0	0				36	39	0	39	0	0	1	0.7	0.06	0	0	0	0
																				37	33	1	32.5	0	0	1	0.72	0.07	0	0	0	0				37	39	1	38.5	0	0	1	0.7	0.06	0	0	0	0
																				38	32	0	32	0	0	1	0.72	0.07	0	0	0	0				38	38	0	38	0	0	1	0.7	0.06	0	0	0	0
																				39	32	0	32	0	0	1	0.72	0.07	0	0	0	0				39	38	0	38	0	0	1	0.7	0.06	0	0	0	0
																				40	32	1	31.5	0	0	1	0.72	0.07	0	0	0	0				40	38	1	37.5	0	0	1	0.7	0.06	0	0	0	0
																				41	31	0	31	0	0	1	0.72	0.07	0	0	0	0				41	37	0	37	0	0	1	0.7	0.06	0	0	0	0
																				42	31	0	31	1	0.03	0.97	0.69	0.07	0.023	0.023	0.03	0.03				42	37	0	37	1	0.03	0.97	0.68	0.06	0.019	0.019	0.03	0.03
																				43	30	1	29.5	0	0	1	0.69	0.07	0	0	0	0				43	36	1	35.5	0	0	1	0.68	0.06	0	0	0	0
																				44	29	0	29	0	0	1	0.69	0.07	0	0	0	0				44	35	0	35	0	0	1	0.68	0.06	0	0	0	0
																				45	29	0	29	0	0	1	0.69	0.07	0	0	0	0				45	35	0	35	0	0	1	0.68	0.06	0	0	0	0
																				46	29	0	29	0	0	1	0.69	0.07	0	0	0	0				46	35	0	35	0	0	1	0.68	0.06	0	0	0	0
																				47	29	0	29	0	0	1	0.69	0.07	0	0	0	0				47	35	0	35	0	0	1	0.68	0.06	0	0	0	0
																				48	29	1	28.5	0	0	1	0.69	0.07	0	0	0	0				48	35	1	34.5	0	0	1	0.68	0.06	0	0	0	0
																				49	28	0	28	0	0	1	0.69	0.07	0	0	0	0				49	34	0	34	0	0	1	0.68	0.06	0	0	0	0
																				50	28	0	28	0	0	1	0.69	0.07	0	0	0	0				50	34	0	34	0	0	1	0.68	0.06	0	0	0	0
																				51	28	0	28	0	0	1	0.69	0.07	0	0	0	0				51	34	0	34	0	0	1	0.68	0.06	0	0	0	0
																				52	28	0	28	0	0	1	0.69	0.07	0	0	0	0				52	34	0	34	0	0	1	0.68	0.06	0	0	0	0
																				53	28	1	27.5	0	0	1	0.69	0.07	0	0	0	0				53	34	1	33.5	0	0	1	0.68	0.06	0	0	0	0
																				54	27	0	27	0	0	1	0.69	0.07	0	0	0	0				54	33	0	33	0	0	1	0.68	0.06	0	0	0	0
																				55	27	0	27	1	0.04	0.96	0.67	0.07	0.026	0.025	0.04	0.04				55	33	0	33	1	0.03	0.97	0.66	0.06	0.021	0.02	0.03	0.03
																				56	26	1	25.5	0	0	1	0.67	0.07	0	0	0	0				56	32	1	31.5	0	0	1	0.66	0.06	0	0	0	0
																				57	25	0	25	0	0	1	0.67	0.07	0	0	0	0				57	31	0	31	0	0	1	0.66	0.06	0	0	0	0
																				58	25	0	25	0	0	1	0.67	0.07	0	0	0	0				58	31	0	31	0	0	1	0.66	0.06	0	0	0	0
																				59	25	0	25	0	0	1	0.67	0.07	0	0	0	0				59	31	0	31	0	0	1	0.66	0.06	0	0	0	0
																				60	25	0	25	0	0	1	0.67	0.07	0	0	0	0				60	31	0	31	1	0.03	0.97	0.64	0.07	0.021	0.021	0.03	0.03
																				61	25	0	25	0	0	1	0.67	0.07	0	0	0	0				61	30	0	30	0	0	1	0.64	0.07	0	0	0	0
																				62	25	1	24.5	0	0	1	0.67	0.07	0	0	0	0				62	30	1	29.5	0	0	1	0.64	0.07	0	0	0	0
																				63	24	0	24	0	0	1	0.67	0.07	0	0	0	0				63	29	0	29	0	0	1	0.64	0.07	0	0	0	0
																				64	24	1	23.5	0	0	1	0.67	0.07	0	0	0	0				64	29	1	28.5	0	0	1	0.64	0.07	0	0	0	0
																				65	23	0	23	0	0	1	0.67	0.07	0	0	0	0				65	28	0	28	0	0	1	0.64	0.07	0	0	0	0
																				66	23	0	23	0	0	1	0.67	0.07	0	0	0	0				66	28	0	28	0	0	1	0.64	0.07	0	0	0	0
																				67	23	0	23	0	0	1	0.67	0.07	0	0	0	0				67	28	0	28	0	0	1	0.64	0.07	0	0	0	0
																				68	23	0	23	0	0	1	0.67	0.07	0	0	0	0				68	28	0	28	0	0	1	0.64	0.07	0	0	0	0
																				69	23	0	23	0	0	1	0.67	0.07	0	0	0	0				69	28	0	28	0	0	1	0.64	0.07	0	0	0	0
																				70	23	0	23	0	0	1	0.67	0.07	0	0	0	0				70	28	0	28	0	0	1	0.64	0.07	0	0	0	0
																				71	23	0	23	0	0	1	0.67	0.07	0	0	0	0				71	28	0	28	0	0	1	0.64	0.07	0	0	0	0
																				72	23	1	22.5	0	0	1	0.67	0.07	0	0	0	0				72	28	1	27.5	0	0	1	0.64	0.07	0	0	0	0
																				73	22	0	22	0	0	1	0.67	0.07	0	0	0	0				73	27	0	27	0	0	1	0.64	0.07	0	0	0	0
																				74	22	0	22	1	0.05	0.95	0.64	0.07	0.03	0.03	0.05	0.05				74	27	0	27	1	0.04	0.96	0.61	0.07	0.024	0.023	0.04	0.04
																				75	21	0	21	0	0	1	0.64	0.07	0	0	0	0				75	26	0	26	0	0	1	0.61	0.07	0	0	0	0
																				76	21	1	20.5	0	0	1	0.64	0.07	0	0	0	0				76	26	1	25.5	0	0	1	0.61	0.07	0	0	0	0
																				77	20	0	20	0	0	1	0.64	0.07	0	0	0	0				77	25	0	25	0	0	1	0.61	0.07	0	0	0	0
																				78	20	0	20	1	0.05	0.95	0.61	0.08	0.032	0.031	0.05	0.05				78	25	0	25	1	0.04	0.96	0.59	0.07	0.024	0.024	0.04	0.04
																				79	19	0	19	0	0	1	0.61	0.08	0	0	0	0				79	24	0	24	0	0	1	0.59	0.07	0	0	0	0
																				80	19	0	19	0	0	1	0.61	0.08	0	0	0	0				80	24	0	24	0	0	1	0.59	0.07	0	0	0	0
																				81	19	0	19	0	0	1	0.61	0.08	0	0	0	0				81	24	0	24	0	0	1	0.59	0.07	0	0	0	0
																				82	19	0	19	0	0	1	0.61	0.08	0	0	0	0				82	24	0	24	0	0	1	0.59	0.07	0	0	0	0
																				83	19	0	19	0	0	1	0.61	0.08	0	0	0	0				83	24	0	24	0	0	1	0.59	0.07	0	0	0	0
																				84	19	0	19	0	0	1	0.61	0.08	0	0	0	0				84	24	0	24	0	0	1	0.59	0.07	0	0	0	0
																				85	19	0	19	0	0	1	0.61	0.08	0	0	0	0				85	24	0	24	1	0.04	0.96	0.56	0.07	0.024	0.024	0.04	0.04
																				86	19	1	18.5	0	0	1	0.61	0.08	0	0	0	0				86	23	1	22.5	0	0	1	0.56	0.07	0	0	0	0
																				87	18	0	18	0	0	1	0.61	0.08	0	0	0	0				87	22	0	22	0	0	1	0.56	0.07	0	0	0	0
																				88	18	1	17.5	0	0	1	0.61	0.08	0	0	0	0				88	22	1	21.5	0	0	1	0.56	0.07	0	0	0	0
																				89	17	0	17	0	0	1	0.61	0.08	0	0	0	0				89	21	0	21	0	0	1	0.56	0.07	0	0	0	0
																				90	17	0	17	0	0	1	0.61	0.08	0	0	0	0				90	21	0	21	0	0	1	0.56	0.07	0	0	0	0
																				91	17	0	17	0	0	1	0.61	0.08	0	0	0	0				91	21	0	21	0	0	1	0.56	0.07	0	0	0	0
																				92	17	0	17	0	0	1	0.61	0.08	0	0	0	0				92	21	0	21	0	0	1	0.56	0.07	0	0	0	0
																				93	17	0	17	0	0	1	0.61	0.08	0	0	0	0				93	21	0	21	0	0	1	0.56	0.07	0	0	0	0
																				94	17	0	17	0	0	1	0.61	0.08	0	0	0	0				94	21	0	21	0	0	1	0.56	0.07	0	0	0	0
																				95	17	0	17	0	0	1	0.61	0.08	0	0	0	0				95	21	0	21	0	0	1	0.56	0.07	0	0	0	0
																				96	17	0	17	0	0	1	0.61	0.08	0	0	0	0				96	21	0	21	0	0	1	0.56	0.07	0	0	0	0
																				97	17	0	17	0	0	1	0.61	0.08	0	0	0	0				97	21	0	21	0	0	1	0.56	0.07	0	0	0	0
																				98	17	0	17	0	0	1	0.61	0.08	0	0	0	0				98	21	0	21	0	0	1	0.56	0.07	0	0	0	0
																				99	17	0	17	0	0	1	0.61	0.08	0	0	0	0				99	21	0	21	0	0	1	0.56	0.07	0	0	0	0
																				100	17	0	17	0	0	1	0.61	0.08	0	0	0	0				100	21	0	21	0	0	1	0.56	0.07	0	0	0	0
																				101	17	0	17	1	0.06	0.94	0.57	0.08	0.036	0.035	0.06	0.06				101	21	0	21	1	0.05	0.95	0.54	0.07	0.027	0.026	0.05	0.05
																				102	16	0	16	1	0.06	0.94	0.53	0.08	0.036	0.035	0.06	0.06				102	20	0	20	1	0.05	0.95	0.51	0.07	0.027	0.026	0.05	0.05
																				103	15	0	15	0	0	1	0.53	0.08	0	0	0	0				103	19	0	19	0	0	1	0.51	0.07	0	0	0	0
																				104	15	0	15	0	0	1	0.53	0.08	0	0	0	0				104	19	0	19	0	0	1	0.51	0.07	0	0	0	0
																				105	15	0	15	0	0	1	0.53	0.08	0	0	0	0				105	19	0	19	0	0	1	0.51	0.07	0	0	0	0
																				106	15	0	15	0	0	1	0.53	0.08	0	0	0	0				106	19	0	19	0	0	1	0.51	0.07	0	0	0	0
																				107	15	0	15	0	0	1	0.53	0.08	0	0	0	0				107	19	0	19	0	0	1	0.51	0.07	0	0	0	0
																				108	15	0	15	0	0	1	0.53	0.08	0	0	0	0				108	19	0	19	0	0	1	0.51	0.07	0	0	0	0
																				109	15	0	15	0	0	1	0.53	0.08	0	0	0	0				109	19	0	19	0	0	1	0.51	0.07	0	0	0	0
																				110	15	0	15	0	0	1	0.53	0.08	0	0	0	0				110	19	0	19	0	0	1	0.51	0.07	0	0	0	0
																				111	15	0	15	0	0	1	0.53	0.08	0	0	0	0				111	19	0	19	0	0	1	0.51	0.07	0	0	0	0
																				112	15	0	15	0	0	1	0.53	0.08	0	0	0	0				112	19	1	18.5	0	0	1	0.51	0.07	0	0	0	0
																				113	15	0	15	0	0	1	0.53	0.08	0	0	0	0				113	18	0	18	0	0	1	0.51	0.07	0	0	0	0
																				114	15	0	15	0	0	1	0.53	0.08	0	0	0	0				114	18	0	18	0	0	1	0.51	0.07	0	0	0	0
																				115	15	1	14.5	0	0	1	0.53	0.08	0	0	0	0				115	18	1	17.5	0	0	1	0.51	0.07	0	0	0	0
																				116	14	0	14	0	0	1	0.53	0.08	0	0	0	0				116	17	0	17	0	0	1	0.51	0.07	0	0	0	0
																				117	14	0	14	0	0	1	0.53	0.08	0	0	0	0				117	17	0	17	0	0	1	0.51	0.07	0	0	0	0
																				118	14	0	14	0	0	1	0.53	0.08	0	0	0	0				118	17	1	16.5	0	0	1	0.51	0.07	0	0	0	0
																				119	14	0	14	0	0	1	0.53	0.08	0	0	0	0				119	16	0	16	0	0	1	0.51	0.07	0	0	0	0
																				120	14	1	13.5	0	0	1	0.53	0.08	0	0	0	0				120	16	1	15.5	0	0	1	0.51	0.07	0	0	0	0
																				121	13	1	12.5	0	0	1	0.53	0.08	0	0	0	0				121	15	1	14.5	0	0	1	0.51	0.07	0	0	0	0
																				122	12	0	12	0	0	1	0.53	0.08	0	0	0	0				122	14	0	14	0	0	1	0.51	0.07	0	0	0	0
																				123	12	0	12	0	0	1	0.53	0.08	0	0	0	0				123	14	0	14	0	0	1	0.51	0.07	0	0	0	0
																				124	12	2	11	0	0	1	0.53	0.08	0	0	0	0				124	14	2	13	0	0	1	0.51	0.07	0	0	0	0
																				125	10	0	10	0	0	1	0.53	0.08	0	0	0	0				125	12	0	12	0	0	1	0.51	0.07	0	0	0	0
																				126	10	0	10	0	0	1	0.53	0.08	0	0	0	0				126	12	0	12	0	0	1	0.51	0.07	0	0	0	0
																				127	10	0	10	0	0	1	0.53	0.08	0	0	0	0				127	12	0	12	0	0	1	0.51	0.07	0	0	0	0
																				128	10	1	9.5	0	0	1	0.53	0.08	0	0	0	0				128	12	1	11.5	0	0	1	0.51	0.07	0	0	0	0
																				129	9	0	9	0	0	1	0.53	0.08	0	0	0	0				129	11	0	11	0	0	1	0.51	0.07	0	0	0	0
																				130	9	0	9	0	0	1	0.53	0.08	0	0	0	0				130	11	0	11	0	0	1	0.51	0.07	0	0	0	0
																				131	9	0	9	0	0	1	0.53	0.08	0	0	0	0				131	11	0	11	0	0	1	0.51	0.07	0	0	0	0
																				132	9	0	9	0	0	1	0.53	0.08	0	0	0	0				132	11	0	11	0	0	1	0.51	0.07	0	0	0	0
																				133	9	1	8.5	0	0	1	0.53	0.08	0	0	0	0				133	11	1	10.5	0	0	1	0.51	0.07	0	0	0	0
																				134	8	0	8	0	0	1	0.53	0.08	0	0	0	0				134	10	0	10	0	0	1	0.51	0.07	0	0	0	0
																				135	8	0	8	0	0	1	0.53	0.08	0	0	0	0				135	10	0	10	0	0	1	0.51	0.07	0	0	0	0
																				136	8	0	8	0	0	1	0.53	0.08	0	0	0	0				136	10	1	9.5	0	0	1	0.51	0.07	0	0	0	0
																				137	8	0	8	0	0	1	0.53	0.08	0	0	0	0				137	9	0	9	0	0	1	0.51	0.07	0	0	0	0
																				138	8	0	8	0	0	1	0.53	0.08	0	0	0	0				138	9	0	9	0	0	1	0.51	0.07	0	0	0	0
																				139	8	0	8	0	0	1	0.53	0.08	0	0	0	0				139	9	0	9	0	0	1	0.51	0.07	0	0	0	0
																				140	8	0	8	0	0	1	0.53	0.08	0	0	0	0				140	9	0	9	0	0	1	0.51	0.07	0	0	0	0
																				141	8	0	8	0	0	1	0.53	0.08	0	0	0	0				141	9	0	9	0	0	1	0.51	0.07	0	0	0	0
																				142	8	0	8	0	0	1	0.53	0.08	0	0	0	0				142	9	0	9	0	0	1	0.51	0.07	0	0	0	0
																				143	8	0	8	0	0	1	0.53	0.08	0	0	0	0				143	9	0	9	0	0	1	0.51	0.07	0	0	0	0
																				144	8	0	8	0	0	1	0.53	0.08	0	0	0	0				144	9	0	9	0	0	1	0.51	0.07	0	0	0	0
																				145	8	0	8	0	0	1	0.53	0.08	0	0	0	0				145	9	0	9	0	0	1	0.51	0.07	0	0	0	0
																				146	8	0	8	0	0	1	0.53	0.08	0	0	0	0				146	9	0	9	0	0	1	0.51	0.07	0	0	0	0
																				147	8	1	7.5	0	0	1	0.53	0.08	0	0	0	0				147	9	1	8.5	0	0	1	0.51	0.07	0	0	0	0
																				148	7	1	6.5	0	0	1	0.53	0.08	0	0	0	0				148	8	1	7.5	0	0	1	0.51	0.07	0	0	0	0
																				149	6	0	6	0	0	1	0.53	0.08	0	0	0	0				149	7	0	7	0	0	1	0.51	0.07	0	0	0	0
																				150	6	0	6	0	0	1	0.53	0.08	0	0	0	0				150	7	0	7	0	0	1	0.51	0.07	0	0	0	0
																				151	6	1	5.5	0	0	1	0.53	0.08	0	0	0	0				151	7	1	6.5	0	0	1	0.51	0.07	0	0	0	0
																				152	5	1	4.5	0	0	1	0.53	0.08	0	0	0	0				152	6	1	5.5	0	0	1	0.51	0.07	0	0	0	0
																				153	4	0	4	0	0	1	0.53	0.08	0	0	0	0				153	5	0	5	0	0	1	0.51	0.07	0	0	0	0
																				154	4	0	4	0	0	1	0.53	0.08	0	0	0	0				154	5	0	5	0	0	1	0.51	0.07	0	0	0	0
																				155	4	0	4	0	0	1	0.53	0.08	0	0	0	0				155	5	0	5	0	0	1	0.51	0.07	0	0	0	0
																				156	4	1	3.5	0	0	1	0.53	0.08	0	0	0	0				156	5	2	4	0	0	1	0.51	0.07	0	0	0	0
																				157	3	0	3	0	0	1	0.53	0.08	0	0	0	0				157	3	0	3	0	0	1	0.51	0.07	0	0	0	0
																				158	3	0	3	0	0	1	0.53	0.08	0	0	0	0				158	3	0	3	0	0	1	0.51	0.07	0	0	0	0
																				159	3	0	3	0	0	1	0.53	0.08	0	0	0	0				159	3	0	3	0	0	1	0.51	0.07	0	0	0	0
																				160	3	0	3	0	0	1	0.53	0.08	0	0	0	0				160	3	0	3	0	0	1	0.51	0.07	0	0	0	0
																				161	3	0	3	0	0	1	0.53	0.08	0	0	0	0				161	3	0	3	0	0	1	0.51	0.07	0	0	0	0
																				162	3	0	3	0	0	1	0.53	0.08	0	0	0	0				162	3	0	3	0	0	1	0.51	0.07	0	0	0	0
																				163	3	0	3	0	0	1	0.53	0.08	0	0	0	0				163	3	0	3	0	0	1	0.51	0.07	0	0	0	0
																				164	3	0	3	0	0	1	0.53	0.08	0	0	0	0				164	3	0	3	0	0	1	0.51	0.07	0	0	0	0
																				165	3	0	3	0	0	1	0.53	0.08	0	0	0	0				165	3	0	3	0	0	1	0.51	0.07	0	0	0	0
																				166	3	0	3	0	0	1	0.53	0.08	0	0	0	0				166	3	0	3	0	0	1	0.51	0.07	0	0	0	0
																				167	3	1	2.5	0	0	1	0.53	0.08	0	0	0	0				167	3	1	2.5	0	0	1	0.51	0.07	0	0	0	0
																				168	2	0	2	0	0	1	0.53	0.08	0	0	0	0				168	2	0	2	0	0	1	0.51	0.07	0	0	0	0
																				169	2	0	2	0	0	1	0.53	0.08	0	0	0	0				169	2	0	2	0	0	1	0.51	0.07	0	0	0	0
																				170	2	0	2	0	0	1	0.53	0.08	0	0	0	0				170	2	0	2	0	0	1	0.51	0.07	0	0	0	0
																				171	2	1	1.5	0	0	1	0.53	0.08	0	0	0	0				171	2	1	1.5	0	0	1	0.51	0.07	0	0	0	0
																				172	1	0	1	0	0	1	0.53	0.08	0	0	0	0				172	1	0	1	0	0	1	0.51	0.07	0	0	0	0
																				173	1	1	0.5	0	0	1	0.53	0.08	0	0	0	0				173	1	1	0.5	0	0	1	0.51	0.07	0	0	0	0
																			AA	0	10	0	10	1	0.1	0.9	0.9	0.09	0.1	0.095	0.11	0.11
																				1	9	0	9	1	0.11	0.89	0.8	0.13	0.1	0.095	0.12	0.12
																				2	8	0	8	0	0	1	0.8	0.13	0	0	0	0
																				3	8	0	8	0	0	1	0.8	0.13	0	0	0	0
																				4	8	0	8	0	0	1	0.8	0.13	0	0	0	0
																				5	8	0	8	1	0.13	0.88	0.7	0.14	0.1	0.095	0.13	0.13
																				6	7	0	7	0	0	1	0.7	0.14	0	0	0	0
																				7	7	0	7	0	0	1	0.7	0.14	0	0	0	0
																				8	7	0	7	0	0	1	0.7	0.14	0	0	0	0
																				9	7	0	7	0	0	1	0.7	0.14	0	0	0	0
																				10	7	0	7	0	0	1	0.7	0.14	0	0	0	0
																				11	7	0	7	0	0	1	0.7	0.14	0	0	0	0
																				12	7	0	7	0	0	1	0.7	0.14	0	0	0	0
																				13	7	0	7	0	0	1	0.7	0.14	0	0	0	0
																				14	7	0	7	0	0	1	0.7	0.14	0	0	0	0
																				15	7	0	7	0	0	1	0.7	0.14	0	0	0	0
																				16	7	0	7	0	0	1	0.7	0.14	0	0	0	0
																				17	7	0	7	0	0	1	0.7	0.14	0	0	0	0
																				18	7	0	7	1	0.14	0.86	0.6	0.15	0.1	0.095	0.15	0.15
																				19	6	0	6	0	0	1	0.6	0.15	0	0	0	0
																				20	6	0	6	0	0	1	0.6	0.15	0	0	0	0
																				21	6	0	6	0	0	1	0.6	0.15	0	0	0	0
																				22	6	0	6	0	0	1	0.6	0.15	0	0	0	0
																				23	6	0	6	0	0	1	0.6	0.15	0	0	0	0
																				24	6	0	6	0	0	1	0.6	0.15	0	0	0	0
																				25	6	0	6	0	0	1	0.6	0.15	0	0	0	0
																				26	6	0	6	0	0	1	0.6	0.15	0	0	0	0
																				27	6	0	6	0	0	1	0.6	0.15	0	0	0	0
																				28	6	0	6	0	0	1	0.6	0.15	0	0	0	0
																				29	6	0	6	0	0	1	0.6	0.15	0	0	0	0
																				30	6	0	6	0	0	1	0.6	0.15	0	0	0	0
																				31	6	0	6	0	0	1	0.6	0.15	0	0	0	0
																				32	6	0	6	0	0	1	0.6	0.15	0	0	0	0
																				33	6	0	6	0	0	1	0.6	0.15	0	0	0	0
																				34	6	0	6	0	0	1	0.6	0.15	0	0	0	0
																				35	6	0	6	0	0	1	0.6	0.15	0	0	0	0
																				36	6	0	6	0	0	1	0.6	0.15	0	0	0	0
																				37	6	0	6	0	0	1	0.6	0.15	0	0	0	0
																				38	6	0	6	0	0	1	0.6	0.15	0	0	0	0
																				39	6	0	6	0	0	1	0.6	0.15	0	0	0	0
																				40	6	0	6	0	0	1	0.6	0.15	0	0	0	0
																				41	6	0	6	0	0	1	0.6	0.15	0	0	0	0
																				42	6	0	6	0	0	1	0.6	0.15	0	0	0	0
																				43	6	0	6	0	0	1	0.6	0.15	0	0	0	0
																				44	6	0	6	0	0	1	0.6	0.15	0	0	0	0
																				45	6	0	6	0	0	1	0.6	0.15	0	0	0	0
																				46	6	0	6	0	0	1	0.6	0.15	0	0	0	0
																				47	6	0	6	0	0	1	0.6	0.15	0	0	0	0
																				48	6	0	6	0	0	1	0.6	0.15	0	0	0	0
																				49	6	0	6	0	0	1	0.6	0.15	0	0	0	0
																				50	6	0	6	0	0	1	0.6	0.15	0	0	0	0
																				51	6	0	6	0	0	1	0.6	0.15	0	0	0	0
																				52	6	0	6	0	0	1	0.6	0.15	0	0	0	0
																				53	6	0	6	0	0	1	0.6	0.15	0	0	0	0
																				54	6	0	6	0	0	1	0.6	0.15	0	0	0	0
																				55	6	0	6	0	0	1	0.6	0.15	0	0	0	0
																				56	6	0	6	0	0	1	0.6	0.15	0	0	0	0
																				57	6	0	6	0	0	1	0.6	0.15	0	0	0	0
																				58	6	0	6	0	0	1	0.6	0.15	0	0	0	0
																				59	6	0	6	0	0	1	0.6	0.15	0	0	0	0
																				60	6	0	6	1	0.17	0.83	0.5	0.16	0.1	0.095	0.18	0.18
																				61	5	0	5	0	0	1	0.5	0.16	0	0	0	0
																				62	5	0	5	0	0	1	0.5	0.16	0	0	0	0
																				63	5	0	5	0	0	1	0.5	0.16	0	0	0	0
																				64	5	0	5	0	0	1	0.5	0.16	0	0	0	0
																				65	5	0	5	0	0	1	0.5	0.16	0	0	0	0
																				66	5	0	5	0	0	1	0.5	0.16	0	0	0	0
																				67	5	0	5	0	0	1	0.5	0.16	0	0	0	0
																				68	5	0	5	0	0	1	0.5	0.16	0	0	0	0
																				69	5	0	5	0	0	1	0.5	0.16	0	0	0	0
																				70	5	0	5	0	0	1	0.5	0.16	0	0	0	0
																				71	5	0	5	0	0	1	0.5	0.16	0	0	0	0
																				72	5	0	5	0	0	1	0.5	0.16	0	0	0	0
																				73	5	0	5	0	0	1	0.5	0.16	0	0	0	0
																				74	5	0	5	0	0	1	0.5	0.16	0	0	0	0
																				75	5	0	5	0	0	1	0.5	0.16	0	0	0	0
																				76	5	0	5	0	0	1	0.5	0.16	0	0	0	0
																				77	5	0	5	0	0	1	0.5	0.16	0	0	0	0
																				78	5	0	5	0	0	1	0.5	0.16	0	0	0	0
																				79	5	0	5	0	0	1	0.5	0.16	0	0	0	0
																				80	5	0	5	0	0	1	0.5	0.16	0	0	0	0
																				81	5	0	5	0	0	1	0.5	0.16	0	0	0	0
																				82	5	0	5	0	0	1	0.5	0.16	0	0	0	0
																				83	5	0	5	0	0	1	0.5	0.16	0	0	0	0
																				84	5	0	5	0	0	1	0.5	0.16	0	0	0	0
																				85	5	0	5	1	0.2	0.8	0.4	0.15	0.1	0.095	0.22	0.22
																				86	4	0	4	0	0	1	0.4	0.15	0	0	0	0
																				87	4	0	4	0	0	1	0.4	0.15	0	0	0	0
																				88	4	0	4	0	0	1	0.4	0.15	0	0	0	0
																				89	4	0	4	0	0	1	0.4	0.15	0	0	0	0
																				90	4	0	4	0	0	1	0.4	0.15	0	0	0	0
																				91	4	0	4	0	0	1	0.4	0.15	0	0	0	0
																				92	4	0	4	0	0	1	0.4	0.15	0	0	0	0
																				93	4	0	4	0	0	1	0.4	0.15	0	0	0	0
																				94	4	0	4	0	0	1	0.4	0.15	0	0	0	0
																				95	4	0	4	0	0	1	0.4	0.15	0	0	0	0
																				96	4	0	4	0	0	1	0.4	0.15	0	0	0	0
																				97	4	0	4	0	0	1	0.4	0.15	0	0	0	0
																				98	4	0	4	0	0	1	0.4	0.15	0	0	0	0
																				99	4	0	4	0	0	1	0.4	0.15	0	0	0	0
																				100	4	0	4	0	0	1	0.4	0.15	0	0	0	0
																				101	4	0	4	0	0	1	0.4	0.15	0	0	0	0
																				102	4	0	4	0	0	1	0.4	0.15	0	0	0	0
																				103	4	0	4	0	0	1	0.4	0.15	0	0	0	0
																				104	4	0	4	0	0	1	0.4	0.15	0	0	0	0
																				105	4	0	4	0	0	1	0.4	0.15	0	0	0	0
																				106	4	0	4	0	0	1	0.4	0.15	0	0	0	0
																				107	4	0	4	0	0	1	0.4	0.15	0	0	0	0
																				108	4	0	4	0	0	1	0.4	0.15	0	0	0	0
																				109	4	0	4	0	0	1	0.4	0.15	0	0	0	0
																				110	4	0	4	0	0	1	0.4	0.15	0	0	0	0
																				111	4	0	4	0	0	1	0.4	0.15	0	0	0	0
																				112	4	1	3.5	0	0	1	0.4	0.15	0	0	0	0
																				113	3	0	3	0	0	1	0.4	0.15	0	0	0	0
																				114	3	0	3	0	0	1	0.4	0.15	0	0	0	0
																				115	3	0	3	0	0	1	0.4	0.15	0	0	0	0
																				116	3	0	3	0	0	1	0.4	0.15	0	0	0	0
																				117	3	0	3	0	0	1	0.4	0.15	0	0	0	0
																				118	3	1	2.5	0	0	1	0.4	0.15	0	0	0	0
																				119	2	0	2	0	0	1	0.4	0.15	0	0	0	0
																				120	2	0	2	0	0	1	0.4	0.15	0	0	0	0
																				121	2	0	2	0	0	1	0.4	0.15	0	0	0	0
																				122	2	0	2	0	0	1	0.4	0.15	0	0	0	0
																				123	2	0	2	0	0	1	0.4	0.15	0	0	0	0
																				124	2	0	2	0	0	1	0.4	0.15	0	0	0	0
																				125	2	0	2	0	0	1	0.4	0.15	0	0	0	0
																				126	2	0	2	0	0	1	0.4	0.15	0	0	0	0
																				127	2	0	2	0	0	1	0.4	0.15	0	0	0	0
																				128	2	0	2	0	0	1	0.4	0.15	0	0	0	0
																				129	2	0	2	0	0	1	0.4	0.15	0	0	0	0
																				130	2	0	2	0	0	1	0.4	0.15	0	0	0	0
																				131	2	0	2	0	0	1	0.4	0.15	0	0	0	0
																				132	2	0	2	0	0	1	0.4	0.15	0	0	0	0
																				133	2	0	2	0	0	1	0.4	0.15	0	0	0	0
																				134	2	0	2	0	0	1	0.4	0.15	0	0	0	0
																				135	2	0	2	0	0	1	0.4	0.15	0	0	0	0
																				136	2	1	1.5	0	0	1	0.4	0.15	0	0	0	0
																				137	1	0	1	0	0	1	0.4	0.15	0	0	0	0
																				138	1	0	1	0	0	1	0.4	0.15	0	0	0	0
																				139	1	0	1	0	0	1	0.4	0.15	0	0	0	0
																				140	1	0	1	0	0	1	0.4	0.15	0	0	0	0
																				141	1	0	1	0	0	1	0.4	0.15	0	0	0	0
																				142	1	0	1	0	0	1	0.4	0.15	0	0	0	0
																				143	1	0	1	0	0	1	0.4	0.15	0	0	0	0
																				144	1	0	1	0	0	1	0.4	0.15	0	0	0	0
																				145	1	0	1	0	0	1	0.4	0.15	0	0	0	0
																				146	1	0	1	0	0	1	0.4	0.15	0	0	0	0
																				147	1	0	1	0	0	1	0.4	0.15	0	0	0	0
																				148	1	0	1	0	0	1	0.4	0.15	0	0	0	0
																				149	1	0	1	0	0	1	0.4	0.15	0	0	0	0
																				150	1	0	1	0	0	1	0.4	0.15	0	0	0	0
																				151	1	0	1	0	0	1	0.4	0.15	0	0	0	0
																				152	1	0	1	0	0	1	0.4	0.15	0	0	0	0
																				153	1	0	1	0	0	1	0.4	0.15	0	0	0	0
																				154	1	0	1	0	0	1	0.4	0.15	0	0	0	0
																				155	1	0	1	0	0	1	0.4	0.15	0	0	0	0
																				156	1	1	0.5	0	0	1	0.4	0.15	0	0	0	0
[truncated: 30 more columns]

## Sheet: SNP14
Time	TT	CT	CC	TT	CT-CC	TT-CT	CC	TT-CC	CT											Life Table																Life Table
0	0.95	0.92	0.89	0.95	0.91	0.93	0.92	0.93	0.92											First-order Controls		Interval Start Time	Number Entering Interval	Number Withdrawing during Interval	Number Exposed to Risk	Number of Terminal Events	Proportion Terminating	Proportion Surviving	Cumulative Proportion Surviving at End of Interval	Std. Error of Cumulative Proportion Surviving at End of Interval	Probability Density	Std. Error of Probability Density	Hazard Rate	Std. Error of Hazard Rate		First-order Controls		Interval Start Time	Number Entering Interval	Number Withdrawing during Interval	Number Exposed to Risk	Number of Terminal Events	Proportion Terminating	Proportion Surviving	Cumulative Proportion Surviving at End of Interval	Std. Error of Cumulative Proportion Surviving at End of Interval	Probability Density	Std. Error of Probability Density	Hazard Rate
1	0.95	0.92	0.83	0.95	0.9	0.92	0.92	0.92	0.92											SNPrs1801274 Codominant	TT	0	42	0	42	2	0.05	0.95	0.95	0.03	0.048	0.033	0.05	0.03		SNPrs1801274 Dominant	TT	0	42	0	42	2	0.05	0.95	0.95	0.03	0.048	0.033	0.05
2	0.9	0.9	0.78	0.9	0.88	0.87	0.9	0.87	0.9													1	40	0	40	0	0	1	0.95	0.03	0	0	0	0				1	40	0	40	0	0	1	0.95	0.03	0	0	0
3	0.9	0.87	0.78	0.9	0.85	0.87	0.87	0.87	0.87													2	40	0	40	2	0.05	0.95	0.9	0.05	0.048	0.033	0.05	0.04				2	40	0	40	2	0.05	0.95	0.9	0.05	0.048	0.033	0.05
4	0.86	0.84	0.78	0.86	0.83	0.83	0.84	0.83	0.84													3	38	0	38	0	0	1	0.9	0.05	0	0	0	0				3	38	0	38	0	0	1	0.9	0.05	0	0	0
5	0.86	0.83	0.72	0.86	0.8	0.82	0.83	0.82	0.83													4	38	0	38	2	0.05	0.95	0.86	0.05	0.048	0.033	0.05	0.04				4	38	0	38	2	0.05	0.95	0.86	0.05	0.048	0.033	0.05
6	0.86	0.81	0.72	0.86	0.79	0.82	0.81	0.82	0.81													5	36	0	36	0	0	1	0.86	0.05	0	0	0	0				5	36	0	36	0	0	1	0.86	0.05	0	0	0
7	0.83	0.81	0.72	0.83	0.79	0.8	0.81	0.8	0.81													6	36	0	36	0	0	1	0.86	0.05	0	0	0	0				6	36	0	36	0	0	1	0.86	0.05	0	0	0
8	0.83	0.79	0.72	0.83	0.78	0.8	0.79	0.8	0.79													7	36	0	36	1	0.03	0.97	0.83	0.06	0.024	0.024	0.03	0.03				7	36	0	36	1	0.03	0.97	0.83	0.06	0.024	0.024	0.03
9	0.83	0.76	0.67	0.83	0.74	0.78	0.76	0.78	0.76													8	35	0	35	0	0	1	0.83	0.06	0	0	0	0				8	35	0	35	0	0	1	0.83	0.06	0	0	0
10	0.81	0.75	0.67	0.81	0.73	0.77	0.75	0.77	0.75													9	35	0	35	0	0	1	0.83	0.06	0	0	0	0				9	35	0	35	0	0	1	0.83	0.06	0	0	0
11	0.81	0.75	0.67	0.81	0.73	0.77	0.75	0.77	0.75													10	35	0	35	1	0.03	0.97	0.81	0.06	0.024	0.024	0.03	0.03				10	35	0	35	1	0.03	0.97	0.81	0.06	0.024	0.024	0.03
12	0.79	0.75	0.67	0.79	0.73	0.75	0.75	0.75	0.75													11	34	0	34	0	0	1	0.81	0.06	0	0	0	0				11	34	0	34	0	0	1	0.81	0.06	0	0	0
13	0.79	0.7	0.67	0.79	0.69	0.75	0.7	0.75	0.7													12	34	0	34	1	0.03	0.97	0.79	0.06	0.024	0.024	0.03	0.03				12	34	0	34	1	0.03	0.97	0.79	0.06	0.024	0.024	0.03
14	0.79	0.7	0.61	0.79	0.68	0.73	0.7	0.73	0.7													13	33	0	33	0	0	1	0.79	0.06	0	0	0	0				13	33	0	33	0	0	1	0.79	0.06	0	0	0
15	0.79	0.68	0.61	0.79	0.67	0.73	0.68	0.73	0.68													14	33	0	33	0	0	1	0.79	0.06	0	0	0	0				14	33	0	33	0	0	1	0.79	0.06	0	0	0
16	0.79	0.68	0.61	0.79	0.67	0.73	0.68	0.73	0.68													15	33	0	33	0	0	1	0.79	0.06	0	0	0	0				15	33	0	33	0	0	1	0.79	0.06	0	0	0
17	0.79	0.68	0.61	0.79	0.67	0.73	0.68	0.73	0.68													16	33	0	33	0	0	1	0.79	0.06	0	0	0	0				16	33	0	33	0	0	1	0.79	0.06	0	0	0
18	0.76	0.68	0.56	0.76	0.65	0.7	0.68	0.7	0.68	Median Survival Time				Overall Comparisons								17	33	0	33	0	0	1	0.79	0.06	0	0	0	0				17	33	0	33	0	0	1	0.79	0.06	0	0	0
19	0.76	0.68	0.56	0.76	0.65	0.7	0.68	0.7	0.68	First-order Controls		Med Time			Chi-Square	df		Sig.				18	33	0	33	1	0.03	0.97	0.76	0.07	0.024	0.024	0.03	0.03				18	33	0	33	1	0.03	0.97	0.76	0.07	0.024	0.024	0.03
20	0.76	0.68	0.56	0.76	0.65	0.7	0.68	0.7	0.68	SNPrs1801274 Codominant	TT	168		Log Rank (Mantel-Cox)	1.795	2		0.408				19	32	1	31.5	0	0	1	0.76	0.07	0	0	0	0				19	32	1	31.5	0	0	1	0.76	0.07	0	0	0
21	0.76	0.68	0.56	0.76	0.65	0.7	0.68	0.7	0.68		CT	102.25		Test of equality of survival distributions for the different levels of SNPrs1801274 Codominant.								20	31	0	31	0	0	1	0.76	0.07	0	0	0	0				20	31	0	31	0	0	1	0.76	0.07	0	0	0
22	0.76	0.68	0.56	0.76	0.65	0.7	0.68	0.7	0.68		CC	85										21	31	0	31	0	0	1	0.76	0.07	0	0	0	0				21	31	0	31	0	0	1	0.76	0.07	0	0	0
23	0.74	0.68	0.56	0.74	0.65	0.68	0.68	0.68	0.68													22	31	0	31	0	0	1	0.76	0.07	0	0	0	0				22	31	0	31	0	0	1	0.76	0.07	0	0	0
24	0.71	0.68	0.56	0.71	0.65	0.67	0.68	0.67	0.68	Overall Comparisonsa												23	31	0	31	1	0.03	0.97	0.74	0.07	0.025	0.024	0.03	0.03				23	31	0	31	1	0.03	0.97	0.74	0.07	0.025	0.024	0.03
25	0.71	0.68	0.56	0.71	0.65	0.67	0.68	0.67	0.68	Wilcoxon (Gehan) Statistic	df	Sig.										24	30	0	30	1	0.03	0.97	0.71	0.07	0.025	0.024	0.03	0.03				24	30	0	30	1	0.03	0.97	0.71	0.07	0.025	0.024	0.03
26	0.71	0.68	0.56	0.71	0.65	0.67	0.68	0.67	0.68	1.597	2	0.45										25	29	0	29	0	0	1	0.71	0.07	0	0	0	0				25	29	0	29	0	0	1	0.71	0.07	0	0	0
27	0.71	0.68	0.56	0.71	0.65	0.67	0.68	0.67	0.68	a Comparisons are exact.												26	29	0	29	0	0	1	0.71	0.07	0	0	0	0				26	29	0	29	0	0	1	0.71	0.07	0	0	0
28	0.69	0.68	0.56	0.69	0.65	0.65	0.68	0.65	0.68													27	29	0	29	0	0	1	0.71	0.07	0	0	0	0				27	29	0	29	0	0	1	0.71	0.07	0	0	0
29	0.69	0.68	0.56	0.69	0.65	0.65	0.68	0.65	0.68													28	29	1	28.5	1	0.04	0.96	0.69	0.07	0.025	0.025	0.04	0.04				28	29	1	28.5	1	0.04	0.96	0.69	0.07	0.025	0.025	0.04
30	0.69	0.68	0.56	0.69	0.65	0.65	0.68	0.65	0.68													29	27	0	27	0	0	1	0.69	0.07	0	0	0	0				29	27	0	27	0	0	1	0.69	0.07	0	0	0
31	0.69	0.68	0.56	0.69	0.65	0.65	0.68	0.65	0.68													30	27	0	27	0	0	1	0.69	0.07	0	0	0	0				30	27	0	27	0	0	1	0.69	0.07	0	0	0
32	0.69	0.68	0.56	0.69	0.65	0.65	0.68	0.65	0.68													31	27	0	27	0	0	1	0.69	0.07	0	0	0	0				31	27	0	27	0	0	1	0.69	0.07	0	0	0
33	0.69	0.68	0.56	0.69	0.65	0.65	0.68	0.65	0.68													32	27	0	27	0	0	1	0.69	0.07	0	0	0	0				32	27	0	27	0	0	1	0.69	0.07	0	0	0
34	0.69	0.67	0.56	0.69	0.64	0.65	0.67	0.65	0.67													33	27	0	27	0	0	1	0.69	0.07	0	0	0	0				33	27	0	27	0	0	1	0.69	0.07	0	0	0
35	0.69	0.67	0.56	0.69	0.64	0.65	0.67	0.65	0.67													34	27	0	27	0	0	1	0.69	0.07	0	0	0	0				34	27	0	27	0	0	1	0.69	0.07	0	0	0
36	0.69	0.67	0.56	0.69	0.64	0.65	0.67	0.65	0.67													35	27	0	27	0	0	1	0.69	0.07	0	0	0	0				35	27	0	27	0	0	1	0.69	0.07	0	0	0
37	0.69	0.67	0.56	0.69	0.64	0.65	0.67	0.65	0.67													36	27	0	27	0	0	1	0.69	0.07	0	0	0	0				36	27	0	27	0	0	1	0.69	0.07	0	0	0
38	0.69	0.67	0.56	0.69	0.64	0.65	0.67	0.65	0.67													37	27	0	27	0	0	1	0.69	0.07	0	0	0	0				37	27	0	27	0	0	1	0.69	0.07	0	0	0
39	0.69	0.67	0.56	0.69	0.64	0.65	0.67	0.65	0.67													38	27	0	27	0	0	1	0.69	0.07	0	0	0	0				38	27	0	27	0	0	1	0.69	0.07	0	0	0
40	0.69	0.67	0.56	0.69	0.64	0.65	0.67	0.65	0.67													39	27	0	27	0	0	1	0.69	0.07	0	0	0	0				39	27	0	27	0	0	1	0.69	0.07	0	0	0
41	0.69	0.67	0.56	0.69	0.64	0.65	0.67	0.65	0.67													40	27	0	27	0	0	1	0.69	0.07	0	0	0	0				40	27	0	27	0	0	1	0.69	0.07	0	0	0
42	0.69	0.65	0.56	0.69	0.63	0.65	0.65	0.65	0.65													41	27	0	27	0	0	1	0.69	0.07	0	0	0	0				41	27	0	27	0	0	1	0.69	0.07	0	0	0
43	0.69	0.65	0.56	0.69	0.63	0.65	0.65	0.65	0.65													42	27	0	27	0	0	1	0.69	0.07	0	0	0	0				42	27	0	27	0	0	1	0.69	0.07	0	0	0
44	0.69	0.65	0.56	0.69	0.63	0.65	0.65	0.65	0.65													43	27	1	26.5	0	0	1	0.69	0.07	0	0	0	0				43	27	1	26.5	0	0	1	0.69	0.07	0	0	0
45	0.69	0.65	0.56	0.69	0.63	0.65	0.65	0.65	0.65													44	26	0	26	0	0	1	0.69	0.07	0	0	0	0				44	26	0	26	0	0	1	0.69	0.07	0	0	0
46	0.69	0.65	0.56	0.69	0.63	0.65	0.65	0.65	0.65													45	26	0	26	0	0	1	0.69	0.07	0	0	0	0				45	26	0	26	0	0	1	0.69	0.07	0	0	0
47	0.69	0.65	0.56	0.69	0.63	0.65	0.65	0.65	0.65													46	26	0	26	0	0	1	0.69	0.07	0	0	0	0				46	26	0	26	0	0	1	0.69	0.07	0	0	0
48	0.66	0.65	0.56	0.66	0.63	0.63	0.65	0.63	0.65													47	26	0	26	0	0	1	0.69	0.07	0	0	0	0				47	26	0	26	0	0	1	0.69	0.07	0	0	0
49	0.66	0.65	0.56	0.66	0.63	0.63	0.65	0.63	0.65													48	26	0	26	1	0.04	0.96	0.66	0.07	0.026	0.026	0.04	0.04				48	26	0	26	1	0.04	0.96	0.66	0.07	0.026	0.026	0.04
50	0.66	0.65	0.56	0.66	0.63	0.63	0.65	0.63	0.65													49	25	0	25	0	0	1	0.66	0.07	0	0	0	0				49	25	0	25	0	0	1	0.66	0.07	0	0	0
51	0.66	0.63	0.56	0.66	0.61	0.63	0.63	0.63	0.63													50	25	0	25	0	0	1	0.66	0.07	0	0	0	0				50	25	0	25	0	0	1	0.66	0.07	0	0	0
52	0.66	0.63	0.56	0.66	0.61	0.63	0.63	0.63	0.63	Median Survival Time				Overall Comparisons								51	25	0	25	0	0	1	0.66	0.07	0	0	0	0				51	25	0	25	0	0	1	0.66	0.07	0	0	0
53	0.66	0.61	0.56	0.66	0.6	0.63	0.61	0.63	0.61	First-order Controls		Med Time			Chi-Square	df	Sig.					52	25	3	23.5	0	0	1	0.66	0.07	0	0	0	0				52	25	3	23.5	0	0	1	0.66	0.07	0	0	0
54	0.66	0.61	0.56	0.66	0.6	0.63	0.61	0.63	0.61	SNPrs1801274 Dominant	TT	168		Log Rank (Mantel-Cox)	1.492	1	0.222					53	22	1	21.5	0	0	1	0.66	0.07	0	0	0	0				53	22	1	21.5	0	0	1	0.66	0.07	0	0	0
55	0.66	0.59	0.56	0.66	0.58	0.63	0.59	0.63	0.59		CT-CC	101.61		Test of equality of survival distributions for the different levels of SNPrs1801274 Dominant.								54	21	0	21	0	0	1	0.66	0.07	0	0	0	0				54	21	0	21	0	0	1	0.66	0.07	0	0	0
56	0.66	0.59	0.56	0.66	0.58	0.63	0.59	0.63	0.59													55	21	0	21	0	0	1	0.66	0.07	0	0	0	0				55	21	0	21	0	0	1	0.66	0.07	0	0	0
57	0.66	0.59	0.56	0.66	0.58	0.63	0.59	0.63	0.59	Overall Comparisonsa												56	21	0	21	0	0	1	0.66	0.07	0	0	0	0				56	21	0	21	0	0	1	0.66	0.07	0	0	0
58	0.66	0.59	0.56	0.66	0.58	0.63	0.59	0.63	0.59	Wilcoxon (Gehan) Statistic	df	Sig.										57	21	0	21	0	0	1	0.66	0.07	0	0	0	0				57	21	0	21	0	0	1	0.66	0.07	0	0	0
59	0.66	0.59	0.56	0.66	0.58	0.63	0.59	0.63	0.59	1.003	1	0.317										58	21	0	21	0	0	1	0.66	0.07	0	0	0	0				58	21	0	21	0	0	1	0.66	0.07	0	0	0
60	0.63	0.59	0.5	0.63	0.57	0.59	0.59	0.59	0.59	a Comparisons are exact.												59	21	0	21	0	0	1	0.66	0.07	0	0	0	0				59	21	0	21	0	0	1	0.66	0.07	0	0	0
61	0.63	0.59	0.5	0.63	0.57	0.59	0.59	0.59	0.59													60	21	0	21	1	0.05	0.95	0.63	0.08	0.031	0.031	0.05	0.05				60	21	0	21	1	0.05	0.95	0.63	0.08	0.031	0.031	0.05
62	0.63	0.59	0.5	0.63	0.57	0.59	0.59	0.59	0.59													61	20	0	20	0	0	1	0.63	0.08	0	0	0	0				61	20	0	20	0	0	1	0.63	0.08	0	0	0
63	0.63	0.59	0.5	0.63	0.57	0.59	0.59	0.59	0.59													62	20	0	20	0	0	1	0.63	0.08	0	0	0	0				62	20	0	20	0	0	1	0.63	0.08	0	0	0
64	0.63	0.59	0.5	0.63	0.57	0.59	0.59	0.59	0.59													63	20	0	20	0	0	1	0.63	0.08	0	0	0	0				63	20	0	20	0	0	1	0.63	0.08	0	0	0
65	0.63	0.59	0.5	0.63	0.57	0.59	0.59	0.59	0.59													64	20	3	18.5	0	0	1	0.63	0.08	0	0	0	0				64	20	3	18.5	0	0	1	0.63	0.08	0	0	0
66	0.63	0.59	0.5	0.63	0.57	0.59	0.59	0.59	0.59													65	17	0	17	0	0	1	0.63	0.08	0	0	0	0				65	17	0	17	0	0	1	0.63	0.08	0	0	0
67	0.63	0.59	0.5	0.63	0.57	0.59	0.59	0.59	0.59													66	17	0	17	0	0	1	0.63	0.08	0	0	0	0				66	17	0	17	0	0	1	0.63	0.08	0	0	0
68	0.63	0.59	0.5	0.63	0.57	0.59	0.59	0.59	0.59													67	17	0	17	0	0	1	0.63	0.08	0	0	0	0				67	17	0	17	0	0	1	0.63	0.08	0	0	0
69	0.63	0.59	0.5	0.63	0.57	0.59	0.59	0.59	0.59													68	17	0	17	0	0	1	0.63	0.08	0	0	0	0				68	17	0	17	0	0	1	0.63	0.08	0	0	0
70	0.63	0.59	0.5	0.63	0.57	0.59	0.59	0.59	0.59													69	17	0	17	0	0	1	0.63	0.08	0	0	0	0				69	17	0	17	0	0	1	0.63	0.08	0	0	0
71	0.63	0.59	0.5	0.63	0.57	0.59	0.59	0.59	0.59													70	17	0	17	0	0	1	0.63	0.08	0	0	0	0				70	17	0	17	0	0	1	0.63	0.08	0	0	0
72	0.63	0.59	0.5	0.63	0.57	0.59	0.59	0.59	0.59													71	17	1	16.5	0	0	1	0.63	0.08	0	0	0	0				71	17	1	16.5	0	0	1	0.63	0.08	0	0	0
73	0.63	0.59	0.5	0.63	0.57	0.59	0.59	0.59	0.59													72	16	0	16	0	0	1	0.63	0.08	0	0	0	0				72	16	0	16	0	0	1	0.63	0.08	0	0	0
74	0.63	0.56	0.5	0.63	0.55	0.59	0.56	0.59	0.56													73	16	0	16	0	0	1	0.63	0.08	0	0	0	0				73	16	0	16	0	0	1	0.63	0.08	0	0	0
75	0.63	0.56	0.5	0.63	0.55	0.59	0.56	0.59	0.56													74	16	0	16	0	0	1	0.63	0.08	0	0	0	0				74	16	0	16	0	0	1	0.63	0.08	0	0	0
76	0.63	0.56	0.5	0.63	0.55	0.59	0.56	0.59	0.56													75	16	0	16	0	0	1	0.63	0.08	0	0	0	0				75	16	0	16	0	0	1	0.63	0.08	0	0	0
77	0.63	0.56	0.5	0.63	0.55	0.59	0.56	0.59	0.56													76	16	1	15.5	0	0	1	0.63	0.08	0	0	0	0				76	16	1	15.5	0	0	1	0.63	0.08	0	0	0
78	0.63	0.54	0.5	0.63	0.53	0.59	0.54	0.59	0.54													77	15	0	15	0	0	1	0.63	0.08	0	0	0	0				77	15	0	15	0	0	1	0.63	0.08	0	0	0
79	0.63	0.54	0.5	0.63	0.53	0.59	0.54	0.59	0.54	Median Survival Time				Overall Comparisons								78	15	0	15	0	0	1	0.63	0.08	0	0	0	0				78	15	0	15	0	0	1	0.63	0.08	0	0	0
80	0.63	0.54	0.5	0.63	0.53	0.59	0.54	0.59	0.54	First-order Controls		Med Time			Chi-Square	df	Sig.					79	15	0	15	0	0	1	0.63	0.08	0	0	0	0				79	15	0	15	0	0	1	0.63	0.08	0	0	0
81	0.63	0.54	0.5	0.63	0.53	0.59	0.54	0.59	0.54	SNPrs1801274 Recessive	TT-CT	168		Log Rank (Mantel-Cox)	0.3	1	0.584					80	15	0	15	0	0	1	0.63	0.08	0	0	0	0				80	15	0	15	0	0	1	0.63	0.08	0	0	0
82	0.63	0.54	0.5	0.63	0.53	0.59	0.54	0.59	0.54		CC	102.25		Test of equality of survival distributions for the different levels of SNPrs1801274 Recessive.								81	15	0	15	0	0	1	0.63	0.08	0	0	0	0				81	15	0	15	0	0	1	0.63	0.08	0	0	0
83	0.63	0.54	0.5	0.63	0.53	0.59	0.54	0.59	0.54													82	15	0	15	0	0	1	0.63	0.08	0	0	0	0				82	15	0	15	0	0	1	0.63	0.08	0	0	0
84	0.63	0.54	0.5	0.63	0.53	0.59	0.54	0.59	0.54	Overall Comparisonsa												83	15	0	15	0	0	1	0.63	0.08	0	0	0	0				83	15	0	15	0	0	1	0.63	0.08	0	0	0
85	0.63	0.54	0.44	0.63	0.51	0.56	0.54	0.56	0.54	Wilcoxon (Gehan) Statistic	df	Sig.										84	15	0	15	0	0	1	0.63	0.08	0	0	0	0				84	15	0	15	0	0	1	0.63	0.08	0	0	0
86	0.63	0.54	0.44	0.63	0.51	0.56	0.54	0.56	0.54	0.048	1	0.827										85	15	0	15	0	0	1	0.63	0.08	0	0	0	0				85	15	0	15	0	0	1	0.63	0.08	0	0	0
87	0.63	0.54	0.44	0.63	0.51	0.56	0.54	0.56	0.54	a Comparisons are exact.												86	15	0	15	0	0	1	0.63	0.08	0	0	0	0				86	15	0	15	0	0	1	0.63	0.08	0	0	0
88	0.63	0.54	0.44	0.63	0.51	0.56	0.54	0.56	0.54													87	15	0	15	0	0	1	0.63	0.08	0	0	0	0				87	15	0	15	0	0	1	0.63	0.08	0	0	0
89	0.63	0.54	0.44	0.63	0.51	0.56	0.54	0.56	0.54													88	15	2	14	0	0	1	0.63	0.08	0	0	0	0				88	15	2	14	0	0	1	0.63	0.08	0	0	0
90	0.63	0.54	0.44	0.63	0.51	0.56	0.54	0.56	0.54													89	13	0	13	0	0	1	0.63	0.08	0	0	0	0				89	13	0	13	0	0	1	0.63	0.08	0	0	0
91	0.63	0.54	0.44	0.63	0.51	0.56	0.54	0.56	0.54													90	13	0	13	0	0	1	0.63	0.08	0	0	0	0				90	13	0	13	0	0	1	0.63	0.08	0	0	0
92	0.63	0.54	0.44	0.63	0.51	0.56	0.54	0.56	0.54													91	13	2	12	0	0	1	0.63	0.08	0	0	0	0				91	13	2	12	0	0	1	0.63	0.08	0	0	0
93	0.63	0.54	0.44	0.63	0.51	0.56	0.54	0.56	0.54													92	11	0	11	0	0	1	0.63	0.08	0	0	0	0				92	11	0	11	0	0	1	0.63	0.08	0	0	0
94	0.63	0.54	0.44	0.63	0.51	0.56	0.54	0.56	0.54													93	11	0	11	0	0	1	0.63	0.08	0	0	0	0				93	11	0	11	0	0	1	0.63	0.08	0	0	0
95	0.63	0.54	0.44	0.63	0.51	0.56	0.54	0.56	0.54													94	11	0	11	0	0	1	0.63	0.08	0	0	0	0				94	11	0	11	0	0	1	0.63	0.08	0	0	0
96	0.63	0.54	0.44	0.63	0.51	0.56	0.54	0.56	0.54													95	11	0	11	0	0	1	0.63	0.08	0	0	0	0				95	11	0	11	0	0	1	0.63	0.08	0	0	0
97	0.63	0.54	0.44	0.63	0.51	0.56	0.54	0.56	0.54													96	11	0	11	0	0	1	0.63	0.08	0	0	0	0				96	11	0	11	0	0	1	0.63	0.08	0	0	0
98	0.63	0.54	0.44	0.63	0.51	0.56	0.54	0.56	0.54													97	11	0	11	0	0	1	0.63	0.08	0	0	0	0				97	11	0	11	0	0	1	0.63	0.08	0	0	0
99	0.63	0.54	0.44	0.63	0.51	0.56	0.54	0.56	0.54													98	11	0	11	0	0	1	0.63	0.08	0	0	0	0				98	11	0	11	0	0	1	0.63	0.08	0	0	0
100	0.63	0.54	0.44	0.63	0.51	0.56	0.54	0.56	0.54													99	11	0	11	0	0	1	0.63	0.08	0	0	0	0				99	11	0	11	0	0	1	0.63	0.08	0	0	0
101	0.63	0.51	0.44	0.63	0.49	0.56	0.51	0.56	0.51													100	11	1	10.5	0	0	1	0.63	0.08	0	0	0	0				100	11	1	10.5	0	0	1	0.63	0.08	0	0	0
102	0.63	0.48	0.44	0.63	0.47	0.56	0.48	0.56	0.48													101	10	0	10	0	0	1	0.63	0.08	0	0	0	0				101	10	0	10	0	0	1	0.63	0.08	0	0	0
103	0.63	0.48	0.44	0.63	0.47	0.56	0.48	0.56	0.48													102	10	0	10	0	0	1	0.63	0.08	0	0	0	0				102	10	0	10	0	0	1	0.63	0.08	0	0	0
104	0.63	0.48	0.44	0.63	0.47	0.56	0.48	0.56	0.48													103	10	0	10	0	0	1	0.63	0.08	0	0	0	0				103	10	0	10	0	0	1	0.63	0.08	0	0	0
105	0.63	0.48	0.44	0.63	0.47	0.56	0.48	0.56	0.48													104	10	0	10	0	0	1	0.63	0.08	0	0	0	0				104	10	0	10	0	0	1	0.63	0.08	0	0	0
106	0.63	0.48	0.44	0.63	0.47	0.56	0.48	0.56	0.48													105	10	0	10	0	0	1	0.63	0.08	0	0	0	0				105	10	0	10	0	0	1	0.63	0.08	0	0	0
107	0.63	0.48	0.44	0.63	0.47	0.56	0.48	0.56	0.48	Median Survival Time				Overall Comparisons								106	10	1	9.5	0	0	1	0.63	0.08	0	0	0	0				106	10	1	9.5	0	0	1	0.63	0.08	0	0	0
108	0.63	0.48	0.44	0.63	0.47	0.56	0.48	0.56	0.48	First-order Controls		Med Time			Chi-Square	df	Sig.					107	9	0	9	0	0	1	0.63	0.08	0	0	0	0				107	9	0	9	0	0	1	0.63	0.08	0	0	0
109	0.63	0.48	0.44	0.63	0.47	0.56	0.48	0.56	0.48	SNPrs1801274 Overdominant	TT-CC	168		Log Rank (Mantel-Cox)	0.3	1	0.584					108	9	0	9	0	0	1	0.63	0.08	0	0	0	0				108	9	0	9	0	0	1	0.63	0.08	0	0	0
110	0.63	0.48	0.44	0.63	0.47	0.56	0.48	0.56	0.48		CT	102.25		The vector of trend weights is -1, 1. This is the default.								109	9	0	9	0	0	1	0.63	0.08	0	0	0	0				109	9	0	9	0	0	1	0.63	0.08	0	0	0
111	0.63	0.48	0.44	0.63	0.47	0.56	0.48	0.56	0.48													110	9	0	9	0	0	1	0.63	0.08	0	0	0	0				110	9	0	9	0	0	1	0.63	0.08	0	0	0
112	0.63	0.48	0.44	0.63	0.47	0.56	0.48	0.56	0.48	Overall Comparisonsa												111	9	0	9	0	0	1	0.63	0.08	0	0	0	0				111	9	0	9	0	0	1	0.63	0.08	0	0	0
113	0.63	0.48	0.44	0.63	0.47	0.56	0.48	0.56	0.48	Wilcoxon (Gehan) Statistic	df	Sig.										112	9	0	9	0	0	1	0.63	0.08	0	0	0	0				112	9	0	9	0	0	1	0.63	0.08	0	0	0
114	0.63	0.48	0.44	0.63	0.47	0.56	0.48	0.56	0.48	0.048	1	0.827										113	9	0	9	0	0	1	0.63	0.08	0	0	0	0				113	9	0	9	0	0	1	0.63	0.08	0	0	0
115	0.63	0.48	0.44	0.63	0.47	0.56	0.48	0.56	0.48	a Comparisons are exact.												114	9	1	8.5	0	0	1	0.63	0.08	0	0	0	0				114	9	1	8.5	0	0	1	0.63	0.08	0	0	0
116	0.63	0.48	0.44	0.63	0.47	0.56	0.48	0.56	0.48													115	8	0	8	0	0	1	0.63	0.08	0	0	0	0				115	8	0	8	0	0	1	0.63	0.08	0	0	0
117	0.63	0.48	0.44	0.63	0.47	0.56	0.48	0.56	0.48													116	8	0	8	0	0	1	0.63	0.08	0	0	0	0				116	8	0	8	0	0	1	0.63	0.08	0	0	0
118	0.63	0.48	0.44	0.63	0.47	0.56	0.48	0.56	0.48													117	8	0	8	0	0	1	0.63	0.08	0	0	0	0				117	8	0	8	0	0	1	0.63	0.08	0	0	0
119	0.63	0.48	0.44	0.63	0.47	0.56	0.48	0.56	0.48													118	8	0	8	0	0	1	0.63	0.08	0	0	0	0				118	8	0	8	0	0	1	0.63	0.08	0	0	0
120	0.63	0.48	0.44	0.63	0.47	0.56	0.48	0.56	0.48													119	8	0	8	0	0	1	0.63	0.08	0	0	0	0				119	8	0	8	0	0	1	0.63	0.08	0	0	0
121	0.63	0.48	0.44	0.63	0.47	0.56	0.48	0.56	0.48													120	8	0	8	0	0	1	0.63	0.08	0	0	0	0				120	8	0	8	0	0	1	0.63	0.08	0	0	0
122	0.63	0.48	0.44	0.63	0.47	0.56	0.48	0.56	0.48													121	8	1	7.5	0	0	1	0.63	0.08	0	0	0	0				121	8	1	7.5	0	0	1	0.63	0.08	0	0	0
123	0.63	0.48	0.44	0.63	0.47	0.56	0.48	0.56	0.48													122	7	0	7	0	0	1	0.63	0.08	0	0	0	0				122	7	0	7	0	0	1	0.63	0.08	0	0	0
124	0.63	0.48	0.44	0.63	0.47	0.56	0.48	0.56	0.48													123	7	0	7	0	0	1	0.63	0.08	0	0	0	0				123	7	0	7	0	0	1	0.63	0.08	0	0	0
125	0.63	0.48	0.44	0.63	0.47	0.56	0.48	0.56	0.48													124	7	2	6	0	0	1	0.63	0.08	0	0	0	0				124	7	2	6	0	0	1	0.63	0.08	0	0	0
126	0.63	0.48	0.44	0.63	0.47	0.56	0.48	0.56	0.48													125	5	0	5	0	0	1	0.63	0.08	0	0	0	0				125	5	0	5	0	0	1	0.63	0.08	0	0	0
127	0.63	0.48	0.44	0.63	0.47	0.56	0.48	0.56	0.48													126	5	0	5	0	0	1	0.63	0.08	0	0	0	0				126	5	0	5	0	0	1	0.63	0.08	0	0	0
128	0.63	0.48	0.44	0.63	0.47	0.56	0.48	0.56	0.48													127	5	0	5	0	0	1	0.63	0.08	0	0	0	0				127	5	0	5	0	0	1	0.63	0.08	0	0	0
129	0.63	0.48	0.44	0.63	0.47	0.56	0.48	0.56	0.48													128	5	0	5	0	0	1	0.63	0.08	0	0	0	0				128	5	0	5	0	0	1	0.63	0.08	0	0	0
130	0.63	0.48	0.44	0.63	0.47	0.56	0.48	0.56	0.48													129	5	0	5	0	0	1	0.63	0.08	0	0	0	0				129	5	0	5	0	0	1	0.63	0.08	0	0	0
131	0.63	0.48	0.44	0.63	0.47	0.56	0.48	0.56	0.48													130	5	0	5	0	0	1	0.63	0.08	0	0	0	0				130	5	0	5	0	0	1	0.63	0.08	0	0	0
132	0.63	0.48	0.44	0.63	0.47	0.56	0.48	0.56	0.48													131	5	0	5	0	0	1	0.63	0.08	0	0	0	0				131	5	0	5	0	0	1	0.63	0.08	0	0	0
133	0.63	0.48	0.44	0.63	0.47	0.56	0.48	0.56	0.48													132	5	0	5	0	0	1	0.63	0.08	0	0	0	0				132	5	0	5	0	0	1	0.63	0.08	0	0	0
134	0.63	0.48	0.44	0.63	0.47	0.56	0.48	0.56	0.48													133	5	0	5	0	0	1	0.63	0.08	0	0	0	0				133	5	0	5	0	0	1	0.63	0.08	0	0	0
135	0.63	0.48	0.44	0.63	0.47	0.56	0.48	0.56	0.48													134	5	0	5	0	0	1	0.63	0.08	0	0	0	0				134	5	0	5	0	0	1	0.63	0.08	0	0	0
136	0.63	0.48	0.44	0.63	0.47	0.56	0.48	0.56	0.48													135	5	0	5	0	0	1	0.63	0.08	0	0	0	0				135	5	0	5	0	0	1	0.63	0.08	0	0	0
137	0.63	0.48	0.44	0.63	0.47	0.56	0.48	0.56	0.48													136	5	1	4.5	0	0	1	0.63	0.08	0	0	0	0				136	5	1	4.5	0	0	1	0.63	0.08	0	0	0
138	0.63	0.42	0.44	0.63	0.43	0.56	0.42	0.56	0.42													137	4	0	4	0	0	1	0.63	0.08	0	0	0	0				137	4	0	4	0	0	1	0.63	0.08	0	0	0
139	0.63	0.42	0.44	0.63	0.43	0.56	0.42	0.56	0.42													138	4	0	4	0	0	1	0.63	0.08	0	0	0	0				138	4	0	4	0	0	1	0.63	0.08	0	0	0
140	0.63	0.42	0.44	0.63	0.43	0.56	0.42	0.56	0.42													139	4	1	3.5	0	0	1	0.63	0.08	0	0	0	0				139	4	1	3.5	0	0	1	0.63	0.08	0	0	0
141	0.63	0.42	0.44	0.63	0.43	0.56	0.42	0.56	0.42													140	3	0	3	0	0	1	0.63	0.08	0	0	0	0				140	3	0	3	0	0	1	0.63	0.08	0	0	0
142	0.63	0.42	0.44	0.63	0.43	0.56	0.42	0.56	0.42													141	3	0	3	0	0	1	0.63	0.08	0	0	0	0				141	3	0	3	0	0	1	0.63	0.08	0	0	0
143	0.63	0.42	0.44	0.63	0.43	0.56	0.42	0.56	0.42													142	3	0	3	0	0	1	0.63	0.08	0	0	0	0				142	3	0	3	0	0	1	0.63	0.08	0	0	0
144	0.63	0.42	0.44	0.63	0.43	0.56	0.42	0.56	0.42													143	3	0	3	0	0	1	0.63	0.08	0	0	0	0				143	3	0	3	0	0	1	0.63	0.08	0	0	0
145	0.63	0.42	0.44	0.63	0.43	0.56	0.42	0.56	0.42													144	3	1	2.5	0	0	1	0.63	0.08	0	0	0	0				144	3	1	2.5	0	0	1	0.63	0.08	0	0	0
146	0.63	0.42	0.44	0.63	0.43	0.56	0.42	0.56	0.42													145	2	0	2	0	0	1	0.63	0.08	0	0	0	0				145	2	0	2	0	0	1	0.63	0.08	0	0	0
147	0.63	0.42	0.44	0.63	0.43	0.56	0.42	0.56	0.42													146	2	0	2	0	0	1	0.63	0.08	0	0	0	0				146	2	0	2	0	0	1	0.63	0.08	0	0	0
148	0.63	0.42	0.44	0.63	0.43	0.56	0.42	0.56	0.42													147	2	0	2	0	0	1	0.63	0.08	0	0	0	0				147	2	0	2	0	0	1	0.63	0.08	0	0	0
149	0.63	0.42	0.44	0.63	0.43	0.56	0.42	0.56	0.42													148	2	1	1.5	0	0	1	0.63	0.08	0	0	0	0				148	2	1	1.5	0	0	1	0.63	0.08	0	0	0
150	0.63	0.42	0.44	0.63	0.43	0.56	0.42	0.56	0.42													149	1	0	1	0	0	1	0.63	0.08	0	0	0	0				149	1	0	1	0	0	1	0.63	0.08	0	0	0
151	0.63	0.42	0.44	0.63	0.43	0.56	0.42	0.56	0.42													150	1	0	1	0	0	1	0.63	0.08	0	0	0	0				150	1	0	1	0	0	1	0.63	0.08	0	0	0
152	0.63	0.42	0.44	0.63	0.43	0.56	0.42	0.56	0.42													151	1	0	1	0	0	1	0.63	0.08	0	0	0	0				151	1	0	1	0	0	1	0.63	0.08	0	0	0
153	0.63	0.42	0.44	0.63	0.43	0.56	0.42	0.56	0.42													152	1	0	1	0	0	1	0.63	0.08	0	0	0	0				152	1	0	1	0	0	1	0.63	0.08	0	0	0
154	0.63	0.42	0.44	0.63	0.43	0.56	0.42	0.56	0.42													153	1	0	1	0	0	1	0.63	0.08	0	0	0	0				153	1	0	1	0	0	1	0.63	0.08	0	0	0
155	0.63	0.42	0.44	0.63	0.43	0.56	0.42	0.56	0.42													154	1	0	1	0	0	1	0.63	0.08	0	0	0	0				154	1	0	1	0	0	1	0.63	0.08	0	0	0
156	0.63	0.42	0.44	0.63	0.43	0.56	0.42	0.56	0.42													155	1	0	1	0	0	1	0.63	0.08	0	0	0	0				155	1	0	1	0	0	1	0.63	0.08	0	0	0
157	0.63	0.42		0.63	0.43	0.56	0.42	0.56	0.42													156	1	0	1	0	0	1	0.63	0.08	0	0	0	0				156	1	0	1	0	0	1	0.63	0.08	0	0	0
158	0.63	0.42		0.63	0.43	0.56	0.42	0.56	0.42													157	1	0	1	0	0	1	0.63	0.08	0	0	0	0				157	1	0	1	0	0	1	0.63	0.08	0	0	0
159	0.63	0.42		0.63	0.43	0.56	0.42	0.56	0.42													158	1	0	1	0	0	1	0.63	0.08	0	0	0	0				158	1	0	1	0	0	1	0.63	0.08	0	0	0
160	0.63	0.42		0.63	0.43	0.56	0.42	0.56	0.42													159	1	0	1	0	0	1	0.63	0.08	0	0	0	0				159	1	0	1	0	0	1	0.63	0.08	0	0	0
161	0.63	0.42		0.63	0.43	0.56	0.42	0.56	0.42													160	1	0	1	0	0	1	0.63	0.08	0	0	0	0				160	1	0	1	0	0	1	0.63	0.08	0	0	0
162	0.63	0.42		0.63	0.43	0.56	0.42	0.56	0.42													161	1	0	1	0	0	1	0.63	0.08	0	0	0	0				161	1	0	1	0	0	1	0.63	0.08	0	0	0
163	0.63	0.42		0.63	0.43	0.56	0.42	0.56	0.42													162	1	0	1	0	0	1	0.63	0.08	0	0	0	0				162	1	0	1	0	0	1	0.63	0.08	0	0	0
164	0.63	0.42		0.63	0.43	0.56	0.42	0.56	0.42													163	1	0	1	0	0	1	0.63	0.08	0	0	0	0				163	1	0	1	0	0	1	0.63	0.08	0	0	0
165	0.63	0.42		0.63	0.43	0.56	0.42	0.56	0.42													164	1	0	1	0	0	1	0.63	0.08	0	0	0	0				164	1	0	1	0	0	1	0.63	0.08	0	0	0
166	0.63	0.42		0.63	0.43	0.56	0.42	0.56	0.42													165	1	0	1	0	0	1	0.63	0.08	0	0	0	0				165	1	0	1	0	0	1	0.63	0.08	0	0	0
167	0.63	0.42		0.63	0.43	0.56	0.42	0.56	0.42													166	1	0	1	0	0	1	0.63	0.08	0	0	0	0				166	1	0	1	0	0	1	0.63	0.08	0	0	0
168	0.63	0.42		0.63	0.43	0.56	0.42	0.56	0.42													167	1	0	1	0	0	1	0.63	0.08	0	0	0	0				167	1	0	1	0	0	1	0.63	0.08	0	0	0
169		0.42			0.43		0.42		0.42													168	1	1	0.5	0	0	1	0.63	0.08	0	0	0	0				168	1	1	0.5	0	0	1	0.63	0.08	0	0	0
170		0.42			0.43		0.42		0.42												CT	0	63	0	63	5	0.08	0.92	0.92	0.03	0.079	0.034	0.08	0.04			CT-CC	0	81	0	81	7	0.09	0.91	0.91	0.03	0.086	0.031	0.09
171		0.42			0.43		0.42		0.42													1	58	0	58	0	0	1	0.92	0.03	0	0	0	0				1	74	0	74	1	0.01	0.99	0.9	0.03	0.012	0.012	0.01
172		0.42			0.43		0.42		0.42													2	58	0	58	1	0.02	0.98	0.9	0.04	0.016	0.016	0.02	0.02				2	73	0	73	2	0.03	0.97	0.88	0.04	0.025	0.017	0.03
173		0.42			0.43		0.42		0.42													3	57	0	57	2	0.04	0.96	0.87	0.04	0.032	0.022	0.04	0.03				3	71	0	71	2	0.03	0.97	0.85	0.04	0.025	0.017	0.03
																						4	55	0	55	2	0.04	0.96	0.84	0.05	0.032	0.022	0.04	0.03				4	69	0	69	2	0.03	0.97	0.83	0.04	0.025	0.017	0.03
																						5	53	0	53	1	0.02	0.98	0.83	0.05	0.016	0.016	0.02	0.02				5	67	0	67	2	0.03	0.97	0.8	0.04	0.025	0.017	0.03
																						6	52	0	52	1	0.02	0.98	0.81	0.05	0.016	0.016	0.02	0.02				6	65	0	65	1	0.02	0.98	0.79	0.05	0.012	0.012	0.02
																						7	51	0	51	0	0	1	0.81	0.05	0	0	0	0				7	64	0	64	0	0	1	0.79	0.05	0	0	0
																						8	51	0	51	1	0.02	0.98	0.79	0.05	0.016	0.016	0.02	0.02				8	64	0	64	1	0.02	0.98	0.78	0.05	0.012	0.012	0.02
																						9	50	0	50	2	0.04	0.96	0.76	0.05	0.032	0.022	0.04	0.03				9	63	0	63	3	0.05	0.95	0.74	0.05	0.037	0.021	0.05
																						10	48	0	48	1	0.02	0.98	0.75	0.05	0.016	0.016	0.02	0.02				10	60	0	60	1	0.02	0.98	0.73	0.05	0.012	0.012	0.02
																						11	47	0	47	0	0	1	0.75	0.05	0	0	0	0				11	59	0	59	0	0	1	0.73	0.05	0	0	0
																						12	47	0	47	0	0	1	0.75	0.05	0	0	0	0				12	59	0	59	0	0	1	0.73	0.05	0	0	0
																						13	47	0	47	3	0.06	0.94	0.7	0.06	0.048	0.027	0.07	0.04				13	59	0	59	3	0.05	0.95	0.69	0.05	0.037	0.021	0.05
																						14	44	0	44	0	0	1	0.7	0.06	0	0	0	0				14	56	0	56	1	0.02	0.98	0.68	0.05	0.012	0.012	0.02
																						15	44	0	44	1	0.02	0.98	0.68	0.06	0.016	0.016	0.02	0.02				15	55	0	55	1	0.02	0.98	0.67	0.05	0.012	0.012	0.02
																						16	43	0	43	0	0	1	0.68	0.06	0	0	0	0				16	54	0	54	0	0	1	0.67	0.05	0	0	0
																						17	43	0	43	0	0	1	0.68	0.06	0	0	0	0				17	54	0	54	0	0	1	0.67	0.05	0	0	0
																						18	43	1	42.5	0	0	1	0.68	0.06	0	0	0	0				18	54	1	53.5	1	0.02	0.98	0.65	0.05	0.012	0.012	0.02
																						19	42	0	42	0	0	1	0.68	0.06	0	0	0	0				19	52	0	52	0	0	1	0.65	0.05	0	0	0
																						20	42	0	42	0	0	1	0.68	0.06	0	0	0	0				20	52	0	52	0	0	1	0.65	0.05	0	0	0
																						21	42	0	42	0	0	1	0.68	0.06	0	0	0	0				21	52	0	52	0	0	1	0.65	0.05	0	0	0
																						22	42	0	42	0	0	1	0.68	0.06	0	0	0	0				22	52	0	52	0	0	1	0.65	0.05	0	0	0
																						23	42	0	42	0	0	1	0.68	0.06	0	0	0	0				23	52	0	52	0	0	1	0.65	0.05	0	0	0
																						24	42	0	42	0	0	1	0.68	0.06	0	0	0	0				24	52	0	52	0	0	1	0.65	0.05	0	0	0
																						25	42	0	42	0	0	1	0.68	0.06	0	0	0	0				25	52	0	52	0	0	1	0.65	0.05	0	0	0
																						26	42	0	42	0	0	1	0.68	0.06	0	0	0	0				26	52	0	52	0	0	1	0.65	0.05	0	0	0
																						27	42	0	42	0	0	1	0.68	0.06	0	0	0	0				27	52	0	52	0	0	1	0.65	0.05	0	0	0
																						28	42	2	41	0	0	1	0.68	0.06	0	0	0	0				28	52	2	51	0	0	1	0.65	0.05	0	0	0
																						29	40	0	40	0	0	1	0.68	0.06	0	0	0	0				29	50	0	50	0	0	1	0.65	0.05	0	0	0
																						30	40	0	40	0	0	1	0.68	0.06	0	0	0	0				30	50	0	50	0	0	1	0.65	0.05	0	0	0
																						31	40	0	40	0	0	1	0.68	0.06	0	0	0	0				31	50	0	50	0	0	1	0.65	0.05	0	0	0
																						32	40	0	40	0	0	1	0.68	0.06	0	0	0	0				32	50	0	50	0	0	1	0.65	0.05	0	0	0
																						33	40	0	40	0	0	1	0.68	0.06	0	0	0	0				33	50	0	50	0	0	1	0.65	0.05	0	0	0
																						34	40	0	40	1	0.03	0.98	0.67	0.06	0.017	0.017	0.03	0.03				34	50	0	50	1	0.02	0.98	0.64	0.05	0.013	0.013	0.02
																						35	39	0	39	0	0	1	0.67	0.06	0	0	0	0				35	49	0	49	0	0	1	0.64	0.05	0	0	0
																						36	39	1	38.5	0	0	1	0.67	0.06	0	0	0	0				36	49	1	48.5	0	0	1	0.64	0.05	0	0	0
																						37	38	1	37.5	0	0	1	0.67	0.06	0	0	0	0				37	48	1	47.5	0	0	1	0.64	0.05	0	0	0
																						38	37	0	37	0	0	1	0.67	0.06	0	0	0	0				38	47	0	47	0	0	1	0.64	0.05	0	0	0
																						39	37	0	37	0	0	1	0.67	0.06	0	0	0	0				39	47	0	47	0	0	1	0.64	0.05	0	0	0
																						40	37	1	36.5	0	0	1	0.67	0.06	0	0	0	0				40	47	1	46.5	0	0	1	0.64	0.05	0	0	0
																						41	36	0	36	0	0	1	0.67	0.06	0	0	0	0				41	46	0	46	0	0	1	0.64	0.05	0	0	0
																						42	36	0	36	1	0.03	0.97	0.65	0.06	0.018	0.018	0.03	0.03				42	46	0	46	1	0.02	0.98	0.63	0.05	0.014	0.014	0.02
																						43	35	1	34.5	0	0	1	0.65	0.06	0	0	0	0				43	45	1	44.5	0	0	1	0.63	0.05	0	0	0
																						44	34	0	34	0	0	1	0.65	0.06	0	0	0	0				44	44	0	44	0	0	1	0.63	0.05	0	0	0
																						45	34	0	34	0	0	1	0.65	0.06	0	0	0	0				45	44	0	44	0	0	1	0.63	0.05	0	0	0
																						46	34	0	34	0	0	1	0.65	0.06	0	0	0	0				46	44	0	44	0	0	1	0.63	0.05	0	0	0
																						47	34	0	34	0	0	1	0.65	0.06	0	0	0	0				47	44	0	44	0	0	1	0.63	0.05	0	0	0
																						48	34	1	33.5	0	0	1	0.65	0.06	0	0	0	0				48	44	1	43.5	0	0	1	0.63	0.05	0	0	0
																						49	33	0	33	0	0	1	0.65	0.06	0	0	0	0				49	43	0	43	0	0	1	0.63	0.05	0	0	0
																						50	33	0	33	0	0	1	0.65	0.06	0	0	0	0				50	43	0	43	0	0	1	0.63	0.05	0	0	0
																						51	33	0	33	1	0.03	0.97	0.63	0.06	0.02	0.019	0.03	0.03				51	43	0	43	1	0.02	0.98	0.61	0.05	0.015	0.014	0.02
																						52	32	0	32	0	0	1	0.63	0.06	0	0	0	0				52	42	0	42	0	0	1	0.61	0.05	0	0	0
																						53	32	1	31.5	1	0.03	0.97	0.61	0.06	0.02	0.02	0.03	0.03				53	42	1	41.5	1	0.02	0.98	0.6	0.06	0.015	0.015	0.02
																						54	30	0	30	0	0	1	0.61	0.06	0	0	0	0				54	40	0	40	0	0	1	0.6	0.06	0	0	0
																						55	30	0	30	1	0.03	0.97	0.59	0.06	0.02	0.02	0.03	0.03				55	40	0	40	1	0.03	0.98	0.58	0.06	0.015	0.015	0.03
																						56	29	1	28.5	0	0	1	0.59	0.06	0	0	0	0				56	39	1	38.5	0	0	1	0.58	0.06	0	0	0
																						57	28	0	28	0	0	1	0.59	0.06	0	0	0	0				57	38	0	38	0	0	1	0.58	0.06	0	0	0
																						58	28	0	28	0	0	1	0.59	0.06	0	0	0	0				58	38	0	38	0	0	1	0.58	0.06	0	0	0
																						59	28	0	28	0	0	1	0.59	0.06	0	0	0	0				59	38	0	38	0	0	1	0.58	0.06	0	0	0
																						60	28	0	28	0	0	1	0.59	0.06	0	0	0	0				60	38	0	38	1	0.03	0.97	0.57	0.06	0.015	0.015	0.03
																						61	28	0	28	0	0	1	0.59	0.06	0	0	0	0				61	37	0	37	0	0	1	0.57	0.06	0	0	0
																						62	28	1	27.5	0	0	1	0.59	0.06	0	0	0	0				62	37	1	36.5	0	0	1	0.57	0.06	0	0	0
																						63	27	0	27	0	0	1	0.59	0.06	0	0	0	0				63	36	0	36	0	0	1	0.57	0.06	0	0	0
																						64	27	2	26	0	0	1	0.59	0.06	0	0	0	0				64	36	2	35	0	0	1	0.57	0.06	0	0	0
																						65	25	0	25	0	0	1	0.59	0.06	0	0	0	0				65	34	0	34	0	0	1	0.57	0.06	0	0	0
																						66	25	0	25	0	0	1	0.59	0.06	0	0	0	0				66	34	0	34	0	0	1	0.57	0.06	0	0	0
																						67	25	0	25	0	0	1	0.59	0.06	0	0	0	0				67	34	0	34	0	0	1	0.57	0.06	0	0	0
																						68	25	0	25	0	0	1	0.59	0.06	0	0	0	0				68	34	0	34	0	0	1	0.57	0.06	0	0	0
																						69	25	0	25	0	0	1	0.59	0.06	0	0	0	0				69	34	0	34	0	0	1	0.57	0.06	0	0	0
																						70	25	0	25	0	0	1	0.59	0.06	0	0	0	0				70	34	0	34	0	0	1	0.57	0.06	0	0	0
																						71	25	0	25	0	0	1	0.59	0.06	0	0	0	0				71	34	0	34	0	0	1	0.57	0.06	0	0	0
																						72	25	1	24.5	0	0	1	0.59	0.06	0	0	0	0				72	34	1	33.5	0	0	1	0.57	0.06	0	0	0
																						73	24	0	24	0	0	1	0.59	0.06	0	0	0	0				73	33	0	33	0	0	1	0.57	0.06	0	0	0
																						74	24	0	24	1	0.04	0.96	0.56	0.07	0.024	0.024	0.04	0.04				74	33	0	33	1	0.03	0.97	0.55	0.06	0.017	0.017	0.03
																						75	23	0	23	0	0	1	0.56	0.07	0	0	0	0				75	32	0	32	0	0	1	0.55	0.06	0	0	0
																						76	23	0	23	0	0	1	0.56	0.07	0	0	0	0				76	32	1	31.5	0	0	1	0.55	0.06	0	0	0
																						77	23	1	22.5	0	0	1	0.56	0.07	0	0	0	0				77	31	1	30.5	0	0	1	0.55	0.06	0	0	0
																						78	22	0	22	1	0.05	0.95	0.54	0.07	0.026	0.025	0.05	0.05				78	30	0	30	1	0.03	0.97	0.53	0.06	0.018	0.018	0.03
																						79	21	1	20.5	0	0	1	0.54	0.07	0	0	0	0				79	29	1	28.5	0	0	1	0.53	0.06	0	0	0
																						80	20	0	20	0	0	1	0.54	0.07	0	0	0	0				80	28	0	28	0	0	1	0.53	0.06	0	0	0
																						81	20	0	20	0	0	1	0.54	0.07	0	0	0	0				81	28	0	28	0	0	1	0.53	0.06	0	0	0
																						82	20	0	20	0	0	1	0.54	0.07	0	0	0	0				82	28	0	28	0	0	1	0.53	0.06	0	0	0
																						83	20	0	20	0	0	1	0.54	0.07	0	0	0	0				83	28	0	28	0	0	1	0.53	0.06	0	0	0
																						84	20	0	20	0	0	1	0.54	0.07	0	0	0	0				84	28	0	28	0	0	1	0.53	0.06	0	0	0
																						85	20	0	20	0	0	1	0.54	0.07	0	0	0	0				85	28	0	28	1	0.04	0.96	0.51	0.06	0.019	0.019	0.04
																						86	20	0	20	0	0	1	0.54	0.07	0	0	0	0				86	27	1	26.5	0	0	1	0.51	0.06	0	0	0
																						87	20	0	20	0	0	1	0.54	0.07	0	0	0	0				87	26	0	26	0	0	1	0.51	0.06	0	0	0
																						88	20	2	19	0	0	1	0.54	0.07	0	0	0	0				88	26	2	25	0	0	1	0.51	0.06	0	0	0
																						89	18	0	18	0	0	1	0.54	0.07	0	0	0	0				89	24	0	24	0	0	1	0.51	0.06	0	0	0
																						90	18	0	18	0	0	1	0.54	0.07	0	0	0	0				90	24	0	24	0	0	1	0.51	0.06	0	0	0
																						91	18	0	18	0	0	1	0.54	0.07	0	0	0	0				91	24	0	24	0	0	1	0.51	0.06	0	0	0
																						92	18	0	18	0	0	1	0.54	0.07	0	0	0	0				92	24	0	24	0	0	1	0.51	0.06	0	0	0
																						93	18	0	18	0	0	1	0.54	0.07	0	0	0	0				93	24	0	24	0	0	1	0.51	0.06	0	0	0
																						94	18	0	18	0	0	1	0.54	0.07	0	0	0	0				94	24	0	24	0	0	1	0.51	0.06	0	0	0
																						95	18	0	18	0	0	1	0.54	0.07	0	0	0	0				95	24	0	24	0	0	1	0.51	0.06	0	0	0
																						96	18	0	18	0	0	1	0.54	0.07	0	0	0	0				96	24	0	24	0	0	1	0.51	0.06	0	0	0
																						97	18	0	18	0	0	1	0.54	0.07	0	0	0	0				97	24	0	24	0	0	1	0.51	0.06	0	0	0
																						98	18	0	18	0	0	1	0.54	0.07	0	0	0	0				98	24	0	24	0	0	1	0.51	0.06	0	0	0
																						99	18	0	18	0	0	1	0.54	0.07	0	0	0	0				99	24	0	24	0	0	1	0.51	0.06	0	0	0
																						100	18	0	18	0	0	1	0.54	0.07	0	0	0	0				100	24	0	24	0	0	1	0.51	0.06	0	0	0
																						101	18	0	18	1	0.06	0.94	0.51	0.07	0.03	0.029	0.06	0.06				101	24	0	24	1	0.04	0.96	0.49	0.06	0.021	0.021	0.04
																						102	17	0	17	1	0.06	0.94	0.48	0.07	0.03	0.029	0.06	0.06				102	23	0	23	1	0.04	0.96	0.47	0.06	0.021	0.021	0.04
																						103	16	0	16	0	0	1	0.48	0.07	0	0	0	0				103	22	0	22	0	0	1	0.47	0.06	0	0	0
																						104	16	0	16	0	0	1	0.48	0.07	0	0	0	0				104	22	0	22	0	0	1	0.47	0.06	0	0	0
																						105	16	0	16	0	0	1	0.48	0.07	0	0	0	0				105	22	0	22	0	0	1	0.47	0.06	0	0	0
																						106	16	0	16	0	0	1	0.48	0.07	0	0	0	0				106	22	0	22	0	0	1	0.47	0.06	0	0	0
																						107	16	0	16	0	0	1	0.48	0.07	0	0	0	0				107	22	0	22	0	0	1	0.47	0.06	0	0	0
																						108	16	0	16	0	0	1	0.48	0.07	0	0	0	0				108	22	0	22	0	0	1	0.47	0.06	0	0	0
																						109	16	0	16	0	0	1	0.48	0.07	0	0	0	0				109	22	0	22	0	0	1	0.47	0.06	0	0	0
																						110	16	0	16	0	0	1	0.48	0.07	0	0	0	0				110	22	0	22	0	0	1	0.47	0.06	0	0	0
																						111	16	1	15.5	0	0	1	0.48	0.07	0	0	0	0				111	22	1	21.5	0	0	1	0.47	0.06	0	0	0
																						112	15	0	15	0	0	1	0.48	0.07	0	0	0	0				112	21	1	20.5	0	0	1	0.47	0.06	0	0	0
																						113	15	0	15	0	0	1	0.48	0.07	0	0	0	0				113	20	0	20	0	0	1	0.47	0.06	0	0	0
																						114	15	0	15	0	0	1	0.48	0.07	0	0	0	0				114	20	0	20	0	0	1	0.47	0.06	0	0	0
																						115	15	0	15	0	0	1	0.48	0.07	0	0	0	0				115	20	1	19.5	0	0	1	0.47	0.06	0	0	0
																						116	15	0	15	0	0	1	0.48	0.07	0	0	0	0				116	19	0	19	0	0	1	0.47	0.06	0	0	0
																						117	15	0	15	0	0	1	0.48	0.07	0	0	0	0				117	19	0	19	0	0	1	0.47	0.06	0	0	0
																						118	15	0	15	0	0	1	0.48	0.07	0	0	0	0				118	19	1	18.5	0	0	1	0.47	0.06	0	0	0
																						119	15	0	15	0	0	1	0.48	0.07	0	0	0	0				119	18	0	18	0	0	1	0.47	0.06	0	0	0
																						120	15	1	14.5	0	0	1	0.48	0.07	0	0	0	0				120	18	1	17.5	0	0	1	0.47	0.06	0	0	0
																						121	14	1	13.5	0	0	1	0.48	0.07	0	0	0	0				121	17	1	16.5	0	0	1	0.47	0.06	0	0	0
																						122	13	0	13	0	0	1	0.48	0.07	0	0	0	0				122	16	0	16	0	0	1	0.47	0.06	0	0	0
																						123	13	0	13	0	0	1	0.48	0.07	0	0	0	0				123	16	0	16	0	0	1	0.47	0.06	0	0	0
																						124	13	2	12	0	0	1	0.48	0.07	0	0	0	0				124	16	2	15	0	0	1	0.47	0.06	0	0	0
																						125	11	0	11	0	0	1	0.48	0.07	0	0	0	0				125	14	0	14	0	0	1	0.47	0.06	0	0	0
																						126	11	0	11	0	0	1	0.48	0.07	0	0	0	0				126	14	0	14	0	0	1	0.47	0.06	0	0	0
																						127	11	0	11	0	0	1	0.48	0.07	0	0	0	0				127	14	0	14	0	0	1	0.47	0.06	0	0	0
																						128	11	1	10.5	0	0	1	0.48	0.07	0	0	0	0				128	14	1	13.5	0	0	1	0.47	0.06	0	0	0
																						129	10	0	10	0	0	1	0.48	0.07	0	0	0	0				129	13	0	13	0	0	1	0.47	0.06	0	0	0
																						130	10	0	10	0	0	1	0.48	0.07	0	0	0	0				130	13	0	13	0	0	1	0.47	0.06	0	0	0
																						131	10	0	10	0	0	1	0.48	0.07	0	0	0	0				131	13	0	13	0	0	1	0.47	0.06	0	0	0
																						132	10	0	10	0	0	1	0.48	0.07	0	0	0	0				132	13	0	13	0	0	1	0.47	0.06	0	0	0
																						133	10	1	9.5	0	0	1	0.48	0.07	0	0	0	0				133	13	1	12.5	0	0	1	0.47	0.06	0	0	0
																						134	9	0	9	0	0	1	0.48	0.07	0	0	0	0				134	12	0	12	0	0	1	0.47	0.06	0	0	0
																						135	9	0	9	0	0	1	0.48	0.07	0	0	0	0				135	12	0	12	0	0	1	0.47	0.06	0	0	0
																						136	9	0	9	0	0	1	0.48	0.07	0	0	0	0				136	12	1	11.5	0	0	1	0.47	0.06	0	0	0
																						137	9	0	9	0	0	1	0.48	0.07	0	0	0	0				137	11	0	11	0	0	1	0.47	0.06	0	0	0
																						138	9	0	9	1	0.11	0.89	0.42	0.08	0.053	0.051	0.12	0.12				138	11	0	11	1	0.09	0.91	0.43	0.07	0.043	0.041	0.1
																						139	8	0	8	0	0	1	0.42	0.08	0	0	0	0				139	10	0	10	0	0	1	0.43	0.07	0	0	0
																						140	8	0	8	0	0	1	0.42	0.08	0	0	0	0				140	10	0	10	0	0	1	0.43	0.07	0	0	0
																						141	8	0	8	0	0	1	0.42	0.08	0	0	0	0				141	10	0	10	0	0	1	0.43	0.07	0	0	0
																						142	8	0	8	0	0	1	0.42	0.08	0	0	0	0				142	10	0	10	0	0	1	0.43	0.07	0	0	0
																						143	8	0	8	0	0	1	0.42	0.08	0	0	0	0				143	10	0	10	0	0	1	0.43	0.07	0	0	0
																						144	8	0	8	0	0	1	0.42	0.08	0	0	0	0				144	10	0	10	0	0	1	0.43	0.07	0	0	0
																						145	8	0	8	0	0	1	0.42	0.08	0	0	0	0				145	10	0	10	0	0	1	0.43	0.07	0	0	0
																						146	8	0	8	0	0	1	0.42	0.08	0	0	0	0				146	10	0	10	0	0	1	0.43	0.07	0	0	0
																						147	8	1	7.5	0	0	1	0.42	0.08	0	0	0	0				147	10	1	9.5	0	0	1	0.43	0.07	0	0	0
																						148	7	1	6.5	0	0	1	0.42	0.08	0	0	0	0				148	9	1	8.5	0	0	1	0.43	0.07	0	0	0
																						149	6	0	6	0	0	1	0.42	0.08	0	0	0	0				149	8	0	8	0	0	1	0.43	0.07	0	0	0
																						150	6	0	6	0	0	1	0.42	0.08	0	0	0	0				150	8	0	8	0	0	1	0.43	0.07	0	0	0
																						151	6	1	5.5	0	0	1	0.42	0.08	0	0	0	0				151	8	1	7.5	0	0	1	0.43	0.07	0	0	0
																						152	5	1	4.5	0	0	1	0.42	0.08	0	0	0	0				152	7	1	6.5	0	0	1	0.43	0.07	0	0	0
																						153	4	0	4	0	0	1	0.42	0.08	0	0	0	0				153	6	0	6	0	0	1	0.43	0.07	0	0	0
																						154	4	0	4	0	0	1	0.42	0.08	0	0	0	0				154	6	0	6	0	0	1	0.43	0.07	0	0	0
																						155	4	0	4	0	0	1	0.42	0.08	0	0	0	0				155	6	0	6	0	0	1	0.43	0.07	0	0	0
																						156	4	0	4	0	0	1	0.42	0.08	0	0	0	0				156	6	2	5	0	0	1	0.43	0.07	0	0	0
																						157	4	0	4	0	0	1	0.42	0.08	0	0	0	0				157	4	0	4	0	0	1	0.43	0.07	0	0	0
																						158	4	0	4	0	0	1	0.42	0.08	0	0	0	0				158	4	0	4	0	0	1	0.43	0.07	0	0	0
																						159	4	0	4	0	0	1	0.42	0.08	0	0	0	0				159	4	0	4	0	0	1	0.43	0.07	0	0	0
																						160	4	0	4	0	0	1	0.42	0.08	0	0	0	0				160	4	0	4	0	0	1	0.43	0.07	0	0	0
																						161	4	0	4	0	0	1	0.42	0.08	0	0	0	0				161	4	0	4	0	0	1	0.43	0.07	0	0	0
																						162	4	0	4	0	0	1	0.42	0.08	0	0	0	0				162	4	0	4	0	0	1	0.43	0.07	0	0	0
																						163	4	0	4	0	0	1	0.42	0.08	0	0	0	0				163	4	0	4	0	0	1	0.43	0.07	0	0	0
																						164	4	0	4	0	0	1	0.42	0.08	0	0	0	0				164	4	0	4	0	0	1	0.43	0.07	0	0	0
																						165	4	0	4	0	0	1	0.42	0.08	0	0	0	0				165	4	0	4	0	0	1	0.43	0.07	0	0	0
																						166	4	0	4	0	0	1	0.42	0.08	0	0	0	0				166	4	0	4	0	0	1	0.43	0.07	0	0	0
																						167	4	1	3.5	0	0	1	0.42	0.08	0	0	0	0				167	4	1	3.5	0	0	1	0.43	0.07	0	0	0
																						168	3	1	2.5	0	0	1	0.42	0.08	0	0	0	0				168	3	1	2.5	0	0	1	0.43	0.07	0	0	0
																						169	2	0	2	0	0	1	0.42	0.08	0	0	0	0				169	2	0	2	0	0	1	0.43	0.07	0	0	0
																						170	2	0	2	0	0	1	0.42	0.08	0	0	0	0				170	2	0	2	0	0	1	0.43	0.07	0	0	0
																						171	2	1	1.5	0	0	1	0.42	0.08	0	0	0	0				171	2	1	1.5	0	0	1	0.43	0.07	0	0	0
																						172	1	0	1	0	0	1	0.42	0.08	0	0	0	0				172	1	0	1	0	0	1	0.43	0.07	0	0	0
																						173	1	1	0.5	0	0	1	0.42	0.08	0	0	0	0				173	1	1	0.5	0	0	1	0.43	0.07	0	0	0
																					CC	0	18	0	18	2	0.11	0.89	0.89	0.07	0.111	0.074	0.12	0.08
																						1	16	0	16	1	0.06	0.94	0.83	0.09	0.056	0.054	0.06	0.06
																						2	15	0	15	1	0.07	0.93	0.78	0.1	0.056	0.054	0.07	0.07
																						3	14	0	14	0	0	1	0.78	0.1	0	0	0	0
																						4	14	0	14	0	0	1	0.78	0.1	0	0	0	0
																						5	14	0	14	1	0.07	0.93	0.72	0.11	0.056	0.054	0.07	0.07
																						6	13	0	13	0	0	1	0.72	0.11	0	0	0	0
																						7	13	0	13	0	0	1	0.72	0.11	0	0	0	0
																						8	13	0	13	0	0	1	0.72	0.11	0	0	0	0
																						9	13	0	13	1	0.08	0.92	0.67	0.11	0.056	0.054	0.08	0.08
																						10	12	0	12	0	0	1	0.67	0.11	0	0	0	0
																						11	12	0	12	0	0	1	0.67	0.11	0	0	0	0
																						12	12	0	12	0	0	1	0.67	0.11	0	0	0	0
																						13	12	0	12	0	0	1	0.67	0.11	0	0	0	0
																						14	12	0	12	1	0.08	0.92	0.61	0.11	0.056	0.054	0.09	0.09
																						15	11	0	11	0	0	1	0.61	0.11	0	0	0	0
																						16	11	0	11	0	0	1	0.61	0.11	0	0	0	0
																						17	11	0	11	0	0	1	0.61	0.11	0	0	0	0
																						18	11	0	11	1	0.09	0.91	0.56	0.12	0.056	0.054	0.1	0.1
																						19	10	0	10	0	0	1	0.56	0.12	0	0	0	0
																						20	10	0	10	0	0	1	0.56	0.12	0	0	0	0
																						21	10	0	10	0	0	1	0.56	0.12	0	0	0	0
																						22	10	0	10	0	0	1	0.56	0.12	0	0	0	0
																						23	10	0	10	0	0	1	0.56	0.12	0	0	0	0
																						24	10	0	10	0	0	1	0.56	0.12	0	0	0	0
																						25	10	0	10	0	0	1	0.56	0.12	0	0	0	0
																						26	10	0	10	0	0	1	0.56	0.12	0	0	0	0
																						27	10	0	10	0	0	1	0.56	0.12	0	0	0	0
																						28	10	0	10	0	0	1	0.56	0.12	0	0	0	0
																						29	10	0	10	0	0	1	0.56	0.12	0	0	0	0
																						30	10	0	10	0	0	1	0.56	0.12	0	0	0	0
																						31	10	0	10	0	0	1	0.56	0.12	0	0	0	0
																						32	10	0	10	0	0	1	0.56	0.12	0	0	0	0
																						33	10	0	10	0	0	1	0.56	0.12	0	0	0	0
																						34	10	0	10	0	0	1	0.56	0.12	0	0	0	0
																						35	10	0	10	0	0	1	0.56	0.12	0	0	0	0
																						36	10	0	10	0	0	1	0.56	0.12	0	0	0	0
																						37	10	0	10	0	0	1	0.56	0.12	0	0	0	0
																						38	10	0	10	0	0	1	0.56	0.12	0	0	0	0
																						39	10	0	10	0	0	1	0.56	0.12	0	0	0	0
																						40	10	0	10	0	0	1	0.56	0.12	0	0	0	0
																						41	10	0	10	0	0	1	0.56	0.12	0	0	0	0
																						42	10	0	10	0	0	1	0.56	0.12	0	0	0	0
																						43	10	0	10	0	0	1	0.56	0.12	0	0	0	0
																						44	10	0	10	0	0	1	0.56	0.12	0	0	0	0
																						45	10	0	10	0	0	1	0.56	0.12	0	0	0	0
																						46	10	0	10	0	0	1	0.56	0.12	0	0	0	0
																						47	10	0	10	0	0	1	0.56	0.12	0	0	0	0
																						48	10	0	10	0	0	1	0.56	0.12	0	0	0	0
																						49	10	0	10	0	0	1	0.56	0.12	0	0	0	0
																						50	10	0	10	0	0	1	0.56	0.12	0	0	0	0
																						51	10	0	10	0	0	1	0.56	0.12	0	0	0	0
																						52	10	0	10	0	0	1	0.56	0.12	0	0	0	0
																						53	10	0	10	0	0	1	0.56	0.12	0	0	0	0
																						54	10	0	10	0	0	1	0.56	0.12	0	0	0	0
																						55	10	0	10	0	0	1	0.56	0.12	0	0	0	0
																						56	10	0	10	0	0	1	0.56	0.12	0	0	0	0
																						57	10	0	10	0	0	1	0.56	0.12	0	0	0	0
																						58	10	0	10	0	0	1	0.56	0.12	0	0	0	0
																						59	10	0	10	0	0	1	0.56	0.12	0	0	0	0
																						60	10	0	10	1	0.1	0.9	0.5	0.12	0.056	0.054	0.11	0.11
																						61	9	0	9	0	0	1	0.5	0.12	0	0	0	0
																						62	9	0	9	0	0	1	0.5	0.12	0	0	0	0
																						63	9	0	9	0	0	1	0.5	0.12	0	0	0	0
																						64	9	0	9	0	0	1	0.5	0.12	0	0	0	0
																						65	9	0	9	0	0	1	0.5	0.12	0	0	0	0
																						66	9	0	9	0	0	1	0.5	0.12	0	0	0	0
																						67	9	0	9	0	0	1	0.5	0.12	0	0	0	0
																						68	9	0	9	0	0	1	0.5	0.12	0	0	0	0
																						69	9	0	9	0	0	1	0.5	0.12	0	0	0	0
																						70	9	0	9	0	0	1	0.5	0.12	0	0	0	0
																						71	9	0	9	0	0	1	0.5	0.12	0	0	0	0
																						72	9	0	9	0	0	1	0.5	0.12	0	0	0	0
																						73	9	0	9	0	0	1	0.5	0.12	0	0	0	0
																						74	9	0	9	0	0	1	0.5	0.12	0	0	0	0
																						75	9	0	9	0	0	1	0.5	0.12	0	0	0	0
																						76	9	1	8.5	0	0	1	0.5	0.12	0	0	0	0
																						77	8	0	8	0	0	1	0.5	0.12	0	0	0	0
																						78	8	0	8	0	0	1	0.5	0.12	0	0	0	0
																						79	8	0	8	0	0	1	0.5	0.12	0	0	0	0
																						80	8	0	8	0	0	1	0.5	0.12	0	0	0	0
																						81	8	0	8	0	0	1	0.5	0.12	0	0	0	0
																						82	8	0	8	0	0	1	0.5	0.12	0	0	0	0
																						83	8	0	8	0	0	1	0.5	0.12	0	0	0	0
																						84	8	0	8	0	0	1	0.5	0.12	0	0	0	0
																						85	8	0	8	1	0.13	0.88	0.44	0.12	0.063	0.06	0.13	0.13
																						86	7	1	6.5	0	0	1	0.44	0.12	0	0	0	0
																						87	6	0	6	0	0	1	0.44	0.12	0	0	0	0
																						88	6	0	6	0	0	1	0.44	0.12	0	0	0	0
																						89	6	0	6	0	0	1	0.44	0.12	0	0	0	0
																						90	6	0	6	0	0	1	0.44	0.12	0	0	0	0
																						91	6	0	6	0	0	1	0.44	0.12	0	0	0	0
																						92	6	0	6	0	0	1	0.44	0.12	0	0	0	0
																						93	6	0	6	0	0	1	0.44	0.12	0	0	0	0
																						94	6	0	6	0	0	1	0.44	0.12	0	0	0	0
																						95	6	0	6	0	0	1	0.44	0.12	0	0	0	0
																						96	6	0	6	0	0	1	0.44	0.12	0	0	0	0
																						97	6	0	6	0	0	1	0.44	0.12	0	0	0	0
																						98	6	0	6	0	0	1	0.44	0.12	0	0	0	0
																						99	6	0	6	0	0	1	0.44	0.12	0	0	0	0
																						100	6	0	6	0	0	1	0.44	0.12	0	0	0	0
																						101	6	0	6	0	0	1	0.44	0.12	0	0	0	0
																						102	6	0	6	0	0	1	0.44	0.12	0	0	0	0
																						103	6	0	6	0	0	1	0.44	0.12	0	0	0	0
																						104	6	0	6	0	0	1	0.44	0.12	0	0	0	0
																						105	6	0	6	0	0	1	0.44	0.12	0	0	0	0
																						106	6	0	6	0	0	1	0.44	0.12	0	0	0	0
																						107	6	0	6	0	0	1	0.44	0.12	0	0	0	0
																						108	6	0	6	0	0	1	0.44	0.12	0	0	0	0
																						109	6	0	6	0	0	1	0.44	0.12	0	0	0	0
																						110	6	0	6	0	0	1	0.44	0.12	0	0	0	0
																						111	6	0	6	0	0	1	0.44	0.12	0	0	0	0
																						112	6	1	5.5	0	0	1	0.44	0.12	0	0	0	0
																						113	5	0	5	0	0	1	0.44	0.12	0	0	0	0
																						114	5	0	5	0	0	1	0.44	0.12	0	0	0	0
																						115	5	1	4.5	0	0	1	0.44	0.12	0	0	0	0
																						116	4	0	4	0	0	1	0.44	0.12	0	0	0	0
																						117	4	0	4	0	0	1	0.44	0.12	0	0	0	0
																						118	4	1	3.5	0	0	1	0.44	0.12	0	0	0	0
																						119	3	0	3	0	0	1	0.44	0.12	0	0	0	0
																						120	3	0	3	0	0	1	0.44	0.12	0	0	0	0
																						121	3	0	3	0	0	1	0.44	0.12	0	0	0	0
																						122	3	0	3	0	0	1	0.44	0.12	0	0	0	0
																						123	3	0	3	0	0	1	0.44	0.12	0	0	0	0
																						124	3	0	3	0	0	1	0.44	0.12	0	0	0	0
																						125	3	0	3	0	0	1	0.44	0.12	0	0	0	0
																						126	3	0	3	0	0	1	0.44	0.12	0	0	0	0
																						127	3	0	3	0	0	1	0.44	0.12	0	0	0	0
																						128	3	0	3	0	0	1	0.44	0.12	0	0	0	0
																						129	3	0	3	0	0	1	0.44	0.12	0	0	0	0
																						130	3	0	3	0	0	1	0.44	0.12	0	0	0	0
																						131	3	0	3	0	0	1	0.44	0.12	0	0	0	0
																						132	3	0	3	0	0	1	0.44	0.12	0	0	0	0
																						133	3	0	3	0	0	1	0.44	0.12	0	0	0	0
																						134	3	0	3	0	0	1	0.44	0.12	0	0	0	0
																						135	3	0	3	0	0	1	0.44	0.12	0	0	0	0
																						136	3	1	2.5	0	0	1	0.44	0.12	0	0	0	0
																						137	2	0	2	0	0	1	0.44	0.12	0	0	0	0
																						138	2	0	2	0	0	1	0.44	0.12	0	0	0	0
																						139	2	0	2	0	0	1	0.44	0.12	0	0	0	0
																						140	2	0	2	0	0	1	0.44	0.12	0	0	0	0
																						141	2	0	2	0	0	1	0.44	0.12	0	0	0	0
																						142	2	0	2	0	0	1	0.44	0.12	0	0	0	0
																						143	2	0	2	0	0	1	0.44	0.12	0	0	0	0
																						144	2	0	2	0	0	1	0.44	0.12	0	0	0	0
																						145	2	0	2	0	0	1	0.44	0.12	0	0	0	0
																						146	2	0	2	0	0	1	0.44	0.12	0	0	0	0
																						147	2	0	2	0	0	1	0.44	0.12	0	0	0	0
																						148	2	0	2	0	0	1	0.44	0.12	0	0	0	0
																						149	2	0	2	0	0	1	0.44	0.12	0	0	0	0
																						150	2	0	2	0	0	1	0.44	0.12	0	0	0	0
																						151	2	0	2	0	0	1	0.44	0.12	0	0	0	0
																						152	2	0	2	0	0	1	0.44	0.12	0	0	0	0
																						153	2	0	2	0	0	1	0.44	0.12	0	0	0	0
																						154	2	0	2	0	0	1	0.44	0.12	0	0	0	0
																						155	2	0	2	0	0	1	0.44	0.12	0	0	0	0
																						156	2	2	1	0	0	1	0.44	0.12	0	0	0	0
[truncated: 31 more columns]

## Sheet: SNP15
Time	AA	AG	GG	AA	AG-GG	AA-AG	GG	AA-GG	AG												Life Table																Life Table
0	0.95	0.94	0.85	0.95	0.91	0.94	0.85	0.91	0.94												First-order Controls		Interval Start Time	Number Entering Interval	Number Withdrawing during Interval	Number Exposed to Risk	Number of Terminal Events	Proportion Terminating	Proportion Surviving	Cumulative Proportion Surviving at End of Interval	Std. Error of Cumulative Proportion Surviving at End of Interval	Probability Density	Std. Error of Probability Density	Hazard Rate	Std. Error of Hazard Rate		First-order Controls		Interval Start Time	Number Entering Interval	Number Withdrawing during Interval	Number Exposed to Risk	Number of Terminal Events	Proportion Terminating	Proportion Surviving	Cumulative Proportion Surviving at End of Interval	Std. Error of Cumulative Proportion Surviving at End of Interval	Probability Density	Std. Error of Probability Density
1	0.95	0.94	0.81	0.95	0.89	0.94	0.81	0.9	0.94												SNPrs20551 Codominant	AA	0	42	0	42	2	0.05	0.95	0.95	0.03	0.048	0.033	0.05	0.03		SNPrs20551 Dominant	AA	0	42	0	42	2	0.05	0.95	0.95	0.03	0.048	0.033
2	0.93	0.91	0.74	0.93	0.85	0.92	0.74	0.86	0.91														1	40	0	40	0	0	1	0.95	0.03	0	0	0	0				1	40	0	40	0	0	1	0.95	0.03	0	0
3	0.93	0.89	0.7	0.93	0.82	0.91	0.7	0.84	0.89														2	40	0	40	1	0.03	0.98	0.93	0.04	0.024	0.024	0.03	0.03				2	40	0	40	1	0.03	0.98	0.93	0.04	0.024	0.024
4	0.93	0.83	0.7	0.93	0.78	0.88	0.7	0.84	0.83														3	39	0	39	0	0	1	0.93	0.04	0	0	0	0				3	39	0	39	0	0	1	0.93	0.04	0	0
5	0.9	0.81	0.7	0.9	0.77	0.85	0.7	0.83	0.81														4	39	0	39	0	0	1	0.93	0.04	0	0	0	0				4	39	0	39	0	0	1	0.93	0.04	0	0
6	0.9	0.79	0.7	0.9	0.76	0.84	0.7	0.83	0.79														5	39	0	39	1	0.03	0.97	0.9	0.05	0.024	0.024	0.03	0.03				5	39	0	39	1	0.03	0.97	0.9	0.05	0.024	0.024
7	0.88	0.79	0.7	0.88	0.76	0.83	0.7	0.81	0.79														6	38	0	38	0	0	1	0.9	0.05	0	0	0	0				6	38	0	38	0	0	1	0.9	0.05	0	0
8	0.88	0.79	0.67	0.88	0.74	0.83	0.67	0.8	0.79														7	38	0	38	1	0.03	0.97	0.88	0.05	0.024	0.024	0.03	0.03				7	38	0	38	1	0.03	0.97	0.88	0.05	0.024	0.024
9	0.86	0.77	0.63	0.86	0.72	0.81	0.63	0.77	0.77														8	37	0	37	0	0	1	0.88	0.05	0	0	0	0				8	37	0	37	0	0	1	0.88	0.05	0	0
10	0.83	0.74	0.63	0.83	0.7	0.79	0.63	0.75	0.74														9	37	0	37	1	0.03	0.97	0.86	0.05	0.024	0.024	0.03	0.03				9	37	0	37	1	0.03	0.97	0.86	0.05	0.024	0.024
11	0.83	0.74	0.63	0.83	0.7	0.79	0.63	0.75	0.74														10	36	0	36	1	0.03	0.97	0.83	0.06	0.024	0.024	0.03	0.03				10	36	0	36	1	0.03	0.97	0.83	0.06	0.024	0.024
12	0.83	0.72	0.63	0.83	0.69	0.78	0.63	0.75	0.72														11	35	0	35	0	0	1	0.83	0.06	0	0	0	0				11	35	0	35	0	0	1	0.83	0.06	0	0
13	0.81	0.68	0.63	0.81	0.66	0.74	0.63	0.74	0.68														12	35	0	35	0	0	1	0.83	0.06	0	0	0	0				12	35	0	35	0	0	1	0.83	0.06	0	0
14	0.79	0.68	0.63	0.79	0.66	0.73	0.63	0.72	0.68														13	35	0	35	1	0.03	0.97	0.81	0.06	0.024	0.024	0.03	0.03				13	35	0	35	1	0.03	0.97	0.81	0.06	0.024	0.024
15	0.79	0.66	0.63	0.79	0.65	0.72	0.63	0.72	0.66														14	34	0	34	1	0.03	0.97	0.79	0.06	0.024	0.024	0.03	0.03				14	34	0	34	1	0.03	0.97	0.79	0.06	0.024	0.024
16	0.79	0.66	0.63	0.79	0.65	0.72	0.63	0.72	0.66														15	33	0	33	0	0	1	0.79	0.06	0	0	0	0				15	33	0	33	0	0	1	0.79	0.06	0	0
17	0.79	0.66	0.63	0.79	0.65	0.72	0.63	0.72	0.66														16	33	0	33	0	0	1	0.79	0.06	0	0	0	0				16	33	0	33	0	0	1	0.79	0.06	0	0
18	0.76	0.66	0.59	0.76	0.63	0.71	0.59	0.7	0.66														17	33	0	33	0	0	1	0.79	0.06	0	0	0	0				17	33	0	33	0	0	1	0.79	0.06	0	0
19	0.76	0.66	0.59	0.76	0.63	0.71	0.59	0.7	0.66	Median Survival Time				Overall Comparisons									18	33	0	33	1	0.03	0.97	0.76	0.07	0.024	0.024	0.03	0.03				18	33	0	33	1	0.03	0.97	0.76	0.07	0.024	0.024
20	0.76	0.66	0.59	0.76	0.63	0.71	0.59	0.7	0.66	First-order Controls		Med Time			Chi-Square	df	Sig.						19	32	1	31.5	0	0	1	0.76	0.07	0	0	0	0				19	32	1	31.5	0	0	1	0.76	0.07	0	0
21	0.76	0.66	0.59	0.76	0.63	0.71	0.59	0.7	0.66	SNPrs20551 Codominant	AA	102.76		Log Rank (Mantel-Cox)	0.523	1	0.469						20	31	0	31	0	0	1	0.76	0.07	0	0	0	0				20	31	0	31	0	0	1	0.76	0.07	0	0
22	0.76	0.66	0.59	0.76	0.63	0.71	0.59	0.7	0.66		GA	168		The vector of trend weights is -1, 0, 1. This is the default.									21	31	0	31	0	0	1	0.76	0.07	0	0	0	0				21	31	0	31	0	0	1	0.76	0.07	0	0
23	0.76	0.64	0.59	0.76	0.62	0.7	0.59	0.7	0.64		GG	78.66											22	31	0	31	0	0	1	0.76	0.07	0	0	0	0				22	31	0	31	0	0	1	0.76	0.07	0	0
24	0.76	0.64	0.55	0.76	0.61	0.7	0.55	0.68	0.64														23	31	0	31	0	0	1	0.76	0.07	0	0	0	0				23	31	0	31	0	0	1	0.76	0.07	0	0
25	0.76	0.64	0.55	0.76	0.61	0.7	0.55	0.68	0.64	Overall Comparisonsa													24	31	0	31	0	0	1	0.76	0.07	0	0	0	0				24	31	0	31	0	0	1	0.76	0.07	0	0
26	0.76	0.64	0.55	0.76	0.61	0.7	0.55	0.68	0.64	Wilcoxon (Gehan) Statistic	df	Sig.											25	31	0	31	0	0	1	0.76	0.07	0	0	0	0				25	31	0	31	0	0	1	0.76	0.07	0	0
27	0.76	0.64	0.55	0.76	0.61	0.7	0.55	0.68	0.64	2.129	2	0.345											26	31	0	31	0	0	1	0.76	0.07	0	0	0	0				26	31	0	31	0	0	1	0.76	0.07	0	0
28	0.74	0.64	0.55	0.74	0.61	0.68	0.55	0.66	0.64	a Comparisons are exact.													27	31	0	31	0	0	1	0.76	0.07	0	0	0	0				27	31	0	31	0	0	1	0.76	0.07	0	0
29	0.74	0.64	0.55	0.74	0.61	0.68	0.55	0.66	0.64														28	31	1	30.5	1	0.03	0.97	0.74	0.07	0.025	0.025	0.03	0.03				28	31	1	30.5	1	0.03	0.97	0.74	0.07	0.025	0.025
30	0.74	0.64	0.55	0.74	0.61	0.68	0.55	0.66	0.64														29	29	0	29	0	0	1	0.74	0.07	0	0	0	0				29	29	0	29	0	0	1	0.74	0.07	0	0
31	0.74	0.64	0.55	0.74	0.61	0.68	0.55	0.66	0.64														30	29	0	29	0	0	1	0.74	0.07	0	0	0	0				30	29	0	29	0	0	1	0.74	0.07	0	0
32	0.74	0.64	0.55	0.74	0.61	0.68	0.55	0.66	0.64														31	29	0	29	0	0	1	0.74	0.07	0	0	0	0				31	29	0	29	0	0	1	0.74	0.07	0	0
33	0.74	0.64	0.55	0.74	0.61	0.68	0.55	0.66	0.64														32	29	0	29	0	0	1	0.74	0.07	0	0	0	0				32	29	0	29	0	0	1	0.74	0.07	0	0
34	0.74	0.62	0.55	0.74	0.59	0.67	0.55	0.66	0.62														33	29	0	29	0	0	1	0.74	0.07	0	0	0	0				33	29	0	29	0	0	1	0.74	0.07	0	0
35	0.74	0.62	0.55	0.74	0.59	0.67	0.55	0.66	0.62														34	29	0	29	0	0	1	0.74	0.07	0	0	0	0				34	29	0	29	0	0	1	0.74	0.07	0	0
36	0.74	0.62	0.55	0.74	0.59	0.67	0.55	0.66	0.62														35	29	0	29	0	0	1	0.74	0.07	0	0	0	0				35	29	0	29	0	0	1	0.74	0.07	0	0
37	0.74	0.62	0.55	0.74	0.59	0.67	0.55	0.66	0.62														36	29	0	29	0	0	1	0.74	0.07	0	0	0	0				36	29	0	29	0	0	1	0.74	0.07	0	0
38	0.74	0.62	0.55	0.74	0.59	0.67	0.55	0.66	0.62														37	29	1	28.5	0	0	1	0.74	0.07	0	0	0	0				37	29	1	28.5	0	0	1	0.74	0.07	0	0
39	0.74	0.62	0.55	0.74	0.59	0.67	0.55	0.66	0.62														38	28	0	28	0	0	1	0.74	0.07	0	0	0	0				38	28	0	28	0	0	1	0.74	0.07	0	0
40	0.74	0.62	0.55	0.74	0.59	0.67	0.55	0.66	0.62														39	28	0	28	0	0	1	0.74	0.07	0	0	0	0				39	28	0	28	0	0	1	0.74	0.07	0	0
41	0.74	0.62	0.55	0.74	0.59	0.67	0.55	0.66	0.62														40	28	1	27.5	0	0	1	0.74	0.07	0	0	0	0				40	28	1	27.5	0	0	1	0.74	0.07	0	0
42	0.71	0.62	0.55	0.71	0.59	0.66	0.55	0.65	0.62														41	27	0	27	0	0	1	0.74	0.07	0	0	0	0				41	27	0	27	0	0	1	0.74	0.07	0	0
43	0.71	0.62	0.55	0.71	0.59	0.66	0.55	0.65	0.62														42	27	0	27	1	0.04	0.96	0.71	0.07	0.027	0.027	0.04	0.04				42	27	0	27	1	0.04	0.96	0.71	0.07	0.027	0.027
44	0.71	0.62	0.55	0.71	0.59	0.66	0.55	0.65	0.62														43	26	1	25.5	0	0	1	0.71	0.07	0	0	0	0				43	26	1	25.5	0	0	1	0.71	0.07	0	0
45	0.71	0.62	0.55	0.71	0.59	0.66	0.55	0.65	0.62														44	25	0	25	0	0	1	0.71	0.07	0	0	0	0				44	25	0	25	0	0	1	0.71	0.07	0	0
46	0.71	0.62	0.55	0.71	0.59	0.66	0.55	0.65	0.62														45	25	0	25	0	0	1	0.71	0.07	0	0	0	0				45	25	0	25	0	0	1	0.71	0.07	0	0
47	0.71	0.62	0.55	0.71	0.59	0.66	0.55	0.65	0.62														46	25	0	25	0	0	1	0.71	0.07	0	0	0	0				46	25	0	25	0	0	1	0.71	0.07	0	0
48	0.71	0.59	0.55	0.71	0.58	0.65	0.55	0.65	0.59	Median Survival Time				Overall Comparisons									47	25	0	25	0	0	1	0.71	0.07	0	0	0	0				47	25	0	25	0	0	1	0.71	0.07	0	0
49	0.71	0.59	0.55	0.71	0.58	0.65	0.55	0.65	0.59	First-order Controls		Med Time			Chi-Square	df	Sig.						48	25	1	24.5	0	0	1	0.71	0.07	0	0	0	0				48	25	1	24.5	0	0	1	0.71	0.07	0	0
50	0.71	0.59	0.55	0.71	0.58	0.65	0.55	0.65	0.59	SNPrs20551 Dominant	AA	102.76		Log Rank (Mantel-Cox)	0.132	1	0.716						49	24	0	24	0	0	1	0.71	0.07	0	0	0	0				49	24	0	24	0	0	1	0.71	0.07	0	0
51	0.68	0.59	0.55	0.68	0.58	0.64	0.55	0.63	0.59		GA-GG	171		The vector of trend weights is -1, 1. This is the default.									50	24	0	24	0	0	1	0.71	0.07	0	0	0	0				50	24	0	24	0	0	1	0.71	0.07	0	0
52	0.68	0.59	0.55	0.68	0.58	0.64	0.55	0.63	0.59														51	24	0	24	1	0.04	0.96	0.68	0.07	0.03	0.029	0.04	0.04				51	24	0	24	1	0.04	0.96	0.68	0.07	0.03	0.029
53	0.65	0.59	0.55	0.65	0.58	0.62	0.55	0.61	0.59	Overall Comparisonsa													52	23	2	22	0	0	1	0.68	0.07	0	0	0	0				52	23	2	22	0	0	1	0.68	0.07	0	0
54	0.65	0.59	0.55	0.65	0.58	0.62	0.55	0.61	0.59	Wilcoxon (Gehan) Statistic	df	Sig.											53	21	0	21	1	0.05	0.95	0.65	0.08	0.032	0.032	0.05	0.05				53	21	0	21	1	0.05	0.95	0.65	0.08	0.032	0.032
55	0.65	0.57	0.55	0.65	0.56	0.61	0.55	0.61	0.57	1.333	1	0.248											54	20	0	20	0	0	1	0.65	0.08	0	0	0	0				54	20	0	20	0	0	1	0.65	0.08	0	0
56	0.65	0.57	0.55	0.65	0.56	0.61	0.55	0.61	0.57	a Comparisons are exact.													55	20	0	20	0	0	1	0.65	0.08	0	0	0	0				55	20	0	20	0	0	1	0.65	0.08	0	0
57	0.65	0.57	0.55	0.65	0.56	0.61	0.55	0.61	0.57														56	20	0	20	0	0	1	0.65	0.08	0	0	0	0				56	20	0	20	0	0	1	0.65	0.08	0	0
58	0.65	0.57	0.55	0.65	0.56	0.61	0.55	0.61	0.57														57	20	0	20	0	0	1	0.65	0.08	0	0	0	0				57	20	0	20	0	0	1	0.65	0.08	0	0
59	0.65	0.57	0.55	0.65	0.56	0.61	0.55	0.61	0.57														58	20	0	20	0	0	1	0.65	0.08	0	0	0	0				58	20	0	20	0	0	1	0.65	0.08	0	0
60	0.58	0.57	0.55	0.58	0.56	0.58	0.55	0.57	0.57														59	20	0	20	0	0	1	0.65	0.08	0	0	0	0				59	20	0	20	0	0	1	0.65	0.08	0	0
61	0.58	0.57	0.55	0.58	0.56	0.58	0.55	0.57	0.57														60	20	0	20	2	0.1	0.9	0.58	0.08	0.065	0.044	0.11	0.07				60	20	0	20	2	0.1	0.9	0.58	0.08	0.065	0.044
62	0.58	0.57	0.55	0.58	0.56	0.58	0.55	0.57	0.57														61	18	0	18	0	0	1	0.58	0.08	0	0	0	0				61	18	0	18	0	0	1	0.58	0.08	0	0
63	0.58	0.57	0.55	0.58	0.56	0.58	0.55	0.57	0.57														62	18	0	18	0	0	1	0.58	0.08	0	0	0	0				62	18	0	18	0	0	1	0.58	0.08	0	0
64	0.58	0.57	0.55	0.58	0.56	0.58	0.55	0.57	0.57														63	18	0	18	0	0	1	0.58	0.08	0	0	0	0				63	18	0	18	0	0	1	0.58	0.08	0	0
65	0.58	0.57	0.55	0.58	0.56	0.58	0.55	0.57	0.57														64	18	1	17.5	0	0	1	0.58	0.08	0	0	0	0				64	18	1	17.5	0	0	1	0.58	0.08	0	0
66	0.58	0.57	0.55	0.58	0.56	0.58	0.55	0.57	0.57														65	17	0	17	0	0	1	0.58	0.08	0	0	0	0				65	17	0	17	0	0	1	0.58	0.08	0	0
67	0.58	0.57	0.55	0.58	0.56	0.58	0.55	0.57	0.57														66	17	0	17	0	0	1	0.58	0.08	0	0	0	0				66	17	0	17	0	0	1	0.58	0.08	0	0
68	0.58	0.57	0.55	0.58	0.56	0.58	0.55	0.57	0.57														67	17	0	17	0	0	1	0.58	0.08	0	0	0	0				67	17	0	17	0	0	1	0.58	0.08	0	0
69	0.58	0.57	0.55	0.58	0.56	0.58	0.55	0.57	0.57														68	17	0	17	0	0	1	0.58	0.08	0	0	0	0				68	17	0	17	0	0	1	0.58	0.08	0	0
70	0.58	0.57	0.55	0.58	0.56	0.58	0.55	0.57	0.57														69	17	0	17	0	0	1	0.58	0.08	0	0	0	0				69	17	0	17	0	0	1	0.58	0.08	0	0
71	0.58	0.57	0.55	0.58	0.56	0.58	0.55	0.57	0.57														70	17	0	17	0	0	1	0.58	0.08	0	0	0	0				70	17	0	17	0	0	1	0.58	0.08	0	0
72	0.58	0.57	0.55	0.58	0.56	0.58	0.55	0.57	0.57														71	17	0	17	0	0	1	0.58	0.08	0	0	0	0				71	17	0	17	0	0	1	0.58	0.08	0	0
73	0.58	0.57	0.55	0.58	0.56	0.58	0.55	0.57	0.57														72	17	1	16.5	0	0	1	0.58	0.08	0	0	0	0				72	17	1	16.5	0	0	1	0.58	0.08	0	0
74	0.58	0.54	0.55	0.58	0.54	0.56	0.55	0.57	0.54														73	16	0	16	0	0	1	0.58	0.08	0	0	0	0				73	16	0	16	0	0	1	0.58	0.08	0	0
75	0.58	0.54	0.55	0.58	0.54	0.56	0.55	0.57	0.54														74	16	0	16	0	0	1	0.58	0.08	0	0	0	0				74	16	0	16	0	0	1	0.58	0.08	0	0
76	0.58	0.54	0.55	0.58	0.54	0.56	0.55	0.57	0.54	Median Survival Time				Overall Comparisons									75	16	0	16	0	0	1	0.58	0.08	0	0	0	0				75	16	0	16	0	0	1	0.58	0.08	0	0
77	0.58	0.54	0.55	0.58	0.54	0.56	0.55	0.57	0.54	First-order Controls		Med Time			Chi-Square	df	Sig.						76	16	1	15.5	0	0	1	0.58	0.08	0	0	0	0				76	16	1	15.5	0	0	1	0.58	0.08	0	0
78	0.58	0.54	0.47	0.58	0.52	0.56	0.47	0.54	0.54	SNPrs20551 Recessive	AA-GA	138.65		Log Rank (Mantel-Cox)	0.811	1	0.368						77	15	1	14.5	0	0	1	0.58	0.08	0	0	0	0				77	15	1	14.5	0	0	1	0.58	0.08	0	0
79	0.58	0.54	0.47	0.58	0.52	0.56	0.47	0.54	0.54		GG	78.66		The vector of trend weights is -1, 1. This is the default.									78	14	0	14	0	0	1	0.58	0.08	0	0	0	0				78	14	0	14	0	0	1	0.58	0.08	0	0
[truncated: 436 more rows]
[truncated: 32 more columns]

[truncated: 12 more sheets: SNP17, SNP18, SNP19, SNP21, SNP22, SNP23, SNP24Sig, SNP25, SNP26, SNP27, SNP28, SNP29]
